# Supplementary material for: Crystal structure of (N,N′-ethyl­enebis{3-[2-(3-nitro­phen­yl)hydrazin-1-yl­idene]-4-oxo­pentan-2-iminato})copper(II)–3-[2-(3-nitro­phen­yl)hydrazin-1-yl­idene]pentane-2,4-dione (1/1)
Source: Acta Crystallogr E Crystallogr Commun. 2019 May 21;75(Pt 6):834–7. doi: 10.1107/S2056989019005838 (PMC6658969; doi:10.1107/S2056989019005838)
Supplement: Supplementary file 1 [file e-75-00834-sup1.cif]

##############################################################################
#                                                                            #
# This CIF contains the data in a paper accepted for publication in          #
# Acta Crystallographica Section E. It conforms to the requirements of       #
# Notes for Authors for Acta Crystallographica Section E, and has been       #
# peer reviewed under the auspices of the IUCr Commission on Journals.       #
#                                                                            #
# Full details of the Crystallographic Information File format               #
# are given in the paper "The Crystallographic Information File (CIF):       #
# a New Standard Archive File for Crystallography" by S. R. Hall, F. H.      #
# Allen and I. D. Brown [Acta Cryst. (1991), A47, 655-685].                  #
#                                                                            #
# The current version of the core CIF dictionary is obtainable from          #
# ftp://ftp.iucr.org/pub/cif_core.dic.                                       #
#                                                                            #
# Software is freely available for graphical display of the structure(s)     #
# in this CIF. For information consult the CIF software page                 #
# http://www.iucr.org/resources/cif/software.                                #
#                                                                            #
# This file may be used for bona fide research purposes within the           #
# scientific community so long as proper attribution is given to the journal # 
# article from which it was obtained.                                        #
#                                                                            #
##############################################################################
data_I
_audit_creation_method     'SHELXL-2014/7'
_journal_date_recd_electronic     2019-03-22
_journal_date_accepted     2019-04-28
_journal_name_full     'Acta Crystallographica, Section E'
_journal_year     2019
_journal_volume     75
_journal_issue      6
_journal_page_first     834
_journal_page_last     837
_journal_paper_category     GM
_journal_paper_doi     10.1107/S2056989019005838
_journal_coeditor_code     YK2120
_publ_contact_author_name     'Edwin Weber'
_publ_contact_author_address
;
Institut f\"ur Organische Chemie
TU Bergakademie Freiberg
Leipziger Strasse 29
D-09596 Freiberg/Sachsen
Germany
;
_publ_contact_author_email     'edwin.weber@chemie.tu-freiberg.de'
_publ_contact_author_fax     '+493731393170'
_publ_contact_author_phone     '+493731392386'
_publ_section_title
;\
Crystal structure of
(<i>N</i>,<i>N</i>'-ethylenebis{3-[2-(3-nitrophenyl)hydrazin-1-ylidene]-4-\
oxopentan-2-iminato})copper(II)--3-[2-(3-nitrophenyl)hydrazin-1-ylidene]\
pentane-2,4-dione (1/1)
;
loop_
    _publ_author_name
    _publ_author_footnote
    _publ_author_address
    'Marten, Jan' .
;
TU Bergakademie Freiberg
Leipziger Str. 29
D-09596 Freiberg/Sachsen
Germany
;
    'Seichter, Wilhelm' .
;
TU Bergakademie Freiberg
Leipziger Str. 29
D-09596 Freiberg/Sachsen
Germany
;
    'Weber, Edwin' .
;
TU Bergakademie Freiberg
Leipziger Str. 29
D-09596 Freiberg/Sachsen
Germany
;
_publ_section_synopsis
;
The title compound is composed of a bis(hydrazoniminato)copper(II) complex and
the basic hydrazone imine shows a molecular framework with layers each
constructed from one of the two components arranged in alternating order.
Layer formation is supported by C---H...O interactions.
;
_database_code_depnum_ccdc_archive     'CCDC 1912679'
_chemical_name_systematic
;\
(<i>N</i>,<i>N</i>'-Ethylenebis{3-[2-(3-nitrophenyl)hydrazin-1-ylidene]-\
4-oxopentan-2-iminato})copper(II)--3-[2-(3-nitrophenyl)hydrazine-1-\
ylidene]pentane-2,4-dione (1/1)
;
_chemical_name_common     ?
_chemical_formula_moiety     'C35 H35 Cu N11 O10'
_chemical_formula_sum     'C35 H35 Cu N11 O10'
_chemical_formula_iupac     '[Cu (C24 H24 N8 O6)], C11 H11 N3 O4'
_chemical_formula_weight     833.28
_chemical_melting_point     ?
_space_group_crystal_system     orthorhombic
_space_group_name_H-M_alt     'P b c a'
_space_group_name_Hall     '-P 2ac 2ab'
loop_
    _space_group_symop_operation_xyz
    'x, y, z'
    '-x+1/2, -y, z+1/2'
    '-x, y+1/2, -z+1/2'
    'x+1/2, -y+1/2, -z'
    '-x, -y, -z'
    'x-1/2, y, -z-1/2'
    'x, -y-1/2, z-1/2'
    '-x-1/2, y-1/2, z'
_cell_length_a     15.5820(5)
_cell_length_b     20.0517(7)
_cell_length_c     23.3082(8)
_cell_angle_alpha     90
_cell_angle_beta     90
_cell_angle_gamma     90
_cell_volume     7282.5(4)
_cell_formula_units_Z     8
_cell_measurement_reflns_used     8051
_cell_measurement_theta_min     2.18
_cell_measurement_theta_max     28.16
_cell_measurement_temperature     153(2)
_exptl_crystal_description     plate
_exptl_crystal_colour     blue
_exptl_crystal_size_max     0.540
_exptl_crystal_size_mid     0.440
_exptl_crystal_size_min     0.070
_exptl_crystal_density_diffrn     1.520
_exptl_crystal_density_meas     ?
_exptl_crystal_density_method     ?
_exptl_crystal_F_000     3448
_exptl_absorpt_coefficient_mu     0.675
_exptl_absorpt_correction_type     multi-scan
_exptl_absorpt_process_details
;
(SADABS; Bruker, 2008)
;
_exptl_absorpt_correction_T_min     0.7120
_exptl_absorpt_correction_T_max     0.9543
_diffrn_ambient_temperature     153(2)
_diffrn_source     ?
_diffrn_radiation_type     MoK\a
_diffrn_radiation_wavelength     0.71073
_diffrn_measurement_device_type     'Bruker SMART APEXII'
_diffrn_measurement_method     '\f and \w scans'
_diffrn_detector_area_resol_mean     ?
_diffrn_reflns_number     86372
_diffrn_reflns_av_R_equivalents     0.1061
_diffrn_reflns_av_unetI/netI     0.0640
_diffrn_reflns_theta_min     2.182
_diffrn_reflns_theta_max     29.249
_diffrn_reflns_theta_full     25.242
_diffrn_measured_fraction_theta_max     0.995
_diffrn_measured_fraction_theta_full     0.998
_diffrn_reflns_limit_h_min     -20
_diffrn_reflns_limit_h_max     21
_diffrn_reflns_limit_k_min     -27
_diffrn_reflns_limit_k_max     25
_diffrn_reflns_limit_l_min     -31
_diffrn_reflns_limit_l_max     28
_refine_special_details     ?
_reflns_number_total     9862
_reflns_number_gt     6112
_reflns_threshold_expression     'I > 2\s(I)'
_refine_ls_structure_factor_coef     Fsqd
_refine_ls_matrix_type     full
_refine_ls_R_factor_all     0.0875
_refine_ls_R_factor_gt     0.0466
_refine_ls_wR_factor_gt     0.1116
_refine_ls_wR_factor_ref     0.1298
_refine_ls_goodness_of_fit_ref     0.955
_refine_ls_restrained_S_all     0.955
_refine_ls_number_reflns     9862
_refine_ls_number_parameters     524
_refine_ls_number_restraints     1
_refine_ls_hydrogen_treatment     mixed
_refine_ls_weighting_scheme     calc
_refine_ls_weighting_details
              'w=1/[\s^2^(Fo^2^)+(0.0736P)^2^+0.2354P] where P=(Fo^2^+2Fc^2^)/3'
_atom_sites_solution_hydrogens     mixed
_atom_sites_solution_primary     direct
_atom_sites_solution_secondary     difmap
_refine_ls_shift/su_max     0.001
_refine_ls_shift/su_mean     0.000
_refine_diff_density_max     1.005
_refine_diff_density_min     -0.675
_refine_ls_extinction_method     none
_refine_ls_extinction_coef     .
loop_
    _atom_type_symbol
    _atom_type_description
    _atom_type_scat_dispersion_real
    _atom_type_scat_dispersion_imag
    _atom_type_scat_source
    'C' 'C' 0.0033 0.0016
                         'International Tables Vol C Tables 4.2.6.8 and 6.1.1.4'
    'H' 'H' 0.0000 0.0000
                         'International Tables Vol C Tables 4.2.6.8 and 6.1.1.4'
    'N' 'N' 0.0061 0.0033
                         'International Tables Vol C Tables 4.2.6.8 and 6.1.1.4'
    'O' 'O' 0.0106 0.0060
                         'International Tables Vol C Tables 4.2.6.8 and 6.1.1.4'
    'Cu' 'Cu' 0.3201 1.2651
                         'International Tables Vol C Tables 4.2.6.8 and 6.1.1.4'
_computing_data_collection
;
APEX2 (Bruker, 2014)
;
_computing_cell_refinement
;
SAINT (Bruker, 2014)
;
_computing_data_reduction
;
SAINT (Bruker, 2014)
;
_computing_structure_solution
;
SHELXS97 (Sheldrick, 2008)
;
_computing_structure_refinement
;
SHELXL2014 (Sheldrick, 2015)
;
_computing_molecular_graphics
;
ORTEP-3 for Windows (Farrugia, 2012)
;
_computing_publication_material
;
SHELXTL (Sheldrick, 2008)
;
loop_
    _atom_site_type_symbol
    _atom_site_label
    _atom_site_fract_x
    _atom_site_fract_y
    _atom_site_fract_z
    _atom_site_U_iso_or_equiv
    _atom_site_adp_type
    _atom_site_calc_flag
    _atom_site_occupancy
    _atom_site_disorder_assembly
    _atom_site_disorder_group
    Cu Cu1 0.23540(2) 0.01555(2) 0.46535(2) 0.01874(9) Uani d 1 . .
    O O1 -0.07371(10) -0.09037(9) 0.50519(7) 0.0288(4) Uani d 1 . .
    O O2 0.46419(12) -0.03799(13) 0.31472(9) 0.0542(6) Uani d 1 . .
    O O3 0.43989(13) -0.02538(13) 0.22515(9) 0.0543(6) Uani d 1 . .
    O O4 0.56630(10) 0.08866(10) 0.47203(8) 0.0357(4) Uani d 1 . .
    O O5 0.23463(12) 0.16123(9) 0.16939(7) 0.0348(4) Uani d 1 . .
    O O6 0.35277(12) 0.13307(11) 0.21053(8) 0.0419(5) Uani d 1 . .
    N N1 0.10026(11) -0.06399(9) 0.41500(7) 0.0171(4) Uani d 1 . .
    N N2 0.17823(11) -0.04081(9) 0.40872(7) 0.0181(4) Uani d 1 . .
    N N3 0.41581(13) -0.03341(11) 0.27448(9) 0.0293(5) Uani d 1 . .
    N N4 0.36211(11) 0.10044(9) 0.41302(8) 0.0197(4) Uani d 1 . .
    N N5 0.27979(11) 0.08627(9) 0.41566(7) 0.0180(4) Uani d 1 . .
    N N6 0.27544(13) 0.14372(10) 0.21161(8) 0.0244(4) Uani d 1 . .
    N N7 0.18147(11) -0.03715(10) 0.52509(7) 0.0200(4) Uani d 1 . .
    N N8 0.31978(12) 0.04022(10) 0.52296(8) 0.0208(4) Uani d 1 . .
    C C1 0.07728(15) -0.11055(13) 0.57134(10) 0.0282(5) Uani d 1 . .
    H H1A 0.1254 -0.1339 0.5895 0.042 Uiso calc 1 . .
    H H1B 0.0352 -0.1432 0.5576 0.042 Uiso calc 1 . .
    H H1C 0.0500 -0.0809 0.5994 0.042 Uiso calc 1 . .
    C C2 0.10993(14) -0.06983(11) 0.52124(9) 0.0188(4) Uani d 1 . .
    C C3 0.06458(13) -0.07253(11) 0.46652(9) 0.0176(4) Uani d 1 . .
    C C4 -0.02728(13) -0.09027(11) 0.46301(10) 0.0203(5) Uani d 1 . .
    C C5 -0.06491(15) -0.10480(14) 0.40497(10) 0.0315(6) Uani d 1 . .
    H H5A -0.1214 -0.1256 0.4096 0.047 Uiso calc 1 . .
    H H5B -0.0269 -0.1352 0.3840 0.047 Uiso calc 1 . .
    H H5C -0.0710 -0.0631 0.3834 0.047 Uiso calc 1 . .
    C C6 0.20627(13) -0.04200(11) 0.35057(9) 0.0175(4) Uani d 1 . .
    C C7 0.29434(13) -0.04252(11) 0.34078(9) 0.0191(4) Uani d 1 . .
    H H7 0.3338 -0.0463 0.3717 0.023 Uiso calc 1 . .
    C C8 0.32268(14) -0.03731(12) 0.28491(10) 0.0214(5) Uani d 1 . .
    C C9 0.26778(15) -0.03286(11) 0.23830(10) 0.0224(5) Uani d 1 . .
    H H9 0.2895 -0.0283 0.2004 0.027 Uiso calc 1 . .
    C C10 0.18059(15) -0.03522(11) 0.24867(10) 0.0227(5) Uani d 1 . .
    H H10 0.1415 -0.0339 0.2174 0.027 Uiso calc 1 . .
    C C11 0.14957(14) -0.03950(11) 0.30421(9) 0.0204(5) Uani d 1 . .
    H H11 0.0894 -0.0407 0.3108 0.025 Uiso calc 1 . .
    C C12 0.44975(16) 0.08755(14) 0.56354(11) 0.0351(6) Uani d 1 . .
    H H12A 0.4146 0.1030 0.5958 0.053 Uiso calc 1 . .
    H H12B 0.4891 0.1232 0.5518 0.053 Uiso calc 1 . .
    H H12C 0.4829 0.0483 0.5753 0.053 Uiso calc 1 . .
    C C13 0.39251(14) 0.06942(11) 0.51413(10) 0.0213(5) Uani d 1 . .
    C C14 0.41621(13) 0.08968(11) 0.45596(9) 0.0204(5) Uani d 1 . .
    C C15 0.50662(15) 0.10235(12) 0.43992(11) 0.0257(5) Uani d 1 . .
    C C16 0.52487(15) 0.12956(15) 0.38115(11) 0.0377(7) Uani d 1 . .
    H H16A 0.5842 0.1457 0.3795 0.057 Uiso calc 1 . .
    H H16B 0.4856 0.1665 0.3730 0.057 Uiso calc 1 . .
    H H16C 0.5168 0.0943 0.3526 0.057 Uiso calc 1 . .
    C C17 0.23544(13) 0.10738(10) 0.36559(9) 0.0172(4) Uani d 1 . .
    C C18 0.27775(13) 0.11919(11) 0.31372(9) 0.0191(4) Uani d 1 . .
    H H18 0.3385 0.1164 0.3114 0.023 Uiso calc 1 . .
    C C19 0.22975(14) 0.13491(11) 0.26627(9) 0.0200(5) Uani d 1 . .
    C C20 0.14114(14) 0.14071(11) 0.26706(10) 0.0228(5) Uani d 1 . .
    H H20 0.1098 0.1516 0.2334 0.027 Uiso calc 1 . .
    C C21 0.10001(14) 0.12994(11) 0.31900(10) 0.0238(5) Uani d 1 . .
    H H21 0.0393 0.1339 0.3212 0.029 Uiso calc 1 . .
    C C22 0.14640(13) 0.11353(11) 0.36762(9) 0.0204(5) Uani d 1 . .
    H H22 0.1172 0.1064 0.4029 0.025 Uiso calc 1 . .
    C C23 0.23529(15) -0.04049(13) 0.57677(10) 0.0249(5) Uani d 1 . .
    H H23A 0.2720 -0.0808 0.5752 0.030 Uiso calc 1 . .
    H H23B 0.1984 -0.0437 0.6112 0.030 Uiso calc 1 . .
    C C24 0.29118(15) 0.02124(13) 0.58082(10) 0.0260(5) Uani d 1 . .
    H H24A 0.2582 0.0583 0.5982 0.031 Uiso calc 1 . .
    H H24B 0.3416 0.0120 0.6055 0.031 Uiso calc 1 . .
    O O1A 0.46165(13) 0.22072(15) 0.78627(10) 0.0664(7) Uani d 1 . .
    O O2A 0.28475(13) 0.17207(10) 0.66034(9) 0.0457(5) Uani d 1 . .
    O O3A 0.04080(11) 0.24229(10) 0.94118(10) 0.0469(5) Uani d 1 . .
    O O4A 0.06525(13) 0.25224(11) 1.03186(10) 0.0499(6) Uani d 1 . .
    N N1A 0.28478(13) 0.20901(10) 0.80646(10) 0.0296(5) Uani d 1 . .
    N N2A 0.33228(13) 0.21815(11) 0.85192(10) 0.0332(5) Uani d 1 . .
    H H2A 0.3888(7) 0.2245(15) 0.8469(13) 0.051(9) Uiso d 1 . .
    N N3A 0.08951(14) 0.24565(11) 0.98228(12) 0.0370(6) Uani d 1 . .
    C C1A 0.45036(19) 0.21587(17) 0.68630(13) 0.0501(8) Uani d 1 . .
    H H1A1 0.5084 0.2346 0.6880 0.075 Uiso calc 1 . .
    H H1A2 0.4142 0.2441 0.6619 0.075 Uiso calc 1 . .
    H H1A3 0.4527 0.1707 0.6703 0.075 Uiso calc 1 . .
    C C2A 0.41369(17) 0.21322(14) 0.74488(13) 0.0386(7) Uani d 1 . .
    C C3A 0.32060(16) 0.20372(12) 0.75493(11) 0.0295(6) Uani d 1 . .
    C C4A 0.25922(17) 0.18854(13) 0.70795(13) 0.0341(6) Uani d 1 . .
    C C5A 0.16462(17) 0.19307(15) 0.71948(13) 0.0423(7) Uani d 1 . .
    H H5A1 0.1413 0.2328 0.7006 0.063 Uiso calc 1 . .
    H H5A2 0.1548 0.1962 0.7609 0.063 Uiso calc 1 . .
    H H5A3 0.1360 0.1532 0.7045 0.063 Uiso calc 1 . .
    C C6A 0.29704(16) 0.22805(12) 0.90680(11) 0.0277(5) Uani d 1 . .
    C C7A 0.20906(16) 0.22976(12) 0.91655(12) 0.0291(6) Uani d 1 . .
    H H7A 0.1691 0.2227 0.8864 0.035 Uiso calc 1 . .
    C C8A 0.18222(15) 0.24215(12) 0.97171(12) 0.0310(6) Uani d 1 . .
    C C9A 0.23753(18) 0.25281(14) 1.01735(14) 0.0367(6) Uani d 1 . .
    H H9A 0.2164 0.2613 1.0549 0.044 Uiso calc 1 . .
    C C10A 0.32440(17) 0.25058(13) 1.00628(13) 0.0369(6) Uani d 1 . .
    H H10A 0.3642 0.2577 1.0366 0.044 Uiso calc 1 . .
    C C11A 0.35401(16) 0.23805(13) 0.95142(12) 0.0330(6) Uani d 1 . .
    H H11A 0.4140 0.2363 0.9443 0.040 Uiso calc 1 . .
loop_
    _atom_site_aniso_label
    _atom_site_aniso_U_11
    _atom_site_aniso_U_22
    _atom_site_aniso_U_33
    _atom_site_aniso_U_12
    _atom_site_aniso_U_13
    _atom_site_aniso_U_23
    Cu1 0.01805(14) 0.02554(15) 0.01264(15) -0.00435(10) -0.00054(11)
                                                                     0.00152(11)
    O1 0.0193(8) 0.0433(10) 0.0237(10) -0.0008(7) 0.0055(7) 0.0031(8)
    O2 0.0194(10) 0.1091(19) 0.0342(12) 0.0037(10) -0.0026(9) 0.0060(12)
    O3 0.0299(11) 0.1047(19) 0.0285(12) -0.0084(11) 0.0138(9) -0.0071(11)
    O4 0.0180(8) 0.0470(11) 0.0420(12) -0.0009(7) -0.0038(8) 0.0096(9)
    O5 0.0451(11) 0.0437(11) 0.0155(9) 0.0029(8) -0.0008(8) 0.0026(8)
    O6 0.0291(10) 0.0713(14) 0.0254(11) 0.0017(9) 0.0110(8) 0.0074(9)
    N1 0.0152(9) 0.0209(9) 0.0152(10) -0.0009(7) 0.0019(7) 0.0002(7)
    N2 0.0149(9) 0.0263(10) 0.0132(10) -0.0015(7) 0.0019(7) -0.0010(7)
    N3 0.0193(10) 0.0425(13) 0.0261(12) 0.0009(8) 0.0057(9) -0.0055(9)
    N4 0.0166(9) 0.0229(10) 0.0197(10) -0.0026(7) 0.0023(7) -0.0014(7)
    N5 0.0160(9) 0.0259(10) 0.0122(9) -0.0009(7) 0.0000(7) -0.0001(7)
    N6 0.0328(12) 0.0263(10) 0.0140(11) -0.0034(8) 0.0029(9) -0.0022(8)
    N7 0.0187(9) 0.0287(10) 0.0125(10) -0.0021(7) -0.0001(7) 0.0017(7)
    N8 0.0201(9) 0.0283(10) 0.0139(10) -0.0030(8) -0.0017(7) 0.0000(8)
    C1 0.0287(13) 0.0370(14) 0.0189(13) -0.0090(10) 0.0002(10) 0.0064(10)
    C2 0.0189(11) 0.0234(11) 0.0142(11) 0.0018(8) 0.0021(8) 0.0008(8)
    C3 0.0165(10) 0.0212(11) 0.0151(11) -0.0001(8) 0.0018(9) 0.0005(9)
    C4 0.0176(11) 0.0249(12) 0.0184(12) -0.0002(8) 0.0006(9) 0.0036(9)
    C5 0.0186(12) 0.0507(16) 0.0251(14) -0.0082(11) -0.0044(10) 0.0038(11)
    C6 0.0196(10) 0.0191(10) 0.0138(11) -0.0022(8) 0.0021(9) -0.0005(8)
    C7 0.0177(10) 0.0251(11) 0.0144(11) 0.0009(9) -0.0019(9) -0.0019(9)
    C8 0.0162(10) 0.0283(12) 0.0196(12) -0.0002(9) 0.0032(9) -0.0038(9)
    C9 0.0269(12) 0.0280(12) 0.0124(11) -0.0011(9) 0.0047(9) -0.0022(9)
    C10 0.0253(12) 0.0276(12) 0.0150(12) 0.0004(9) -0.0023(9) -0.0012(9)
    C11 0.0170(11) 0.0245(11) 0.0197(12) -0.0009(8) -0.0009(9) -0.0009(9)
    C12 0.0307(14) 0.0470(16) 0.0275(15) -0.0145(12) -0.0082(11) 0.0006(12)
    C13 0.0202(11) 0.0237(12) 0.0200(12) -0.0013(8) -0.0007(9) 0.0009(9)
    C14 0.0166(10) 0.0246(12) 0.0201(13) -0.0016(8) -0.0011(9) -0.0011(9)
    C15 0.0211(12) 0.0276(13) 0.0284(14) -0.0041(9) 0.0002(10) -0.0010(10)
    C16 0.0212(12) 0.0599(19) 0.0320(16) -0.0085(12) 0.0048(11) 0.0052(13)
    C17 0.0181(10) 0.0183(10) 0.0152(11) -0.0027(8) -0.0004(9) -0.0016(8)
    C18 0.0179(11) 0.0203(11) 0.0191(12) -0.0031(8) 0.0020(9) -0.0006(9)
    C19 0.0273(12) 0.0196(11) 0.0132(11) -0.0037(9) 0.0043(9) 0.0001(8)
    C20 0.0242(12) 0.0240(11) 0.0202(13) 0.0011(9) -0.0042(9) 0.0025(9)
    C21 0.0189(11) 0.0285(13) 0.0240(13) 0.0024(9) 0.0014(9) 0.0015(10)
    C22 0.0200(11) 0.0245(11) 0.0168(12) -0.0001(8) 0.0051(9) 0.0020(9)
    C23 0.0241(11) 0.0348(13) 0.0157(12) -0.0046(10) -0.0034(10) 0.0058(10)
    C24 0.0232(11) 0.0399(14) 0.0148(12) -0.0082(10) -0.0012(10) -0.0009(10)
    O1A 0.0253(11) 0.125(2) 0.0487(15) -0.0036(13) 0.0007(10) -0.0065(14)
    O2A 0.0480(12) 0.0499(13) 0.0391(13) -0.0020(9) -0.0019(10) -0.0082(10)
    O3A 0.0217(10) 0.0523(13) 0.0666(16) 0.0003(8) -0.0052(10) -0.0050(11)
    O4A 0.0394(12) 0.0507(13) 0.0598(16) -0.0008(9) 0.0198(11) -0.0019(10)
    N1A 0.0268(11) 0.0212(10) 0.0408(14) 0.0010(8) -0.0017(10) 0.0022(9)
    N2A 0.0194(11) 0.0390(13) 0.0413(15) 0.0025(9) -0.0025(10) 0.0045(10)
    N3A 0.0273(12) 0.0277(12) 0.0561(17) -0.0010(9) 0.0066(12) -0.0004(11)
    C1A 0.0426(17) 0.058(2) 0.050(2) -0.0103(14) 0.0105(15) -0.0140(15)
    C2A 0.0309(15) 0.0421(16) 0.0430(18) 0.0001(12) 0.0060(13) -0.0037(13)
    C3A 0.0293(13) 0.0230(12) 0.0363(16) 0.0030(9) 0.0015(11) -0.0006(10)
    C4A 0.0338(15) 0.0234(13) 0.0451(18) 0.0008(10) -0.0033(13) 0.0007(11)
    C5A 0.0324(15) 0.0404(16) 0.054(2) -0.0016(11) -0.0050(13) -0.0117(14)
    C6A 0.0250(12) 0.0260(13) 0.0321(15) 0.0032(9) 0.0007(11) 0.0049(10)
    C7A 0.0235(12) 0.0246(12) 0.0392(16) 0.0001(9) -0.0047(11) 0.0025(10)
    C8A 0.0193(12) 0.0253(13) 0.0483(18) 0.0015(9) 0.0018(12) 0.0050(11)
    C9A 0.0367(15) 0.0365(15) 0.0369(16) 0.0031(11) 0.0011(12) 0.0034(12)
    C10A 0.0309(14) 0.0410(15) 0.0388(17) 0.0013(11) -0.0111(13) 0.0055(12)
    C11A 0.0218(12) 0.0347(14) 0.0426(18) 0.0023(10) -0.0012(11) 0.0072(11)
_geom_special_details
;
 All esds (except the esd in the dihedral angle between two l.s. planes)
 are estimated using the full covariance matrix.  The cell esds are taken
 into account individually in the estimation of esds in distances, angles
 and torsion angles; correlations between esds in cell parameters are only
 used when they are defined by crystal symmetry.  An approximate (isotropic)
 treatment of cell esds is used for estimating esds involving l.s. planes.
;
loop_
    _geom_bond_atom_site_label_1
    _geom_bond_atom_site_label_2
    _geom_bond_site_symmetry_2
    _geom_bond_distance
    _geom_bond_publ_flag
    Cu1 N7 . 1.9395(18) ?
    Cu1 N8 . 1.9434(18) ?
    Cu1 N2 . 1.9527(18) ?
    Cu1 N5 . 1.9573(18) ?
    O1 C4 . 1.221(3) ?
    O2 N3 . 1.207(3) ?
    O3 N3 . 1.220(3) ?
    O4 C15 . 1.225(3) ?
    O5 N6 . 1.223(2) ?
    O6 N6 . 1.224(3) ?
    N1 N2 . 1.309(2) ?
    N1 C3 . 1.334(3) ?
    N2 C6 . 1.424(3) ?
    N3 C8 . 1.473(3) ?
    N4 N5 . 1.315(2) ?
    N4 C14 . 1.326(3) ?
    N5 C17 . 1.421(3) ?
    N6 C19 . 1.470(3) ?
    N7 C2 . 1.296(3) ?
    N7 C23 . 1.469(3) ?
    N8 C13 . 1.292(3) ?
    N8 C24 . 1.471(3) ?
    C1 C2 . 1.513(3) ?
    C1 H1A . 0.9800 ?
    C1 H1B . 0.9800 ?
    C1 H1C . 0.9800 ?
    C2 C3 . 1.459(3) ?
    C3 C4 . 1.477(3) ?
    C4 C5 . 1.503(3) ?
    C5 H5A . 0.9800 ?
    C5 H5B . 0.9800 ?
    C5 H5C . 0.9800 ?
    C6 C7 . 1.391(3) ?
    C6 C11 . 1.397(3) ?
    C7 C8 . 1.379(3) ?
    C7 H7 . 0.9500 ?
    C8 C9 . 1.386(3) ?
    C9 C10 . 1.381(3) ?
    C9 H9 . 0.9500 ?
    C10 C11 . 1.385(3) ?
    C10 H10 . 0.9500 ?
    C11 H11 . 0.9500 ?
    C12 C13 . 1.501(3) ?
    C12 H12A . 0.9800 ?
    C12 H12B . 0.9800 ?
    C12 H12C . 0.9800 ?
    C13 C14 . 1.463(3) ?
    C14 C15 . 1.479(3) ?
    C15 C16 . 1.502(3) ?
    C16 H16A . 0.9800 ?
    C16 H16B . 0.9800 ?
    C16 H16C . 0.9800 ?
    C17 C22 . 1.394(3) ?
    C17 C18 . 1.397(3) ?
    C18 C19 . 1.372(3) ?
    C18 H18 . 0.9500 ?
    C19 C20 . 1.386(3) ?
    C20 C21 . 1.387(3) ?
    C20 H20 . 0.9500 ?
    C21 C22 . 1.384(3) ?
    C21 H21 . 0.9500 ?
    C22 H22 . 0.9500 ?
    C23 C24 . 1.516(3) ?
    C23 H23A . 0.9900 ?
    C23 H23B . 0.9900 ?
    C24 H24A . 0.9900 ?
    C24 H24B . 0.9900 ?
    O1A C2A . 1.230(3) ?
    O2A C4A . 1.224(3) ?
    O3A N3A . 1.224(3) ?
    O4A N3A . 1.223(3) ?
    N1A N2A . 1.305(3) ?
    N1A C3A . 1.329(3) ?
    N2A C6A . 1.406(3) ?
    N2A H2A . 0.898(10) ?
    N3A C8A . 1.467(3) ?
    C1A C2A . 1.481(4) ?
    C1A H1A1 . 0.9800 ?
    C1A H1A2 . 0.9800 ?
    C1A H1A3 . 0.9800 ?
    C2A C3A . 1.482(4) ?
    C3A C4A . 1.485(4) ?
    C4A C5A . 1.501(4) ?
    C5A H5A1 . 0.9800 ?
    C5A H5A2 . 0.9800 ?
    C5A H5A3 . 0.9800 ?
    C6A C11A . 1.382(4) ?
    C6A C7A . 1.390(4) ?
    C7A C8A . 1.375(4) ?
    C7A H7A . 0.9500 ?
    C8A C9A . 1.386(4) ?
    C9A C10A . 1.379(4) ?
    C9A H9A . 0.9500 ?
    C10A C11A . 1.382(4) ?
    C10A H10A . 0.9500 ?
    C11A H11A . 0.9500 ?
loop_
    _geom_angle_atom_site_label_1
    _geom_angle_atom_site_label_2
    _geom_angle_atom_site_label_3
    _geom_angle_site_symmetry_1
    _geom_angle_site_symmetry_3
    _geom_angle
    _geom_angle_publ_flag
    N7 Cu1 N8 . . 86.32(8) ?
    N7 Cu1 N2 . . 88.42(8) ?
    N8 Cu1 N2 . . 157.38(8) ?
    N7 Cu1 N5 . . 166.59(8) ?
    N8 Cu1 N5 . . 89.16(7) ?
    N2 Cu1 N5 . . 100.40(7) ?
    N2 N1 C3 . . 122.21(18) ?
    N1 N2 C6 . . 112.66(17) ?
    N1 N2 Cu1 . . 123.59(14) ?
    C6 N2 Cu1 . . 120.87(13) ?
    O2 N3 O3 . . 123.4(2) ?
    O2 N3 C8 . . 118.9(2) ?
    O3 N3 C8 . . 117.7(2) ?
    N5 N4 C14 . . 123.34(18) ?
    N4 N5 C17 . . 111.82(17) ?
    N4 N5 Cu1 . . 121.92(14) ?
    C17 N5 Cu1 . . 122.01(13) ?
    O5 N6 O6 . . 123.0(2) ?
    O5 N6 C19 . . 118.68(19) ?
    O6 N6 C19 . . 118.27(19) ?
    C2 N7 C23 . . 121.64(18) ?
    C2 N7 Cu1 . . 126.75(15) ?
    C23 N7 Cu1 . . 111.48(13) ?
    C13 N8 C24 . . 121.95(19) ?
    C13 N8 Cu1 . . 126.78(16) ?
    C24 N8 Cu1 . . 111.27(13) ?
    C2 C1 H1A . . 109.5 ?
    C2 C1 H1B . . 109.5 ?
    H1A C1 H1B . . 109.5 ?
    C2 C1 H1C . . 109.5 ?
    H1A C1 H1C . . 109.5 ?
    H1B C1 H1C . . 109.5 ?
    N7 C2 C3 . . 119.72(19) ?
    N7 C2 C1 . . 120.57(19) ?
    C3 C2 C1 . . 119.46(19) ?
    N1 C3 C2 . . 125.46(19) ?
    N1 C3 C4 . . 112.64(18) ?
    C2 C3 C4 . . 121.77(19) ?
    O1 C4 C3 . . 122.0(2) ?
    O1 C4 C5 . . 119.6(2) ?
    C3 C4 C5 . . 118.32(19) ?
    C4 C5 H5A . . 109.5 ?
    C4 C5 H5B . . 109.5 ?
    H5A C5 H5B . . 109.5 ?
    C4 C5 H5C . . 109.5 ?
    H5A C5 H5C . . 109.5 ?
    H5B C5 H5C . . 109.5 ?
    C7 C6 C11 . . 119.83(19) ?
    C7 C6 N2 . . 117.31(18) ?
    C11 C6 N2 . . 122.79(19) ?
    C8 C7 C6 . . 118.0(2) ?
    C8 C7 H7 . . 121.0 ?
    C6 C7 H7 . . 121.0 ?
    C7 C8 C9 . . 123.2(2) ?
    C7 C8 N3 . . 118.4(2) ?
    C9 C8 N3 . . 118.4(2) ?
    C10 C9 C8 . . 117.9(2) ?
    C10 C9 H9 . . 121.0 ?
    C8 C9 H9 . . 121.0 ?
    C9 C10 C11 . . 120.6(2) ?
    C9 C10 H10 . . 119.7 ?
    C11 C10 H10 . . 119.7 ?
    C10 C11 C6 . . 120.3(2) ?
    C10 C11 H11 . . 119.8 ?
    C6 C11 H11 . . 119.8 ?
    C13 C12 H12A . . 109.5 ?
    C13 C12 H12B . . 109.5 ?
    H12A C12 H12B . . 109.5 ?
    C13 C12 H12C . . 109.5 ?
    H12A C12 H12C . . 109.5 ?
    H12B C12 H12C . . 109.5 ?
    N8 C13 C14 . . 119.7(2) ?
    N8 C13 C12 . . 120.6(2) ?
    C14 C13 C12 . . 119.6(2) ?
    N4 C14 C13 . . 125.75(19) ?
    N4 C14 C15 . . 112.74(19) ?
    C13 C14 C15 . . 121.5(2) ?
    O4 C15 C14 . . 122.0(2) ?
    O4 C15 C16 . . 119.7(2) ?
    C14 C15 C16 . . 118.2(2) ?
    C15 C16 H16A . . 109.5 ?
    C15 C16 H16B . . 109.5 ?
    H16A C16 H16B . . 109.5 ?
    C15 C16 H16C . . 109.5 ?
    H16A C16 H16C . . 109.5 ?
    H16B C16 H16C . . 109.5 ?
    C22 C17 C18 . . 119.0(2) ?
    C22 C17 N5 . . 118.85(18) ?
    C18 C17 N5 . . 122.12(18) ?
    C19 C18 C17 . . 118.63(19) ?
    C19 C18 H18 . . 120.7 ?
    C17 C18 H18 . . 120.7 ?
    C18 C19 C20 . . 123.5(2) ?
    C18 C19 N6 . . 117.53(19) ?
    C20 C19 N6 . . 118.9(2) ?
    C19 C20 C21 . . 117.3(2) ?
    C19 C20 H20 . . 121.3 ?
    C21 C20 H20 . . 121.3 ?
    C22 C21 C20 . . 120.7(2) ?
    C22 C21 H21 . . 119.6 ?
    C20 C21 H21 . . 119.6 ?
    C21 C22 C17 . . 120.9(2) ?
    C21 C22 H22 . . 119.6 ?
    C17 C22 H22 . . 119.6 ?
    N7 C23 C24 . . 109.98(19) ?
    N7 C23 H23A . . 109.7 ?
    C24 C23 H23A . . 109.7 ?
    N7 C23 H23B . . 109.7 ?
    C24 C23 H23B . . 109.7 ?
    H23A C23 H23B . . 108.2 ?
    N8 C24 C23 . . 109.15(18) ?
    N8 C24 H24A . . 109.8 ?
    C23 C24 H24A . . 109.8 ?
    N8 C24 H24B . . 109.8 ?
    C23 C24 H24B . . 109.8 ?
    H24A C24 H24B . . 108.3 ?
    N2A N1A C3A . . 120.5(2) ?
    N1A N2A C6A . . 122.5(2) ?
    N1A N2A H2A . . 118(2) ?
    C6A N2A H2A . . 119(2) ?
    O4A N3A O3A . . 123.6(2) ?
    O4A N3A C8A . . 117.9(2) ?
    O3A N3A C8A . . 118.5(2) ?
    C2A C1A H1A1 . . 109.5 ?
    C2A C1A H1A2 . . 109.5 ?
    H1A1 C1A H1A2 . . 109.5 ?
    C2A C1A H1A3 . . 109.5 ?
    H1A1 C1A H1A3 . . 109.5 ?
    H1A2 C1A H1A3 . . 109.5 ?
    O1A C2A C1A . . 119.0(3) ?
    O1A C2A C3A . . 119.1(3) ?
    C1A C2A C3A . . 121.9(3) ?
    N1A C3A C2A . . 122.9(2) ?
    N1A C3A C4A . . 114.4(2) ?
    C2A C3A C4A . . 122.7(2) ?
    O2A C4A C3A . . 121.0(2) ?
    O2A C4A C5A . . 119.8(2) ?
    C3A C4A C5A . . 119.2(2) ?
    C4A C5A H5A1 . . 109.5 ?
    C4A C5A H5A2 . . 109.5 ?
    H5A1 C5A H5A2 . . 109.5 ?
    C4A C5A H5A3 . . 109.5 ?
    H5A1 C5A H5A3 . . 109.5 ?
    H5A2 C5A H5A3 . . 109.5 ?
    C11A C6A C7A . . 120.5(2) ?
    C11A C6A N2A . . 117.0(2) ?
    C7A C6A N2A . . 122.5(2) ?
    C8A C7A C6A . . 117.2(2) ?
    C8A C7A H7A . . 121.4 ?
    C6A C7A H7A . . 121.4 ?
    C7A C8A C9A . . 123.8(2) ?
    C7A C8A N3A . . 117.7(2) ?
    C9A C8A N3A . . 118.4(2) ?
    C10A C9A C8A . . 117.5(3) ?
    C10A C9A H9A . . 121.2 ?
    C8A C9A H9A . . 121.2 ?
    C9A C10A C11A . . 120.4(3) ?
    C9A C10A H10A . . 119.8 ?
    C11A C10A H10A . . 119.8 ?
    C6A C11A C10A . . 120.5(2) ?
    C6A C11A H11A . . 119.7 ?
    C10A C11A H11A . . 119.7 ?
loop_
    _geom_torsion_atom_site_label_1
    _geom_torsion_atom_site_label_2
    _geom_torsion_atom_site_label_3
    _geom_torsion_atom_site_label_4
    _geom_torsion_site_symmetry_1
    _geom_torsion_site_symmetry_2
    _geom_torsion_site_symmetry_3
    _geom_torsion_site_symmetry_4
    _geom_torsion
    _geom_torsion_publ_flag
    C3 N1 N2 C6 . . . . 174.16(18) ?
    C3 N1 N2 Cu1 . . . . -25.0(3) ?
    C14 N4 N5 C17 . . . . 175.52(19) ?
    C14 N4 N5 Cu1 . . . . -27.2(3) ?
    C23 N7 C2 C3 . . . . -171.5(2) ?
    Cu1 N7 C2 C3 . . . . 4.0(3) ?
    C23 N7 C2 C1 . . . . 2.7(3) ?
    Cu1 N7 C2 C1 . . . . 178.17(17) ?
    N2 N1 C3 C2 . . . . -12.0(3) ?
    N2 N1 C3 C4 . . . . 172.09(19) ?
    N7 C2 C3 N1 . . . . 23.5(3) ?
    C1 C2 C3 N1 . . . . -150.7(2) ?
    N7 C2 C3 C4 . . . . -161.0(2) ?
    C1 C2 C3 C4 . . . . 24.8(3) ?
    N1 C3 C4 O1 . . . . -168.9(2) ?
    C2 C3 C4 O1 . . . . 15.1(3) ?
    N1 C3 C4 C5 . . . . 7.6(3) ?
    C2 C3 C4 C5 . . . . -168.4(2) ?
    N1 N2 C6 C7 . . . . -156.94(19) ?
    Cu1 N2 C6 C7 . . . . 41.6(2) ?
    N1 N2 C6 C11 . . . . 26.1(3) ?
    Cu1 N2 C6 C11 . . . . -135.30(18) ?
    C11 C6 C7 C8 . . . . 3.0(3) ?
    N2 C6 C7 C8 . . . . -173.99(19) ?
    C6 C7 C8 C9 . . . . -1.2(3) ?
    C6 C7 C8 N3 . . . . 176.08(19) ?
    O2 N3 C8 C7 . . . . 3.4(3) ?
    O3 N3 C8 C7 . . . . -176.3(2) ?
    O2 N3 C8 C9 . . . . -179.2(2) ?
    O3 N3 C8 C9 . . . . 1.1(3) ?
    C7 C8 C9 C10 . . . . -1.4(3) ?
    N3 C8 C9 C10 . . . . -178.7(2) ?
    C8 C9 C10 C11 . . . . 2.3(3) ?
    C9 C10 C11 C6 . . . . -0.5(3) ?
    C7 C6 C11 C10 . . . . -2.2(3) ?
    N2 C6 C11 C10 . . . . 174.6(2) ?
    C24 N8 C13 C14 . . . . -177.5(2) ?
    Cu1 N8 C13 C14 . . . . 2.6(3) ?
    C24 N8 C13 C12 . . . . -2.3(3) ?
    Cu1 N8 C13 C12 . . . . 177.78(18) ?
    N5 N4 C14 C13 . . . . -8.6(3) ?
    N5 N4 C14 C15 . . . . 173.19(19) ?
    N8 C13 C14 N4 . . . . 22.3(4) ?
    C12 C13 C14 N4 . . . . -153.0(2) ?
    N8 C13 C14 C15 . . . . -159.6(2) ?
    C12 C13 C14 C15 . . . . 25.1(3) ?
    N4 C14 C15 O4 . . . . -172.4(2) ?
    C13 C14 C15 O4 . . . . 9.2(4) ?
    N4 C14 C15 C16 . . . . 4.4(3) ?
    C13 C14 C15 C16 . . . . -174.0(2) ?
    N4 N5 C17 C22 . . . . -162.16(19) ?
    Cu1 N5 C17 C22 . . . . 40.6(3) ?
    N4 N5 C17 C18 . . . . 20.8(3) ?
    Cu1 N5 C17 C18 . . . . -136.36(17) ?
    C22 C17 C18 C19 . . . . -1.5(3) ?
    N5 C17 C18 C19 . . . . 175.48(19) ?
    C17 C18 C19 C20 . . . . 1.0(3) ?
    C17 C18 C19 N6 . . . . -176.94(18) ?
    O5 N6 C19 C18 . . . . -176.2(2) ?
    O6 N6 C19 C18 . . . . 3.9(3) ?
    O5 N6 C19 C20 . . . . 5.9(3) ?
    O6 N6 C19 C20 . . . . -174.1(2) ?
    C18 C19 C20 C21 . . . . 0.1(3) ?
    N6 C19 C20 C21 . . . . 177.9(2) ?
    C19 C20 C21 C22 . . . . -0.5(3) ?
    C20 C21 C22 C17 . . . . 0.0(3) ?
    C18 C17 C22 C21 . . . . 1.1(3) ?
    N5 C17 C22 C21 . . . . -176.0(2) ?
    C2 N7 C23 C24 . . . . -156.1(2) ?
    Cu1 N7 C23 C24 . . . . 27.8(2) ?
    C13 N8 C24 C23 . . . . -149.4(2) ?
    Cu1 N8 C24 C23 . . . . 30.5(2) ?
    N7 C23 C24 N8 . . . . -37.7(3) ?
    C3A N1A N2A C6A . . . . 176.1(2) ?
    N2A N1A C3A C2A . . . . -5.2(4) ?
    N2A N1A C3A C4A . . . . 175.8(2) ?
    O1A C2A C3A N1A . . . . 6.4(4) ?
    C1A C2A C3A N1A . . . . -171.8(2) ?
    O1A C2A C3A C4A . . . . -174.6(3) ?
    C1A C2A C3A C4A . . . . 7.2(4) ?
    N1A C3A C4A O2A . . . . -168.4(2) ?
    C2A C3A C4A O2A . . . . 12.5(4) ?
    N1A C3A C4A C5A . . . . 11.1(3) ?
    C2A C3A C4A C5A . . . . -167.9(2) ?
    N1A N2A C6A C11A . . . . -179.2(2) ?
    N1A N2A C6A C7A . . . . -0.9(4) ?
    C11A C6A C7A C8A . . . . 0.5(3) ?
    N2A C6A C7A C8A . . . . -177.7(2) ?
    C6A C7A C8A C9A . . . . 0.0(4) ?
    C6A C7A C8A N3A . . . . 178.6(2) ?
    O4A N3A C8A C7A . . . . 175.2(2) ?
    O3A N3A C8A C7A . . . . -5.2(3) ?
    O4A N3A C8A C9A . . . . -6.1(3) ?
    O3A N3A C8A C9A . . . . 173.5(2) ?
    C7A C8A C9A C10A . . . . -0.2(4) ?
    N3A C8A C9A C10A . . . . -178.8(2) ?
    C8A C9A C10A C11A . . . . -0.1(4) ?
    C7A C6A C11A C10A . . . . -0.7(4) ?
    N2A C6A C11A C10A . . . . 177.6(2) ?
    C9A C10A C11A C6A . . . . 0.5(4) ?
loop_
    _geom_hbond_atom_site_label_D
    _geom_hbond_atom_site_label_H
    _geom_hbond_atom_site_label_A
    _geom_hbond_site_symmetry_A
    _geom_hbond_distance_DH
    _geom_hbond_distance_HA
    _geom_hbond_distance_DA
    _geom_hbond_angle_DHA
    C11A H11A O4A 4_557 0.95 2.43 3.320(3) 155.6
    N2A H2A O1A . 0.898(10) 1.81(2) 2.531(3) 135(3)
    C22 H22 O1 5_556 0.95 2.27 3.207(3) 168.6
    C16 H16A O5 6_656 0.98 2.63 3.532(3) 153.9
    C12 H12B O3A 6_657 0.98 2.53 3.413(3) 150.5
    C11 H11 O3 6_556 0.95 2.50 3.350(3) 149.7
    C5 H5C O3 6_556 0.98 2.65 3.426(3) 136.7
    C1 H1B O3A 3_546 0.98 2.58 3.490(3) 153.7
    C1 H1B O1 . 0.98 2.34 2.842(3) 110.6
_shelx_space_group_comment
;
The symmetry employed for this shelxl refinement is uniquely defined
by the following loop, which should always be used as a source of
symmetry information in preference to the above space-group names.
They are only intended as comments.
;
_shelx_estimated_absorpt_T_min     0.712
_shelx_estimated_absorpt_T_max     0.954
_shelx_hkl_file
;
   0   0  -1    0.01    0.04
   0   0  -1    0.00    0.03
   0   0   1   -0.01    0.02
   0   0   1    0.00    0.01
   0   0  -2  206.26    2.49
   0   0   2   -0.05    0.13
   0   0   2   -0.01    0.06
   0   0  -3   -0.11    0.29
   0   0  -3   -0.03    0.20
   0   0   3   -0.01    0.22
   0   0   3   -0.08    0.12
   0   0  -4 2033.02   18.08
   0   0  -4 1829.65   14.04
   0   0   4 1933.30   13.99
   0   0   4 1946.83   18.18
   0   0  -5    0.22    0.46
   0   0  -5   -0.48    0.37
   0   0   5    0.22    0.35
   0   0  -6   10.01    1.12
   0   0  -6    9.08    0.90
   0   0   6    9.04    0.87
   0   0  -7    0.18    0.70
   0   0  -7   -0.18    0.47
   0   0   7   -0.07    0.47
   0   0  -8  149.52    3.39
   0   0  -8  136.27    2.73
   0   0   8  127.74    2.65
   0   0  -9    0.26    0.68
   0   0  -9   -0.02    0.51
   0   0   9    0.38    0.55
   0   0 -10   -0.52    0.66
   0   0 -10    0.27    0.56
   0   0  10   -0.32    0.52
   0   0 -11    0.20    0.85
   0   0 -11    0.11    0.58
   0   0  11   -0.04    0.57
   0   0 -12   11.94    1.58
   0   0 -12    9.70    1.13
   0   0  12   10.78    1.22
   0   0 -13    0.02    0.98
   0   0 -13    0.71    0.68
   0   0  13    0.46    0.67
   0   0 -14   81.99    3.45
   0   0 -14   73.30    2.73
   0   0  14   73.92    2.74
   0   0 -15    1.02    1.04
   0   0 -15    0.92    0.78
   0   0 -16  446.48    8.32
   0   0 -16  407.44    6.62
   0   0  16  393.18    6.52
   0   0 -18  307.01    7.47
   0   0 -18  264.31    5.74
   0   0  18  255.24    5.66
   0   0 -19    1.94    1.36
   0   0 -20   84.69    4.42
   0   0 -21    0.95    1.54
   0   0 -22    2.23    1.78
   0   0 -23   -0.13    1.71
   0   0 -24   22.22    3.17
   0   0 -25    1.18    1.87
   0   0 -26   11.80    2.75
   0   0 -27   -1.38    1.79
   0   0 -28    9.70    2.80
   0   0 -29   -0.19    1.98
   0   0 -30    3.96    2.49
   0   0 -31    1.82    2.40
   0  -1   0    0.02    0.04
   0  -1  -1    0.06    0.09
   0  -1  -1   -0.05    0.09
   0  -1   1   -0.03    0.07
   0   1  -1    0.01    0.05
   0   1   1    0.01    0.03
   0  -1  -2    0.14    0.19
   0  -1  -2   -0.03    0.10
   0  -1  -2    0.08    0.09
   0  -1  -2    0.15    0.13
   0  -1   2    0.16    0.17
   0  -1   2    0.06    0.09
   0   1  -2   -0.18    0.14
   0   1  -2    0.10    0.13
   0   1   2    0.09    0.13
   0   1   2   -0.05    0.08
   0   1   2    0.12    0.12
   0  -1  -3   -0.09    0.30
   0  -1  -3    0.09    0.17
   0  -1  -3    0.16    0.22
   0  -1   3    0.16    0.31
   0  -1   3    0.04    0.17
   0   1  -3    0.19    0.27
   0   1  -3    0.12    0.19
   0   1   3    0.05    0.26
   0   1   3   -0.17    0.16
   0  -1  -4    0.33    0.42
   0  -1  -4    0.04    0.29
   0  -1   4    0.21    0.29
   0   1  -4    0.09    0.37
   0   1  -4    0.02    0.17
   0   1   4    0.18    0.39
   0   1   4    0.16    0.29
   0  -1  -5    0.15    0.47
   0  -1  -5   -0.26    0.38
   0  -1   5   -0.31    0.36
   0   1  -5   -0.18    0.46
   0   1  -5   -0.12    0.11
   0   1   5   -0.12    0.35
   0  -1  -6   -0.30    0.58
   0  -1  -6    0.61    0.44
   0  -1   6   -0.18    0.43
   0   1  -6   -0.51    0.54
   0   1  -6    0.00    0.18
   0   1   6    0.32    0.43
   0  -1  -7    0.73    0.62
   0  -1  -7    0.43    0.45
   0  -1   7    0.25    0.48
   0   1  -7    0.87    0.63
   0   1  -7    0.31    0.35
   0   1   7    0.20    0.49
   0  -1  -8    0.07    0.72
   0  -1  -8    0.90    0.55
   0  -1   8    0.26    0.51
   0   1  -8    0.13    0.71
   0   1  -8   -0.17    0.46
   0   1   8    0.81    0.56
   0  -1  -9    0.97    0.71
   0  -1  -9   -0.40    0.48
   0  -1   9   -0.22    0.51
   0   1  -9    0.04    0.77
   0   1  -9   -0.24    0.47
   0   1   9    0.12    0.55
   0  -1 -10   -0.09    0.76
   0  -1 -10    0.12    0.57
   0  -1  10   -0.57    0.49
   0   1 -10   -0.39    0.75
   0   1 -10   -0.52    0.47
   0   1  10    0.23    0.58
   0  -1 -11    0.29    0.88
   0  -1 -11   -0.33    0.55
   0  -1  11    0.29    0.58
   0   1 -11   -0.38    0.72
   0   1 -11    0.49    0.62
   0   1  11   -0.62    0.56
   0  -1 -12   -0.02    0.89
   0  -1 -12   -0.55    0.51
   0  -1  12   -0.38    0.56
   0   1 -12    0.15    0.82
   0   1 -12    0.06    0.61
   0   1  12   -0.44    0.59
   0  -1 -13    0.94    0.93
   0  -1 -13   -0.43    0.61
   0  -1  13   -0.02    0.61
   0   1 -13    0.43    0.87
   0   1 -13   -0.17    0.63
   0   1  13    0.50    0.63
   0  -1 -14    0.08    0.96
   0  -1 -14   -0.18    0.63
   0  -1  14    0.13    0.68
   0   1 -14    0.59    1.07
   0   1 -14   -0.40    0.64
   0   1  14    0.21    0.70
   0  -1 -15   -0.27    1.06
   0  -1 -15   -0.79    0.65
   0  -1 -15    0.07    0.69
   0  -1  15   -0.12    0.68
   0   1 -15   -0.22    1.13
   0   1 -15    0.69    0.69
   0   1  15    0.54    0.76
   0  -1 -16    0.64    1.25
   0  -1 -16    0.37    0.82
   0  -1 -16    0.80    0.82
   0  -1  16    0.15    0.76
   0   1 -16    1.30    1.29
   0   1 -16    0.47    0.69
   0   1  16    0.80    0.84
   0  -1 -17   -0.10    1.08
   0  -1 -17   -0.26    0.73
   0  -1 -17    0.73    0.83
   0  -1  17   -0.30    0.72
   0   1 -17   -0.57    1.05
   0   1 -17   -0.73    0.62
   0   1  17    1.26    0.93
   0  -1 -18    0.36    1.18
   0  -1 -18   -0.05    0.82
   0  -1 -18    0.00    0.81
   0  -1  18    1.09    0.92
   0   1 -18   -0.72    1.11
   0   1 -18    1.16    0.83
   0   1  18   -0.31    0.86
   0  -1 -19    1.03    1.49
   0  -1 -19    0.29    1.10
   0  -1 -19   -0.71    0.84
   0  -1  19   -0.25    0.79
   0   1 -19    0.33    1.48
   0   1 -19   -0.76    0.75
   0   1  19    0.70    0.97
   0  -1 -20    0.06    1.47
   0   1 -20    1.05    1.61
   0  -1 -21    0.37    1.62
   0   1 -21    0.00    1.48
   0  -1 -22   -0.39    1.60
   0   1 -22   -0.25    1.61
   0  -1 -23   -0.24    1.43
   0   1 -23    0.18    1.58
   0  -1 -24   -1.20    1.32
   0   1 -24   -0.27    1.71
   0  -1 -25    0.62    1.78
   0   1 -25   -0.61    1.75
   0  -1 -26    0.26    1.87
   0   1 -26   -0.88    1.66
   0  -1 -27   -2.07    1.71
   0   1 -27   -2.30    1.50
   0  -1 -28   -0.79    1.91
   0   1 -28    0.27    1.80
   0  -1 -29   -2.50    1.95
   0   1 -29   -1.64    1.95
   0  -1 -30    0.32    2.26
   0   1 -30   -1.08    2.06
   0  -1 -31    0.59    2.31
   0   1 -31    1.89    2.46
   0  -2  -1    4.54    0.28
   0  -2   1    3.67    0.31
   0   2  -1   -0.05    0.10
   0   2   1    0.07    0.10
   0  -2  -2  389.30    4.03
   0  -2  -2  448.08    4.10
   0  -2   2  388.18    3.69
   0  -2  -3  148.68    2.14
   0  -2  -3  133.63    1.80
   0  -2  -3  143.10    2.09
   0  -2  -3  144.08    2.10
   0  -2   3  142.38    2.07
   0  -2   3  153.20    2.09
   0   2  -3  143.52    2.14
   0   2  -3  143.41    1.88
   0   2   3  118.86    1.87
   0   2   3  125.66    1.73
   0   2   3  131.69    1.79
   0   2   3  142.60    1.88
   0  -2  -4   28.30    1.15
   0  -2  -4   24.86    0.88
   0  -2  -4   26.85    0.83
   0  -2  -4   29.09    0.86
   0  -2   4   28.17    0.87
   0   2  -4   27.56    1.15
   0   2  -4   27.17    0.90
   0   2   4   29.38    1.18
   0   2   4   26.23    0.90
   0   2   4   26.84    0.88
   0  -2  -5    0.97    0.59
   0  -2  -5    0.83    0.45
   0  -2  -5    0.74    0.40
   0  -2  -5    0.77    0.42
   0  -2   5    0.81    0.42
   0   2  -5    1.61    0.56
   0   2  -5    0.84    0.46
   0   2   5    0.63    0.43
   0  -2  -6   89.13    2.31
   0  -2  -6   73.51    1.68
   0  -2  -6   84.81    1.77
   0  -2   6   83.33    1.77
   0   2  -6   82.95    2.22
   0   2  -6   82.00    1.88
   0   2   6   81.91    1.87
   0  -2  -7   23.77    1.42
   0  -2  -7   21.24    1.14
   0  -2  -7   24.11    1.19
   0  -2   7   22.27    1.13
   0   2  -7   24.32    1.45
   0   2  -7   18.64    1.13
   0   2   7   23.18    1.22
   0  -2  -8    0.74    0.71
   0  -2  -8    0.30    0.50
   0  -2  -8    0.81    0.52
   0  -2   8    0.13    0.48
   0   2  -8    0.06    0.70
   0   2  -8    0.27    0.42
   0   2   8   -0.02    0.53
   0  -2  -9    7.78    1.15
   0  -2  -9    5.43    0.76
   0  -2  -9    6.17    0.79
   0  -2   9    5.91    0.78
   0   2  -9    7.36    1.16
   0   2  -9    0.17    0.23
   0   2   9    6.25    0.86
   0  -2 -10   10.38    1.32
   0  -2 -10    7.41    0.87
   0  -2 -10    8.85    1.02
   0  -2  10    9.11    1.02
   0   2 -10    9.89    1.32
   0   2  10    7.58    0.93
   0  -2 -11   26.95    2.01
   0  -2 -11   22.16    1.46
   0  -2 -11   25.03    1.48
   0  -2  11   23.03    1.43
   0   2 -11   28.41    1.96
   0   2 -11   20.88    1.37
   0   2  11   20.91    1.48
   0  -2 -12   23.54    2.03
   0  -2 -12   18.90    1.41
   0  -2 -12   22.59    1.50
   0  -2  12   21.07    1.47
   0   2 -12   30.66    2.12
   0   2 -12   22.34    1.56
   0   2  12   20.88    1.50
   0  -2 -13   13.47    1.62
   0  -2 -13   11.06    1.26
   0  -2 -13   11.51    1.27
   0  -2  13   11.23    1.24
   0   2 -13   10.69    1.58
   0   2 -13    9.17    1.17
   0   2  13   11.17    1.33
   0  -2 -14  107.83    3.94
   0  -2 -14   79.64    2.73
   0  -2 -14   91.26    2.93
   0  -2  14   83.01    2.79
   0   2 -14  108.24    3.98
   0   2 -14   88.36    3.03
   0   2  14   89.41    3.02
   0  -2 -15    3.49    1.35
   0   2 -15    5.06    1.45
   0   2 -15    2.02    0.87
   0   2  15    3.10    0.97
   0  -2 -16  195.91    5.60
   0  -2 -16  147.68    4.26
   0  -2 -16  153.30    3.99
   0  -2 -16  164.78    4.13
   0  -2  16  167.29    4.18
   0   2 -16  192.56    5.60
   0   2 -16  164.36    4.35
   0   2  16  169.07    4.43
   0  -2 -17   19.56    2.27
   0  -2 -17   14.97    1.84
   0  -2 -17   15.32    1.67
   0  -2  17   15.49    1.64
   0   2 -17   18.34    2.23
   0   2 -17   17.33    1.75
   0   2  17   13.46    1.68
   0  -2 -18  148.42    5.32
   0  -2 -18  112.45    4.07
   0  -2 -18  119.33    3.81
   0  -2  18  123.88    3.91
   0   2 -18  154.36    5.39
   0   2 -18  128.45    4.18
   0   2  18  129.91    4.20
   0  -2 -19   26.80    2.84
   0  -2 -19   21.01    2.20
   0  -2 -19   24.57    2.05
   0  -2  19   25.89    2.09
   0   2 -19   29.94    3.01
   0   2 -19   23.68    2.14
   0   2  19   21.27    2.10
   0  -2 -20   67.13    4.08
   0  -2 -20   50.30    3.07
   0   2 -20   67.93    4.15
   0  -2 -21   44.61    3.48
   0   2 -21   46.75    3.72
   0  -2 -22    2.94    1.67
   0   2 -22    3.66    1.96
   0  -2 -23    0.54    1.66
   0   2 -23    2.87    1.91
   0  -2 -24    3.09    1.99
   0   2 -24    5.04    2.09
   0  -2 -25    4.16    2.07
   0   2 -25    1.51    1.76
   0  -2 -26   56.35    4.58
   0   2 -26   53.77    4.39
   0  -2 -27    1.60    2.14
   0   2 -27    0.01    1.80
   0  -2 -28   14.20    3.10
   0   2 -28   16.36    3.24
   0  -2 -29    0.18    2.15
   0   2 -29    1.69    2.33
   0  -2 -30   12.93    3.20
   0   2 -30   13.75    3.35
   0  -2 -31    9.78    3.07
   0   2 -31   11.34    3.23
   0  -3  -1    5.45    0.66
   0  -3   1    5.35    0.36
   0  -3   1    5.63    0.62
   0  -3  -2   -0.09    0.26
   0  -3  -2    0.13    0.33
   0  -3   2    0.07    0.29
   0   3  -2    0.23    0.26
   0   3   2    0.42    0.28
   0  -3  -3    0.01    0.36
   0  -3  -3   -0.05    0.42
   0  -3   3    0.02    0.39
   0   3  -3    0.22    0.37
   0   3  -3   -0.09    0.17
   0   3   3    0.07    0.35
   0   3   3    0.28    0.19
   0  -3  -4   -0.13    0.49
   0  -3  -4    0.09    0.33
   0  -3   4    0.16    0.20
   0   3  -4   -0.16    0.44
   0   3  -4    0.01    0.32
   0   3   4    0.24    0.45
   0   3   4   -0.08    0.32
   0   3   4    0.23    0.34
   0  -3  -5   -0.07    0.52
   0  -3  -5    0.15    0.42
   0  -3  -5    0.13    0.32
   0  -3  -5    0.18    0.32
   0  -3   5    0.24    0.35
   0   3  -5    0.12    0.54
   0   3  -5    0.45    0.46
   0   3   5   -0.01    0.41
   0   3   5    0.29    0.45
   0  -3  -6   -0.20    0.56
   0  -3  -6   -0.03    0.45
   0  -3  -6    0.03    0.38
   0  -3  -6    0.15    0.40
   0  -3   6    0.03    0.39
   0   3  -6   -0.39    0.59
   0   3  -6    0.35    0.49
   0   3   6   -0.20    0.46
   0  -3  -7    0.34    0.63
   0  -3  -7    0.02    0.50
   0  -3  -7   -0.08    0.40
   0  -3  -7    0.13    0.42
   0  -3   7    0.17    0.44
   0   3  -7    0.27    0.68
   0   3  -7    0.18    0.48
   0   3   7    0.21    0.49
   0  -3  -8   -0.60    0.64
   0  -3  -8   -0.01    0.49
   0  -3  -8   -0.05    0.45
   0  -3  -8    0.14    0.44
   0  -3   8    0.27    0.48
   0   3  -8    0.24    0.71
   0   3  -8   -0.15    0.49
   0   3   8    0.04    0.49
   0  -3  -9   -0.23    0.66
   0  -3  -9   -0.05    0.52
   0  -3  -9   -0.01    0.45
   0  -3  -9    0.47    0.47
   0  -3   9   -0.65    0.43
   0   3  -9    0.10    0.67
   0   3  -9   -0.06    0.53
   0   3   9    0.23    0.54
   0  -3 -10    0.00    0.75
   0  -3 -10   -0.01    0.56
   0  -3 -10   -0.17    0.49
   0  -3 -10   -0.16    0.52
   0  -3  10   -0.17    0.49
   0   3 -10   -0.20    0.76
   0   3 -10   -0.36    0.54
   0   3  10    0.13    0.59
   0  -3 -11   -0.29    0.83
   0  -3 -11    0.07    0.61
   0  -3 -11   -0.47    0.49
   0  -3 -11   -0.22    0.52
   0  -3  11    0.24    0.58
   0   3 -11   -0.15    0.86
   0   3 -11   -0.51    0.50
   0   3  11    0.08    0.61
   0  -3 -12   -0.44    0.72
   0  -3 -12    0.11    0.65
   0  -3 -12    0.02    0.57
   0  -3 -12    0.03    0.58
   0  -3  12    0.05    0.58
   0   3 -12    0.93    0.98
   0   3 -12    0.16    0.38
   0   3  12   -0.17    0.59
   0  -3 -13    0.24    0.94
   0  -3 -13   -0.27    0.68
   0  -3 -13    0.10    0.57
   0  -3 -13    0.21    0.64
   0  -3  13   -0.39    0.56
   0   3 -13    0.78    1.05
   0   3 -13    0.17    0.29
   0   3  13   -0.31    0.63
   0  -3 -14    0.70    1.06
   0  -3 -14    0.17    0.74
   0  -3 -14   -0.43    0.62
   0  -3  14    0.38    0.65
   0   3 -14    0.66    0.98
   0   3 -14   -0.05    0.57
   0   3  14    0.31    0.74
   0  -3 -15   -0.50    1.01
   0  -3 -15   -0.23    0.76
   0  -3 -15    0.48    0.67
   0  -3  15   -0.13    0.67
   0   3 -15   -0.12    1.11
   0   3 -15   -0.18    0.60
   0   3  15   -0.07    0.75
   0  -3 -16    1.68    1.28
   0  -3 -16    0.20    0.87
   0  -3 -16   -0.16    0.66
   0  -3  16   -0.16    0.68
   0   3 -16    1.41    1.33
   0   3 -16    0.26    0.67
   0   3  16    0.92    0.86
   0  -3 -17    0.02    1.20
   0  -3 -17    0.48    0.94
   0  -3 -17    0.25    0.79
   0  -3  17   -0.37    0.70
   0   3 -17    0.47    1.29
   0   3 -17   -0.34    0.66
   0   3  17    0.39    0.89
   0  -3 -18    0.95    1.37
   0  -3 -18   -0.58    0.93
   0  -3 -18    0.04    0.85
   0  -3  18   -0.01    0.80
   0   3 -18   -0.27    1.31
   0   3 -18    0.16    0.83
   0   3  18   -0.56    0.92
   0  -3 -19    0.69    1.42
   0  -3 -19    0.06    1.04
   0  -3 -19    0.24    0.91
   0  -3  19   -0.50    0.80
   0   3 -19   -0.05    1.24
   0   3  19   -0.16    0.85
   0  -3 -20   -1.37    1.34
   0  -3 -20    0.18    1.07
   0   3 -20    0.32    1.36
   0  -3 -21   -0.20    1.45
   0  -3 -21   -0.04    1.06
   0   3 -21   -0.05    1.55
   0  -3 -22   -0.19    1.36
   0   3 -22    0.34    1.71
   0  -3 -23   -1.27    1.52
   0   3 -23   -1.03    1.55
   0  -3 -24   -1.82    1.51
   0   3 -24    0.78    1.74
   0  -3 -25    0.42    1.78
   0   3 -25   -0.28    1.77
   0  -3 -26    1.59    2.08
   0   3 -26    0.23    1.85
   0  -3 -27   -1.29    1.81
   0   3 -27   -0.04    1.74
   0  -3 -28    0.31    2.05
   0   3 -28   -0.44    1.79
   0  -3 -29   -0.40    1.88
   0   3 -29   -1.47    1.85
   0  -3 -30    1.48    2.35
   0   3 -30    0.72    2.04
   0  -3 -31    0.38    2.31
   0   3 -31    0.92    2.30
   0  -4   0  883.21    6.70
   0  -4  -1    0.17    0.50
   0  -4   1    0.94    0.49
   0   4  -1    0.56    0.24
   0  -4  -2  421.78    4.49
   0  -4  -2  452.21    4.58
   0  -4   2  418.50    4.00
   0  -4   2  449.95    4.68
   0   4  -2  382.15    3.94
   0   4   2  388.14    3.78
   0  -4  -3  147.42    2.13
   0  -4  -3  164.84    2.79
   0   4  -3  142.47    2.16
   0   4   3  147.54    2.12
   0   4   3  159.73    2.42
   0  -4  -4 1055.33    7.42
   0   4  -4  994.24    7.24
   0   4  -4 1075.03   11.72
   0   4   4 1045.88    6.92
   0   4   4 1287.60   18.80
   0   4   4 1018.26   14.69
   0   4   4 1057.00   15.07
   0  -4  -5   58.95    1.74
   0  -4  -5   51.28    1.12
   0   4  -5   56.22    1.79
   0   4  -5   60.09    1.35
   0   4   5   61.63    1.85
   0   4   5   55.23    1.27
   0   4   5   61.60    1.33
   0  -4  -6   27.90    1.48
   0  -4  -6   24.65    1.01
   0  -4  -6   26.07    0.69
   0  -4  -6   26.22    0.69
   0  -4   6   28.93    0.81
   0   4  -6   27.82    1.47
   0   4  -6   27.05    1.13
   0   4   6   25.85    1.11
   0   4   6   27.10    1.12
   0  -4  -7   97.84    2.57
   0  -4  -7   82.97    1.87
   0  -4  -7   92.58    1.58
   0  -4  -7   93.93    1.60
   0  -4   7  101.29    1.74
   0   4  -7  100.79    2.66
   0   4  -7   92.06    2.08
   0   4   7   99.56    2.11
   0  -4  -8    1.25    0.72
   0  -4  -8    0.49    0.52
   0  -4  -8    0.62    0.43
   0  -4  -8    1.05    0.46
   0  -4   8    0.96    0.47
   0   4  -8    0.58    0.75
   0   4  -8    0.50    0.55
   0   4   8    0.60    0.57
   0  -4  -9   49.06    2.19
   0  -4  -9   38.38    1.57
   0  -4  -9   44.19    1.46
   0  -4  -9   44.54    1.47
   0  -4   9   44.61    1.53
   0   4  -9   45.05    2.15
   0   4  -9   43.93    1.73
   0   4   9   44.17    1.73
   0  -4 -10   75.48    2.78
   0  -4 -10   63.70    2.09
   0  -4 -10   70.74    1.94
   0  -4 -10   71.02    1.94
   0  -4  10   70.70    1.97
   0   4 -10   79.23    2.89
   0   4 -10   68.30    2.24
   0   4  10   75.11    2.35
   0  -4 -11   18.68    1.75
   0  -4 -11   12.74    1.25
   0  -4 -11   14.36    1.19
   0  -4 -11   15.55    1.15
   0  -4  11   15.81    1.20
   0   4 -11   18.97    1.83
   0   4 -11   16.56    1.38
   0   4  11   15.67    1.33
   0  -4 -12   46.47    2.52
   0  -4 -12   31.26    1.78
   0  -4 -12   36.92    1.68
   0  -4  12   37.80    1.72
   0   4 -12   43.51    2.51
   0   4 -12   38.53    1.96
   0   4  12   38.25    1.95
   0  -4 -13    1.73    1.11
   0  -4 -13    1.16    0.76
   0  -4 -13    0.90    0.65
   0  -4  13    1.44    0.68
   0   4 -13    2.18    1.07
   0   4 -13    1.65    0.80
   0   4  13    1.44    0.72
   0  -4 -14  139.09    4.35
   0  -4 -14   92.73    3.05
   0  -4 -14  107.18    2.93
   0  -4  14  119.72    3.13
   0   4 -14  138.63    4.49
   0   4 -14   74.47    2.78
   0   4  14  113.64    3.42
   0  -4 -15    0.02    1.05
   0  -4 -15    0.09    0.76
   0  -4 -15   -0.25    0.65
   0  -4  15    0.53    0.70
   0   4 -15    0.78    1.16
   0   4 -15   -0.04    0.29
   0   4  15    0.07    0.70
   0  -4 -16  183.85    5.36
   0  -4 -16  126.64    3.82
   0  -4 -16  142.06    3.62
   0  -4  16  149.42    3.77
   0   4 -16  171.50    5.32
   0   4 -16   97.22    3.35
   0   4  16  141.25    4.12
   0  -4 -17   10.13    1.85
   0  -4 -17    5.50    1.29
   0  -4  17    6.82    1.17
   0   4 -17    9.35    1.73
   0   4 -17    6.75    1.22
   0   4  17    5.92    1.28
   0  -4 -18  110.20    4.67
   0  -4 -18   77.76    3.37
   0   4 -18  113.12    4.82
   0   4 -18   87.97    3.57
   0   4  18   87.51    3.60
   0  -4 -19   20.61    2.47
   0  -4 -19   13.07    1.73
   0   4 -19   20.02    2.56
   0   4  19   14.91    1.82
   0  -4 -20    0.97    1.46
   0  -4 -20   -0.53    0.97
   0   4 -20    0.22    1.47
   0   4  20    0.51    1.03
   0  -4 -21    1.19    1.61
   0  -4 -21    1.25    1.22
   0   4 -21    2.11    1.73
   0  -4 -22    8.42    2.17
   0  -4 -22    4.55    1.46
   0   4 -22    6.16    2.00
   0  -4 -23   16.12    2.68
   0   4 -23   14.45    2.67
   0  -4 -24   -0.47    1.64
   0   4 -24   -0.19    1.71
   0  -4 -25    1.10    1.91
   0   4 -25    2.13    1.99
   0  -4 -26   38.27    3.96
   0   4 -26   31.36    3.80
   0  -4 -27    2.75    2.15
   0   4 -27    2.47    2.22
   0  -4 -28   17.08    3.23
   0   4 -28   17.33    3.30
   0  -4 -29    3.68    2.31
   0   4 -29   -0.39    2.11
   0  -4 -30   -0.58    2.20
   0   4 -30    2.59    2.40
   0  -4 -31    0.56    2.33
   0   4 -31    1.14    2.41
   0  -5   0    0.26    0.58
   0  -5  -1   -0.35    0.55
   0  -5   1    0.44    0.58
   0   5  -1    0.12    0.27
   0  -5  -2   -0.24    0.23
   0  -5  -2    0.01    0.56
   0  -5   2    0.11    0.33
   0  -5   2    0.55    0.64
   0   5  -2    0.30    0.37
   0   5   2    0.06    0.35
   0  -5  -3    0.13    0.41
   0  -5  -3   -0.05    0.56
   0  -5   3    0.49    0.62
   0   5  -3    0.36    0.46
   0   5   3   -0.06    0.43
   0  -5  -4    0.33    0.48
   0  -5  -4    0.15    0.64
   0   5  -4    0.27    0.51
   0   5   4    0.35    0.52
   0   5   4    0.33    0.31
   0  -5  -5   -0.37    0.52
   0   5  -5    0.11    0.59
   0   5  -5   -0.05    0.34
   0   5   5   -0.06    0.55
   0   5   5    0.06    0.32
   0   5   5    0.06    0.32
   0  -5  -6   -0.18    0.56
   0  -5  -6   -0.03    0.29
   0   5  -6   -0.42    0.62
   0   5  -6    0.15    0.42
   0   5   6    0.01    0.42
   0   5   6    0.11    0.43
   0  -5  -7    0.20    0.58
   0  -5  -7    0.00    0.39
   0   5  -7   -0.15    0.67
   0   5  -7    0.25    0.48
   0   5   7   -0.03    0.46
   0   5   7    0.25    0.46
   0  -5  -8   -0.42    0.61
   0  -5  -8   -0.15    0.44
   0  -5  -8   -0.12    0.24
   0  -5   8    0.04    0.31
   0   5  -8   -0.12    0.70
   0   5  -8   -0.07    0.52
   0   5   8    0.03    0.51
   0   5   8    0.17    0.51
   0  -5  -9    0.33    0.78
   0  -5  -9   -0.18    0.50
   0  -5  -9   -0.03    0.36
   0  -5   9    0.12    0.39
   0   5  -9    0.62    0.78
   0   5  -9    0.38    0.54
   0   5   9   -0.10    0.56
   0  -5 -10    0.29    0.77
   0  -5 -10   -0.15    0.54
   0  -5 -10   -0.19    0.43
   0  -5  10    0.18    0.45
   0   5 -10   -0.43    0.74
   0   5 -10   -0.05    0.55
   0   5  10    0.30    0.61
   0  -5 -11   -0.75    0.75
   0  -5 -11   -0.25    0.58
   0  -5 -11   -0.04    0.47
   0  -5  11   -0.01    0.49
   0   5 -11   -0.20    0.83
   0   5 -11   -0.34    0.59
   0   5  11   -0.23    0.64
   0  -5 -12    0.02    0.87
   0  -5 -12   -0.01    0.66
   0  -5  12   -0.13    0.51
   0   5 -12   -0.58    0.91
   0   5 -12   -0.04    0.62
   0   5  12    0.15    0.67
   0  -5 -13    0.19    0.90
   0  -5 -13    0.76    0.70
   0  -5  13   -0.10    0.57
   0   5 -13    0.39    0.89
   0   5 -13   -0.12    0.66
   0   5  13   -0.80    0.65
   0  -5 -14    0.73    1.04
   0  -5 -14    0.25    0.71
   0   5 -14   -0.12    1.06
   0   5 -14   -0.29    0.63
   0   5  14    0.51    0.79
   0  -5 -15   -0.07    1.04
   0  -5 -15   -0.15    0.77
   0   5 -15   -0.11    1.10
   0   5 -15   -0.67    0.63
   0   5  15   -0.47    0.75
   0  -5 -16    0.65    1.05
   0  -5 -16   -0.29    0.83
   0   5 -16    0.78    1.07
   0   5 -16   -0.24    0.66
   0   5  16    0.27    0.85
   0  -5 -17    0.13    1.26
   0  -5 -17    0.13    0.85
   0   5 -17   -0.45    1.21
   0   5 -17   -0.26    0.45
   0   5  17    0.10    0.89
   0  -5 -18    0.42    1.23
   0  -5 -18    0.06    0.99
   0   5 -18   -0.70    1.34
   0   5 -18   -0.34    0.37
   0   5  18   -0.20    0.91
   0  -5 -19   -0.64    1.29
   0  -5 -19   -0.93    0.94
   0   5 -19   -0.57    1.36
   0   5  19    0.87    0.94
   0  -5 -20    0.11    1.40
   0  -5 -20   -0.09    1.00
   0   5 -20   -0.81    1.22
   0   5  20   -0.10    0.94
   0  -5 -21   -0.73    1.36
   0  -5 -21   -0.35    1.02
   0   5 -21   -1.53    1.39
   0  -5 -22   -0.45    1.54
   0  -5 -22   -0.77    0.96
   0   5 -22   -0.79    1.46
   0  -5 -23   -0.70    1.67
   0  -5 -23   -0.43    1.08
   0   5 -23    1.36    1.86
   0  -5 -24   -0.69    1.65
   0   5 -24    0.76    1.88
   0  -5 -25   -1.90    1.60
   0   5 -25   -1.13    1.81
   0  -5 -26    0.14    1.79
   0   5 -26    1.91    1.90
   0  -5 -27    1.50    2.09
   0   5 -27   -0.27    1.82
   0  -5 -28    2.49    2.16
   0   5 -28    0.20    2.09
   0  -5 -29   -0.13    1.98
   0   5 -29   -0.49    2.11
   0  -5 -30   -0.73    2.05
   0   5 -30   -1.27    2.15
   0  -5 -31    2.00    2.54
   0   5 -31   -1.00    2.23
   0  -6   0 1175.30    8.96
   0  -6  -1 6622.95   46.00
   0  -6   1 6631.72   47.05
   0   6  -1 6119.66   80.53
   0  -6  -2 2979.25   15.35
   0  -6   2 2845.42   29.35
   0  -6   2 3002.82   15.60
   0   6  -2 2555.38   23.46
   0   6   2 2653.06   22.71
   0  -6  -3  426.01    4.06
   0  -6  -3  453.21    5.44
   0  -6   3  458.57    5.65
   0   6  -3  392.89    3.93
   0   6   3  405.53    3.78
   0  -6  -4    5.27    0.64
   0  -6  -4    4.28    0.89
   0  -6   4    3.77    0.88
   0   6  -4    3.72    0.67
   0   6   4    3.84    0.65
   0   6   4    4.15    0.45
   0  -6  -5   26.88    1.23
   0  -6  -5   26.94    1.57
   0   6  -5   24.26    1.36
   0   6   5   25.78    1.31
   0   6   5   30.01    0.76
   0  -6  -6    6.83    0.85
   0   6  -6    6.17    0.92
   0   6  -6    6.55    0.65
   0   6   6    5.94    0.62
   0   6   6    6.27    0.65
   0  -6  -7   56.78    2.01
   0   6  -7   54.50    2.05
   0   6  -7   53.58    1.51
   0   6   7   49.21    1.42
   0   6   7   51.67    1.46
   0  -6  -8    1.04    0.75
   0  -6  -8    1.55    0.43
   0   6  -8    1.48    0.81
   0   6  -8    0.87    0.57
   0   6   8    1.24    0.57
   0   6   8    1.30    0.60
   0  -6  -9  120.49    3.21
   0  -6  -9  102.81    2.05
   0   6  -9  127.75    3.40
   0   6  -9  110.15    2.55
   0   6   9   99.57    2.42
   0   6   9  110.25    2.53
   0  -6 -10   59.45    2.49
   0  -6 -10   45.93    1.62
   0   6 -10   56.57    2.53
   0   6 -10   54.73    2.01
   0   6  10   54.76    2.03
   0  -6 -11   14.11    1.60
   0  -6 -11   10.91    1.05
   0   6 -11   14.00    1.72
   0   6 -11   12.74    1.27
   0   6  11   13.21    1.28
   0  -6 -12   66.15    2.89
   0  -6 -12   50.95    1.95
   0   6 -12   66.33    3.01
   0   6 -12   57.88    2.33
   0   6  12   57.46    2.30
   0  -6 -13    5.94    1.33
   0  -6 -13    4.19    0.90
   0   6 -13    7.27    1.49
   0   6 -13    5.49    1.05
   0   6  13    5.42    1.03
   0  -6 -14   59.95    3.03
   0  -6 -14   46.76    2.13
   0   6 -14   59.43    3.06
   0   6 -14   55.70    2.51
   0   6  14   50.90    2.41
   0  -6 -15   27.58    2.39
   0  -6 -15   19.14    1.63
   0   6 -15   28.04    2.50
   0   6 -15   23.96    1.88
   0   6  15   22.97    1.87
   0  -6 -16   48.37    3.06
   0  -6 -16   33.09    2.06
   0   6 -16   51.26    3.22
   0   6 -16   40.09    2.38
   0   6  16   37.70    2.33
   0  -6 -17   31.91    2.78
   0  -6 -17   22.46    1.89
   0   6 -17   36.31    2.97
   0   6 -17   27.07    2.10
   0   6  17   28.91    2.20
   0  -6 -18   13.75    2.12
   0  -6 -18    9.82    1.45
   0   6 -18   13.99    2.23
   0   6 -18   12.53    1.61
   0   6  18   11.11    1.63
   0  -6 -19   -0.17    1.36
   0  -6 -19    0.22    0.97
   0   6 -19    0.06    1.39
   0   6  19    0.11    1.01
   0  -6 -20   10.97    2.16
   0  -6 -20    7.22    1.43
   0   6 -20   11.60    2.13
   0   6  20    6.17    1.37
   0  -6 -21    5.55    1.90
   0  -6 -21    4.24    1.33
   0   6 -21    7.31    2.14
   0  -6 -22    3.74    1.88
   0  -6 -22    3.87    1.35
   0   6 -22    4.99    2.04
   0  -6 -23   29.79    3.29
   0  -6 -23   20.74    2.25
   0   6 -23   32.20    3.54
   0  -6 -24   11.40    2.58
   0  -6 -24    7.21    1.58
   0   6 -24   10.63    2.55
   0  -6 -25   20.29    3.08
   0  -6 -25   14.61    1.97
   0   6 -25   19.64    3.03
   0  -6 -26   24.51    3.34
   0   6 -26   21.15    3.34
   0  -6 -27   12.74    2.82
   0   6 -27   13.45    3.00
   0  -6 -28   28.47    3.76
   0   6 -28   25.30    3.83
   0  -6 -29   -1.78    1.97
   0   6 -29    2.88    2.53
   0  -6 -30   23.14    3.72
   0   6 -30   20.15    3.75
   0  -6 -31   20.66    3.66
   0   6 -31   13.58    3.53
   0  -7   0    0.64    0.72
   0  -7  -1    0.69    0.70
   0  -7   1    0.04    0.70
   0  -7  -2    0.38    0.69
   0  -7   2    0.35    0.68
   0   7  -2    0.02    0.41
   0   7   2   -0.14    0.36
   0  -7  -3    0.03    0.22
   0  -7  -3    0.38    0.67
   0  -7   3    0.11    0.66
   0   7  -3   -0.50    0.44
   0   7   3    0.12    0.44
   0  -7  -4    0.13    0.43
   0  -7  -4   -0.28    0.64
   0  -7   4    0.21    0.67
   0   7  -4    0.12    0.49
   0   7   4   -0.53    0.45
   0  -7  -5    0.04    0.50
   0  -7  -5   -0.14    0.63
   0  -7   5   -0.37    0.62
   0   7  -5   -0.01    0.55
   0   7   5   -0.23    0.50
   0   7   5   -0.14    0.32
   0  -7  -6   -0.30    0.54
   0   7  -6   -0.19    0.59
   0   7  -6    0.12    0.31
   0   7   6    0.08    0.26
   0  -7  -7    0.28    0.64
   0   7  -7   -0.22    0.65
   0   7  -7    0.24    0.45
   0   7   7   -0.21    0.42
   0   7   7   -0.16    0.41
   0  -7  -8   -0.11    0.65
   0   7  -8   -0.27    0.69
   0   7  -8   -0.41    0.48
   0   7   8   -0.40    0.48
   0   7   8   -0.33    0.48
   0  -7  -9   -0.44    0.63
   0   7  -9    0.82    0.82
   0   7  -9   -0.07    0.55
   0   7   9   -0.42    0.54
   0   7   9   -0.06    0.58
   0  -7 -10   -0.36    0.71
   0  -7 -10   -0.01    0.42
   0   7 -10   -0.22    0.84
   0   7 -10   -0.07    0.58
   0   7  10   -0.12    0.59
   0  -7 -11   -0.34    0.75
   0  -7 -11    0.36    0.53
   0   7 -11   -0.19    0.87
   0   7 -11   -0.20    0.59
   0   7  11   -0.34    0.63
   0  -7 -12   -0.72    0.82
   0  -7 -12    0.00    0.56
   0   7 -12    0.43    0.94
   0   7 -12   -0.38    0.66
   0   7  12    0.05    0.68
   0  -7 -13    0.15    0.90
   0  -7 -13   -0.44    0.60
   0   7 -13   -0.37    0.96
   0   7 -13   -0.41    0.66
   0   7  13   -0.14    0.71
   0  -7 -14    0.11    0.97
   0  -7 -14   -0.64    0.64
   0   7 -14   -0.11    1.11
   0   7 -14   -0.50    0.69
   0   7  14    0.01    0.77
   0  -7 -15    0.01    1.07
   0  -7 -15   -0.20    0.72
   0   7 -15   -0.36    1.10
   0   7 -15   -0.45    0.71
   0   7  15   -0.33    0.78
   0  -7 -16    1.28    1.24
   0  -7 -16    0.04    0.74
   0   7 -16   -0.59    1.09
   0   7 -16   -0.32    0.73
   0   7  16    0.37    0.89
   0  -7 -17    0.15    1.20
   0  -7 -17   -0.41    0.82
   0   7 -17    0.07    1.28
   0   7 -17   -0.33    0.76
   0   7  17    0.52    0.93
   0  -7 -18    0.58    1.34
   0  -7 -18    0.10    0.86
   0   7 -18   -0.38    1.31
   0   7 -18   -0.19    0.81
   0   7  18    0.74    0.98
   0  -7 -19   -1.29    1.16
   0  -7 -19    0.39    0.91
   0   7 -19   -0.82    1.36
   0   7  19   -0.05    0.97
   0  -7 -20    1.81    1.46
   0  -7 -20   -0.28    0.88
   0   7 -20   -0.02    1.47
   0   7  20    0.01    1.03
   0  -7 -21   -0.13    1.46
   0  -7 -21   -1.03    0.90
   0   7 -21   -0.22    1.50
   0  -7 -22   -1.77    1.38
   0  -7 -22   -0.13    0.91
   0   7 -22   -1.76    1.54
   0  -7 -23   -0.20    1.51
   0  -7 -23    0.42    0.95
   0   7 -23    0.76    1.70
   0  -7 -24    1.52    1.79
   0  -7 -24    0.20    0.98
   0   7 -24   -0.49    1.72
   0  -7 -25   -0.31    1.67
   0  -7 -25   -0.56    0.97
   0   7 -25   -0.19    1.77
   0  -7 -26   -1.47    1.63
   0  -7 -26   -0.63    0.99
   0   7 -26   -0.25    1.88
   0  -7 -27    0.04    1.91
   0  -7 -27   -0.57    0.96
   0   7 -27    1.20    2.15
   0  -7 -28    0.79    2.10
   0   7 -28    0.50    2.17
   0  -7 -29   -0.37    2.02
   0   7 -29   -0.13    2.22
   0  -7 -30    1.21    2.26
   0   7 -30    1.77    2.38
   0  -8   0  449.61    6.18
   0  -8  -1    0.23    0.79
   0  -8   1    0.13    0.82
   0  -8  -2  271.89    4.81
   0  -8   2  267.75    4.86
   0   8  -2  262.77    3.01
   0   8   2  266.50    2.90
   0  -8  -3    7.50    1.10
   0  -8   3    0.20    0.14
   0  -8   3    8.40    1.22
   0   8  -3    7.08    0.80
   0   8   3    6.99    0.83
   0  -8  -4   52.56    1.33
   0  -8  -4   53.93    2.29
   0  -8   4   56.48    2.42
   0   8  -4   49.57    1.58
   0   8   4   50.02    1.53
   0  -8  -5  112.17    2.18
   0  -8  -5  111.58    3.24
   0  -8   5  116.03    3.39
   0   8  -5  104.05    2.36
   0   8   5  107.19    2.37
   0   8   5  111.34    1.72
   0  -8  -6    1.03    0.60
   0  -8  -6    0.58    0.83
   0  -8   6    0.41    0.77
   0   8  -6    0.24    0.67
   0   8   6    0.58    0.64
   0  -8  -7  157.38    3.11
   0  -8   7  158.46    4.08
   0   8  -7  145.30    3.22
   0   8  -7  138.15    2.08
   0   8   7  125.01    1.86
   0   8   7  136.76    1.98
   0  -8  -8    2.90    0.83
   0   8  -8    3.95    1.00
   0   8  -8    3.08    0.63
   0   8   8    2.48    0.60
   0   8   8    3.16    0.64
   0  -8  -9   43.49    2.06
   0   8  -9   43.16    2.16
   0   8  -9   38.30    1.55
   0   8   9   38.13    1.54
   0   8   9   39.16    1.58
   0  -8 -10   14.62    1.56
   0   8 -10   14.86    1.63
   0   8 -10   13.41    1.21
   0   8  10   11.72    1.16
   0   8  10   13.14    1.25
   0  -8 -11   57.44    2.61
   0   8 -11   59.92    2.77
   0   8 -11   53.99    2.13
   0   8  11   56.38    2.12
   0  -8 -12  134.65    3.97
   0   8 -12  128.16    4.03
   0   8 -12  126.81    3.32
   0   8  12  122.37    3.21
   0  -8 -13    1.56    1.05
   0  -8 -13    1.50    0.64
   0   8 -13    2.13    1.20
   0   8 -13    0.94    0.81
   0   8  13    1.39    0.90
   0  -8 -14   27.67    2.37
   0  -8 -14   24.06    1.43
   0   8 -14   28.65    2.44
   0   8 -14   26.40    1.87
   0   8  14   25.43    1.87
   0  -8 -15   24.16    2.39
   0  -8 -15   20.13    1.46
   0   8 -15   24.50    2.42
   0   8 -15   21.27    1.83
   0   8  15   19.30    1.83
   0  -8 -16    0.44    1.12
   0  -8 -16    0.78    0.79
   0   8 -16    2.04    1.37
   0   8 -16   -0.19    0.76
   0   8  16    0.55    0.96
   0  -8 -17   30.10    2.78
   0  -8 -17   21.24    1.65
   0   8 -17   32.90    2.90
   0   8 -17   25.41    2.09
   0   8  17   26.03    2.20
   0  -8 -18    1.82    1.52
   0  -8 -18   -0.11    0.80
   0   8 -18    2.16    1.58
   0   8 -18    1.09    0.93
   0   8  18    0.62    1.07
   0  -8 -19   18.41    2.44
   0  -8 -19   11.15    1.44
   0   8 -19   20.67    2.61
   0   8  19   13.19    1.79
   0  -8 -20   15.91    2.40
   0  -8 -20   10.11    1.42
   0   8 -20   15.59    2.50
   0   8  20   12.15    1.80
   0  -8 -21   13.57    2.44
   0  -8 -21    8.99    1.40
   0   8 -21   10.25    2.33
   0  -8 -22   23.23    2.89
   0  -8 -22   14.99    1.70
   0   8 -22   22.44    3.01
   0  -8 -23   40.07    3.74
   0  -8 -23   27.82    2.22
   0   8 -23   39.28    3.79
   0  -8 -24    0.08    1.71
   0  -8 -24    0.40    0.96
   0   8 -24    1.41    1.91
   0  -8 -25   16.44    2.85
   0  -8 -25   10.06    1.63
   0   8 -25   18.43    3.12
   0  -8 -26    6.88    2.39
   0  -8 -26    4.15    1.32
   0   8 -26    6.46    2.49
   0  -8 -27   26.18    3.58
   0  -8 -27   17.59    2.16
   0   8 -27   23.10    3.57
   0  -8 -28   19.93    3.35
   0  -8 -28   12.00    1.85
   0   8 -28   21.53    3.61
   0  -8 -29    0.59    2.16
   0  -8 -29   -0.20    1.06
   0   8 -29    0.79    2.20
   0  -8 -30   20.48    3.60
   0  -8 -30   16.20    2.06
   0   8 -30   16.81    3.58
   0  -9   0   -0.21    0.71
   0  -9  -1   -0.49    0.80
   0  -9   1   -0.48    0.76
   0  -9  -2    0.41    0.79
   0  -9   2   -0.09    0.79
   0   9  -2    0.45    0.40
   0   9   2   -0.11    0.37
   0  -9  -3   -0.16    0.74
   0  -9   3   -0.02    0.77
   0   9  -3   -0.29    0.46
   0   9   3    0.01    0.44
   0  -9  -4    0.01    0.14
   0  -9  -4    0.23    0.78
   0  -9   4   -0.14    0.81
   0   9  -4    0.42    0.54
   0   9   4    0.53    0.51
   0  -9  -5    0.20    0.50
   0  -9  -5    0.05    0.75
   0  -9   5    1.30    0.83
   0   9  -5    0.13    0.59
   0   9   5   -0.32    0.54
   0  -9  -6   -0.09    0.56
   0  -9  -6   -0.28    0.79
   0  -9   6    0.70    0.91
   0   9  -6    0.19    0.65
   0   9   6    0.04    0.62
   0   9   6   -0.15    0.36
   0  -9  -7   -0.06    0.61
   0  -9   7    0.38    0.89
   0   9  -7   -0.84    0.70
   0   9  -7    0.06    0.37
   0  -9  -8    1.14    0.73
   0  -9   8   -0.42    0.86
   0   9  -8    0.06    0.74
   0   9  -8    0.23    0.50
   0   9   8   -0.33    0.46
   0   9   8   -0.13    0.49
   0  -9  -9    0.17    0.72
   0   9  -9   -0.30    0.79
   0   9  -9    0.18    0.59
   0   9   9   -0.09    0.59
   0   9   9    0.00    0.56
   0  -9 -10    0.05    0.82
   0   9 -10   -0.37    0.81
   0   9 -10   -0.21    0.59
   0   9  10   -0.31    0.62
   0   9  10    0.58    0.63
   0  -9 -11    0.23    0.86
   0   9 -11   -0.18    0.95
   0   9 -11    0.28    0.66
   0   9  11   -0.13    0.68
   0   9  11    0.63    0.71
   0  -9 -12   -0.18    0.85
   0   9 -12   -0.37    1.06
   0   9 -12   -0.20    0.72
   0   9  12    0.41    0.80
   0  -9 -13   -0.37    0.88
   0   9 -13   -0.04    1.08
   0   9 -13    0.24    0.79
   0   9  13   -0.38    0.74
   0  -9 -14    0.03    1.01
   0   9 -14   -0.66    1.08
   0   9 -14    0.18    0.78
   0   9  14    0.08    0.82
   0  -9 -15   -0.12    1.02
   0   9 -15   -0.61    1.09
   0   9 -15    0.47    0.85
   0   9  15   -0.58    0.89
   0  -9 -16   -0.45    1.07
   0  -9 -16    0.12    0.63
   0   9 -16   -0.07    1.20
   0   9 -16   -0.54    0.75
   0   9  16    0.11    0.94
   0  -9 -17   -0.41    1.26
   0  -9 -17   -0.24    0.67
   0   9 -17    0.12    1.37
   0   9 -17   -0.53    0.78
   0   9  17   -0.35    0.94
   0  -9 -18    0.17    1.37
   0  -9 -18    0.62    0.74
   0   9 -18   -0.58    1.34
   0   9 -18   -0.02    0.85
   0   9  18   -1.05    0.94
   0  -9 -19   -0.42    1.28
   0  -9 -19   -0.52    0.74
   0   9 -19   -1.01    1.35
   0   9  19    0.57    1.12
   0  -9 -20   -0.98    1.26
   0  -9 -20   -0.20    0.76
   0   9 -20   -1.19    1.49
   0   9  20   -0.49    1.10
   0  -9 -21   -0.19    1.43
   0  -9 -21   -0.64    0.76
   0   9 -21    0.20    1.57
   0  -9 -22   -0.75    1.55
   0  -9 -22   -0.81    0.80
   0   9 -22   -0.23    1.65
   0  -9 -23    0.19    1.58
   0  -9 -23    0.20    0.87
   0   9 -23    1.00    1.81
   0  -9 -24    1.39    1.88
   0  -9 -24    0.22    0.86
   0   9 -24    0.99    1.92
   0  -9 -25   -0.42    1.79
   0  -9 -25   -0.30    0.91
   0   9 -25   -0.61    1.88
   0  -9 -26    0.43    1.99
   0  -9 -26    0.40    1.00
   0   9 -26    1.30    2.05
   0  -9 -27    0.41    1.97
   0  -9 -27    0.31    1.01
   0   9 -27    1.92    2.19
   0  -9 -28   -1.17    1.95
   0  -9 -28   -0.20    1.02
   0   9 -28    0.53    2.06
   0  -9 -29   -1.13    2.10
   0  -9 -29   -0.92    1.01
   0   9 -29   -0.23    2.17
   0  -9 -30   -0.01    1.13
   0   9 -30    0.60    2.38
   0 -10   0   58.90    2.75
   0 -10  -1   56.31    2.63
   0 -10   1   56.62    2.64
   0 -10  -2   20.01    1.89
   0 -10   2   20.64    1.93
   0  10  -2   19.84    0.88
   0 -10  -3   37.08    2.29
   0 -10   3   38.09    2.29
   0  10  -3   34.49    1.22
   0  10   3   35.99    1.18
   0 -10  -4   27.65    2.06
   0 -10   4   26.99    2.02
   0  10  -4   25.66    1.29
   0  10   4   26.97    1.25
   0 -10  -5    0.86    0.40
   0 -10  -5    1.65    1.01
   0 -10   5    0.74    0.89
   0  10  -5    4.11    0.78
   0  10   5    1.55    0.64
   0 -10  -6   39.54    1.47
   0 -10  -6   40.99    2.34
   0 -10   6   41.79    2.45
   0  10  -6   38.53    1.77
   0  10   6   38.65    1.70
   0  10   6   40.45    1.13
   0 -10  -7  118.85    2.63
   0 -10  -7  117.96    3.76
   0 -10   7  124.58    4.07
   0  10  -7  105.76    2.84
   0 -10  -8    7.89    1.05
   0 -10   8    7.05    1.42
   0  10  -8    5.75    1.07
   0  10  -8    5.75    0.66
   0  10   8    5.49    0.61
   0  10   8    5.62    0.61
   0 -10  -9   69.04    2.43
   0 -10   9   70.08    3.27
   0  10  -9   64.34    2.62
   0  10  -9   61.55    1.83
   0  10   9   54.14    1.67
   0  10   9   61.10    1.75
   0 -10 -10   15.13    1.58
   0 -10  10   15.99    1.91
   0  10 -10   14.38    1.71
   0  10 -10   14.02    1.23
   0  10  10   12.83    1.16
   0  10  10   13.42    1.20
   0 -10 -11   59.54    2.63
   0  10 -11   56.00    2.78
   0  10 -11   49.71    2.05
   0  10  11   48.10    2.00
   0  10  11   55.99    2.14
   0 -10 -12   40.41    2.34
   0  10 -12   37.26    2.54
   0  10 -12   35.87    1.95
   0  10  12   39.66    2.01
   0 -10 -13    9.29    1.54
   0  10 -13    8.21    1.66
   0  10 -13    9.39    1.31
   0  10  13    7.78    1.24
   0 -10 -14   10.01    1.63
   0  10 -14   10.26    1.78
   0  10 -14    8.46    1.25
   0  10  14    8.32    1.32
   0 -10 -15   12.15    1.74
   0  10 -15   13.67    2.07
   0  10 -15   10.87    1.46
   0  10  15   12.36    1.57
   0 -10 -16    4.32    1.48
   0  10 -16    4.82    1.68
   0  10 -16    3.53    1.08
   0  10  16    3.46    1.24
   0 -10 -17    4.78    1.49
   0  10 -17    6.41    1.75
   0  10 -17    3.72    1.16
   0  10  17    5.91    1.38
   0 -10 -18   19.33    2.36
   0  10 -18   18.28    2.49
   0  10 -18   16.27    1.88
   0  10  18   17.39    2.08
   0 -10 -19    3.07    1.54
   0  10 -19    3.64    1.77
   0  10  19    1.15    1.20
   0 -10 -20    5.05    1.81
   0  10 -20    7.95    2.14
   0  10  20    4.04    1.44
   0 -10 -21   45.32    3.53
   0  10 -21   43.70    3.73
   0 -10 -22   20.50    2.84
   0 -10 -22   12.13    1.41
   0  10 -22   18.32    2.87
   0 -10 -23   41.40    3.80
   0 -10 -23   28.37    1.84
   0  10 -23   43.13    3.95
   0 -10 -24   16.05    2.79
   0 -10 -24   10.37    1.32
   0  10 -24   17.76    3.01
   0 -10 -25   26.37    3.46
   0 -10 -25   18.68    1.72
   0  10 -25   24.25    3.42
   0 -10 -26   10.00    2.57
   0 -10 -26    5.93    1.22
   0  10 -26    7.85    2.67
   0 -10 -27   12.03    2.81
   0 -10 -27    5.96    1.26
   0  10 -27    7.14    2.64
   0  10 -28   22.43    3.71
   0  10 -29    3.25    2.51
   0 -11   0    0.34    0.98
   0 -11  -1   -0.14    0.84
   0 -11   1    0.86    0.95
   0 -11  -2    1.07    0.95
   0 -11   2    0.37    0.92
   0 -11  -3    0.07    0.99
   0 -11   3    0.61    0.97
   0  11  -3   -0.15    0.51
   0  11   3    0.01    0.46
   0 -11  -4   -0.01    0.87
   0 -11   4    0.06    0.97
   0  11  -4   -0.07    0.58
   0  11   4    0.45    0.54
   0 -11  -5   -0.53    0.92
   0 -11   5    0.05    0.18
   0 -11   5   -0.44    0.98
   0  11  -5   -0.24    0.64
   0  11   5   -0.31    0.54
   0 -11  -6   -0.45    0.45
   0 -11  -6   -0.33    0.89
   0 -11   6   -0.62    0.86
   0  11  -6   -0.10    0.67
   0  11   6   -0.41    0.60
   0  11   6    0.12    0.45
   0 -11  -7   -0.46    0.51
   0 -11  -7    0.50    1.04
   0 -11   7   -0.83    0.95
   0  11  -7    0.71    0.77
   0  11   7   -0.30    0.64
   0 -11  -8   -0.56    0.60
   0 -11   8    0.51    0.95
   0  11  -8   -1.05    0.69
   0  11  -8   -0.10    0.44
   0  11   8   -0.07    0.35
   0 -11  -9   -0.12    0.69
   0 -11   9    0.40    1.06
   0  11  -9    0.01    0.85
   0  11  -9    0.13    0.57
   0  11   9   -0.22    0.54
   0  11   9    0.03    0.54
   0 -11 -10   -0.30    0.70
   0 -11  10    1.04    1.04
   0  11 -10   -0.22    0.95
   0  11 -10    0.29    0.67
   0  11  10   -0.04    0.63
   0  11  10    0.07    0.64
   0 -11 -11   -0.80    0.76
   0 -11  11    0.21    1.09
   0  11 -11    0.30    0.92
   0  11 -11    0.62    0.69
   0  11  11    0.16    0.69
   0  11  11    0.25    0.72
   0 -11 -12    0.12    0.89
   0 -11  12    0.04    1.01
   0  11 -12   -0.19    1.09
   0  11 -12    0.32    0.76
   0  11  12   -0.01    0.79
   0  11  12    0.28    0.78
   0 -11 -13   -0.58    0.96
   0 -11  13   -0.08    1.05
   0  11 -13   -0.67    1.08
   0  11 -13   -0.04    0.81
   0  11  13   -0.59    0.85
   0 -11 -14   -0.74    0.89
   0  11 -14    0.34    1.20
   0  11 -14   -0.13    0.81
   0  11  14   -0.11    0.90
   0 -11 -15   -0.81    0.92
   0  11 -15   -0.23    1.11
   0  11 -15    0.21    0.87
   0  11  15    0.46    0.97
   0 -11 -16   -0.48    0.98
   0  11 -16    0.02    1.23
   0  11 -16   -0.05    0.85
   0  11  16   -0.38    0.92
   0 -11 -17   -0.35    1.13
   0  11 -17   -0.40    1.32
   0  11 -17   -0.31    0.86
   0  11  17   -0.58    1.01
   0 -11 -18    0.79    1.26
   0  11 -18    0.09    1.53
   0  11  18    0.22    1.04
   0 -11 -19    1.08    1.38
   0  11 -19   -1.31    1.37
   0  11  19    0.48    1.20
   0 -11 -20   -0.21    1.42
   0  11 -20    0.67    1.56
   0  11  20   -1.06    1.09
   0 -11 -21   -0.82    1.44
   0  11 -21    0.85    1.69
   0 -11 -22    0.25    1.50
   0  11 -22    0.32    1.81
   0 -11 -23    1.35    1.64
   0  11 -23    1.70    1.84
   0 -11 -24    1.48    1.56
   0  11 -24    0.89    1.92
   0  11 -25   -0.64    1.88
   0  11 -26    0.06    2.07
   0  11 -27    0.05    2.13
   0  11 -28    0.10    2.16
   0  11 -29    1.30    2.28
   0 -12   0   33.45    2.58
   0 -12  -1    5.29    1.45
   0 -12   1    5.60    1.57
   0 -12  -2 1273.30   12.86
   0 -12   2 1266.53   13.00
   0 -12  -3  765.00    9.98
   0 -12   3  782.69   10.33
   0  12  -3  774.65    6.27
   0  12   3  764.73    5.81
   0 -12  -4   46.72    2.75
   0 -12   4   43.51    2.89
   0  12  -4   45.94    1.64
   0  12   4   43.31    1.51
   0 -12  -5   62.91    3.17
   0 -12   5   62.05    3.19
   0  12  -5   59.46    1.94
   0  12   5   63.50    1.91
   0 -12  -6   66.66    3.28
   0 -12   6   72.17    3.49
   0  12  -6   66.95    2.24
   0  12   6   67.84    2.15
   0  12   6   66.39    1.67
   0 -12  -7  199.82    3.00
   0 -12  -7  200.68    5.33
   0 -12   7  204.86    5.59
   0  12  -7  192.61    3.77
   0  12   7  195.41    3.69
   0  12   7  200.35    2.52
   0 -12  -8    2.11    0.74
   0 -12  -8    1.19    1.20
   0 -12   8    3.08    1.25
   0  12  -8    2.98    0.98
   0 -12  -9   72.59    2.37
   0 -12   9   74.62    3.66
   0  12  -9   73.64    2.82
   0  12  -9   62.11    1.72
   0  12   9   60.43    1.57
   0  12   9   61.86    1.61
   0 -12 -10   25.62    1.73
   0 -12  10   28.40    2.60
   0  12 -10   24.68    2.00
   0  12 -10   23.43    1.44
   0  12  10   21.82    1.32
   0  12  10   23.64    1.40
   0 -12 -11   21.21    1.76
   0 -12  11   24.08    2.35
   0  12 -11   19.22    1.99
   0  12 -11   19.13    1.45
   0  12  11   16.59    1.34
   0  12  11   19.95    1.50
   0 -12 -12    6.62    1.25
   0 -12  12    5.36    1.57
   0  12 -12    6.53    1.48
   0  12 -12    7.03    1.13
   0  12  12    4.43    1.00
   0  12  12    6.27    1.11
   0 -12 -13   15.21    1.74
   0 -12  13   15.96    2.15
   0  12 -13   15.27    1.95
   0  12 -13   13.32    1.59
   0  12  13   14.73    1.57
   0 -12 -14   17.43    1.97
   0 -12  14   18.46    2.32
   0  12 -14   18.31    2.28
   0  12 -14   13.22    1.59
   0  12  14   12.02    1.47
   0 -12 -15   -0.60    0.99
   0 -12  15    0.32    1.15
   0  12 -15   -1.44    1.18
   0  12 -15    0.47    0.92
   0  12  15    0.24    0.96
   0 -12 -16   37.69    2.70
   0 -12  16   35.15    3.05
   0  12 -16   36.91    2.94
   0  12 -16   32.10    2.27
   0  12  16   26.90    2.20
   0 -12 -17    3.70    1.50
   0 -12  17    4.20    1.68
   0  12 -17    3.95    1.68
   0  12 -17    2.93    1.19
   0  12  17    2.09    1.22
   0 -12 -18    7.34    1.77
   0  12 -18    7.42    1.94
   0  12  18    4.76    1.37
   0 -12 -19   68.75    3.85
   0  12 -19   65.68    4.09
   0  12  19   53.47    3.16
   0 -12 -20    2.93    1.59
   0  12 -20    5.28    2.04
   0  12  20    3.26    1.42
   0  12 -21   46.79    3.83
   0  12 -22    0.31    1.77
   0  12 -23   12.03    2.74
   0  12 -24   20.37    3.17
   0  12 -25    4.50    2.47
   0  12 -26    2.26    2.27
   0 -12  27    1.11    1.86
   0  12 -27   -0.44    2.20
   0 -12  28    5.38    2.22
   0  12 -28    4.68    2.54
   0 -13   0    0.14    1.06
   0 -13  -1    0.16    1.18
   0 -13   1    0.15    1.09
   0 -13  -2    2.15    1.25
   0 -13   2    0.92    1.13
   0 -13  -3    0.47    1.14
   0 -13   3    0.02    1.09
   0  13  -3    0.11    0.56
   0  13   3   -0.39    0.48
   0 -13  -4    0.23    1.03
   0 -13   4    0.01    1.06
   0  13  -4    0.59    0.64
   0  13   4   -0.29    0.55
   0 -13  -5    0.66    1.16
   0 -13   5   -0.24    1.00
   0  13  -5   -0.22    0.69
   0  13   5    0.76    0.65
   0 -13  -6   -0.57    0.97
   0 -13   6   -0.33    1.01
   0  13  -6   -0.19    0.73
   0  13   6    0.63    0.70
   0  13   6   -0.05    0.57
   0 -13  -7    0.05    0.23
   0 -13  -7    0.59    1.21
   0 -13   7   -0.24    0.42
   0 -13   7   -0.29    1.06
   0  13  -7   -0.14    0.78
   0  13   7   -0.36    0.70
   0  13   7    0.05    0.48
   0 -13  -8   -0.40    0.53
   0 -13  -8   -0.25    1.05
   0 -13   8   -0.37    1.16
   0  13  -8    0.06    0.87
   0 -13  -9    0.15    0.62
   0 -13   9   -0.11    1.07
   0  13  -9   -0.62    0.92
   0  13  -9    0.15    0.55
   0  13   9   -0.07    0.50
   0  13   9    0.11    0.48
   0 -13 -10   -0.08    0.67
   0 -13  10   -1.00    1.15
   0  13 -10    0.77    1.06
   0  13 -10   -0.60    0.65
   0  13  10   -0.35    0.62
   0  13  10    0.06    0.64
   0 -13 -11    0.23    0.74
   0 -13  11   -0.59    1.05
   0  13 -11    0.82    1.15
   0  13 -11   -0.14    0.74
   0  13  11   -0.25    0.69
   0  13  11    0.26    0.75
   0 -13 -12   -0.31    0.75
   0 -13  12   -0.28    1.21
   0  13 -12    0.98    1.14
   0  13 -12    0.10    0.81
   0  13  12   -0.56    0.76
   0  13  12    0.02    0.82
   0 -13 -13    0.44    0.88
   0 -13  13   -0.94    1.19
   0  13 -13   -0.75    1.11
   0  13 -13   -0.21    0.82
   0  13  13   -0.48    0.83
   0  13  13   -0.30    0.88
   0 -13 -14    0.60    0.89
   0 -13  14    0.11    1.28
   0  13 -14   -0.65    1.15
   0  13 -14    0.56    0.91
   0  13  14   -0.52    0.90
   0 -13 -15   -0.50    0.95
   0 -13  15    0.87    1.26
   0  13 -15   -0.57    1.17
   0  13 -15    0.15    0.86
   0  13  15    0.26    0.96
   0 -13  16   -0.45    1.31
   0  13 -16   -0.13    1.41
   0  13 -16   -0.37    0.90
   0  13  16    1.60    1.09
   0 -13  17   -0.96    1.36
   0  13 -17   -0.42    1.44
   0  13 -17    0.01    1.04
   0  13  17    0.20    1.10
   0 -13  18    0.70    1.52
   0  13 -18    0.32    1.42
   0  13  18    0.43    1.11
   0 -13  19    0.70    1.62
   0  13 -19    0.43    1.54
   0  13  19    1.29    1.21
   0 -13  20    0.11    1.56
   0  13 -20   -0.77    1.47
   0  13  20   -0.47    1.14
   0 -13  21   -0.50    1.59
   0  13 -21   -0.74    1.68
   0 -13  22    0.81    1.70
   0  13 -22   -0.94    1.81
   0 -13  23   -1.82    1.53
   0  13 -23    1.22    1.91
   0 -13  24    0.16    1.74
   0  13 -24   -0.11    1.88
   0 -13  25    0.58    1.89
   0  13 -25    0.01    2.07
   0 -13  26    1.62    1.91
   0  13 -26    0.07    1.96
   0 -13  27    0.24    1.86
   0  13 -27    0.60    2.24
   0 -13  28   -0.60    1.85
   0  13 -28    0.68    2.15
   0 -14   0  153.24    5.02
   0 -14  -1   -0.47    1.09
   0 -14   1   -0.20    1.20
   0 -14  -2   31.96    2.71
   0 -14   2   34.00    2.68
   0 -14  -3   10.49    1.83
   0 -14   3   11.50    1.83
   0 -14  -4    1.90    1.31
   0 -14   4    2.03    1.36
   0  14  -4    2.43    0.69
   0  14   4    3.45    0.68
   0 -14  -5   32.49    2.69
   0 -14   5   41.20    3.03
   0  14  -5   34.88    1.61
   0  14   5   36.29    1.54
   0 -14  -6    1.44    1.34
   0 -14   6    1.87    1.37
   0  14  -6    1.57    0.86
   0  14   6    2.31    0.79
   0 -14  -7   71.47    3.68
   0 -14   7   67.81    3.65
   0  14  -7   65.04    2.36
   0  14   7   66.11    1.67
   0 -14  -8   -0.13    1.13
   0 -14   8   -0.18    1.12
   0  14  -8   -0.04    0.88
   0 -14   9   57.51    3.47
   0  14  -9   55.73    2.55
   0  14  -9   47.92    1.45
   0  14   9   46.68    1.20
   0 -14  10    1.93    1.37
   0  14 -10    0.96    1.12
   0  14 -10    1.14    0.72
   0  14  10    0.19    0.64
   0  14  10    0.81    0.69
   0 -14  11   28.05    2.86
   0  14 -11   25.15    2.25
   0  14 -11   21.61    1.54
   0  14  11   22.71    1.49
   0  14  11   23.11    1.54
   0 -14  12    8.66    1.83
   0  14 -12    6.55    1.46
   0  14 -12    6.42    1.13
   0  14  12    6.29    1.10
   0  14  12    6.84    1.14
   0 -14  13   19.42    2.41
   0  14 -13   16.17    2.06
   0  14 -13   14.40    1.53
   0  14  13   13.52    1.54
   0  14  13   15.21    1.65
   0 -14  14   14.55    2.33
   0  14 -14   10.88    1.86
   0  14 -14   10.89    1.44
   0  14  14   10.39    1.44
   0 -14  15    4.07    1.67
   0  14 -15    2.78    1.52
   0  14 -15    2.95    1.10
   0  14  15    2.53    1.11
   0 -14  16    1.36    1.66
   0  14 -16   -0.87    1.33
   0  14 -16    0.57    0.99
   0  14  16    0.32    1.10
   0 -14  17   18.65    2.73
   0  14 -17   18.29    2.52
   0  14 -17   14.38    1.83
   0  14  17   12.03    1.80
   0 -14  18   -1.10    1.56
   0  14 -18    0.58    1.65
   0  14  18    0.54    1.21
   0 -14  19   42.03    3.60
   0  14 -19   49.49    3.78
   0  14  19   36.36    2.82
   0 -14  20   -0.97    1.51
   0  14 -20    0.96    1.67
   0  14  20    0.92    1.35
   0 -14  21    9.02    2.35
   0  14 -21    9.17    2.32
   0 -14  22   -1.76    1.53
   0  14 -22    0.00    1.85
   0 -14  23   26.57    3.30
   0  14 -23   30.28    3.76
   0 -14  24    0.56    1.81
   0  14 -24   -0.57    1.90
   0 -14  25   -1.59    1.67
   0  14 -25   -0.22    1.93
   0 -14  26    2.28    2.06
   0  14 -26    5.16    2.60
   0 -14  27   -0.14    1.92
   0  14 -27   -0.41    2.11
   0 -15   0    1.13    1.21
   0 -15  -1   -0.81    1.05
   0 -15   1   -0.60    1.13
   0 -15  -2    0.22    1.15
   0 -15   2   -0.70    1.19
   0 -15  -3    0.53    1.29
   0 -15   3    0.15    1.17
   0 -15  -4    0.39    1.19
   0 -15   4   -0.13    1.16
   0  15  -4   -0.17    0.59
   0  15   4   -0.21    0.53
   0 -15  -5    0.26    1.24
   0 -15   5   -0.81    1.12
   0  15  -5   -0.15    0.70
   0  15   5    0.13    0.66
   0 -15  -6    0.83    1.32
   0 -15   6   -0.88    1.25
   0  15  -6   -0.49    0.76
   0 -15  -7    0.06    1.19
   0 -15   7   -0.42    1.16
   0  15  -7   -0.55    0.81
   0  15   7    0.68    0.59
   0 -15  -8    0.51    1.24
   0 -15   8    0.10    1.19
   0  15  -8   -0.30    0.92
   0 -15   9    0.59    1.29
   0  15  -9   -0.03    1.00
   0  15  -9    0.09    0.52
   0 -15  10   -0.56    1.24
   0  15 -10    0.05    1.02
   0  15 -10    0.41    0.69
   0  15  10   -0.07    0.59
   0  15  10    0.29    0.63
   0 -15  11   -0.29    1.20
   0  15 -11   -0.19    1.12
   0  15 -11    0.11    0.76
   0  15  11   -0.02    0.75
   0  15  11    0.05    0.68
   0 -15  12   -0.30    1.39
   0  15 -12   -0.78    1.03
   0  15 -12    0.40    0.84
   0  15  12    0.19    0.80
   0  15  12    0.29    0.86
   0 -15  13   -0.34    1.45
   0  15 -13   -0.10    1.18
   0  15 -13   -0.05    0.88
   0  15  13   -0.41    0.81
   0  15  13    0.63    0.93
   0 -15  14   -0.85    1.34
   0  15 -14   -0.66    1.19
   0  15 -14   -0.56    0.86
   0  15  14   -0.39    0.91
   0 -15  15   -0.02    1.54
   0  15 -15   -0.05    1.30
   0  15 -15   -0.08    0.96
   0  15  15   -0.30    0.95
   0 -15  16    0.08    1.62
   0  15 -16   -0.83    1.26
   0  15 -16   -0.90    0.88
   0  15  16    0.18    1.06
   0 -15  17    0.21    1.54
   0  15 -17   -0.65    1.38
   0  15 -17    0.24    1.03
   0  15  17    0.22    1.13
   0 -15  18    0.84    1.76
   0  15 -18   -1.35    1.31
   0  15  18   -0.07    1.13
   0 -15  19    1.96    1.87
   0  15 -19   -0.54    1.57
   0  15  19   -0.38    1.18
   0 -15  20   -0.17    1.58
   0  15 -20    0.20    1.74
   0  15  20   -0.42    1.23
   0 -15  21    0.40    1.75
   0  15 -21   -1.96    1.58
   0 -15  22   -0.16    1.75
   0  15 -22   -0.06    1.86
   0 -15  23    0.32    1.88
   0  15 -23    1.65    2.06
   0 -15  24    1.29    1.97
   0  15 -24    1.25    2.09
   0 -15  25    1.19    2.02
   0  15 -25    2.38    2.10
   0 -15  26    2.59    2.07
   0  15 -26    0.42    2.09
   0 -16   0   62.99    3.72
   0 -16  -1   35.85    2.95
   0 -16   1   33.50    3.05
   0 -16  -2   16.58    2.33
   0 -16   2   14.47    2.17
   0 -16  -3   26.09    2.74
   0 -16   3   22.55    2.59
   0 -16  -4    1.92    1.37
   0 -16   4    0.56    1.32
   0  16  -4    2.56    0.68
   0 -16  -5   74.33    3.95
   0 -16   5   74.33    4.13
   0  16  -5   73.89    2.03
   0 -16  -6   20.20    2.53
   0 -16   6   19.73    2.46
   0  16  -6   18.89    1.48
   0 -16  -7   78.78    4.08
   0 -16   7   78.06    4.21
   0  16  -7   79.56    2.58
   0 -16  -8    3.59    1.73
   0 -16   8    3.99    1.64
   0  16  -8    2.75    1.09
   0 -16   9   56.62    3.77
   0  16  -9   50.91    2.50
   0 -16  10    4.94    1.91
   0  16 -10    6.73    1.43
   0  16 -10    5.33    0.86
   0  16  10    4.59    0.77
   0  16  10    4.69    0.78
   0 -16  11   43.90    3.51
   0  16 -11   38.50    2.50
   0  16 -11   33.96    1.77
   0  16  11   31.07    1.61
   0  16  11   35.03    1.73
   0 -16  12   15.53    2.44
   0  16 -12   16.28    1.93
   0  16 -12   12.23    1.45
   0  16  12   11.07    1.32
   0  16  12   11.70    1.40
   0 -16  13   22.49    2.81
   0  16 -13   21.83    2.35
   0  16 -13   22.23    1.81
   0  16  13   18.62    1.68
   0  16  13   19.55    1.74
   0 -16  14   -1.22    1.49
   0  16 -14   -0.95    1.21
   0  16 -14   -0.18    0.95
   0  16  14    0.60    0.98
   0 -16  15   10.65    2.27
   0  16 -15    8.27    1.96
   0  16 -15    7.70    1.46
   0  16  15    7.98    1.52
   0 -16  16    6.00    2.20
   0  16 -16    4.19    1.74
   0  16 -16    4.45    1.32
   0  16  16    3.49    1.30
   0 -16  17   74.64    4.82
   0  16 -17   67.66    3.98
   0  16  17   56.35    3.13
   0 -16  18    2.70    1.97
   0  16 -18    1.64    1.69
   0  16  18    2.00    1.34
   0 -16  19   20.80    3.07
   0  16 -19   28.32    3.19
   0  16  19   21.34    2.44
   0 -16  20    4.29    2.16
   0  16 -20    2.61    1.80
   0  16  20    2.06    1.49
   0 -16  21    8.99    2.51
   0  16 -21    9.46    2.46
   0 -16  22    0.69    1.89
   0  16 -22   -0.48    1.78
   0 -16  23    9.13    2.59
   0  16 -23    9.86    2.64
   0 -16  24    3.62    2.21
   0  16 -24    3.40    2.28
   0 -16  25    7.16    2.53
   0  16 -25    7.57    2.64
   0 -16  26    2.70    2.16
   0 -17   0    0.77    1.40
   0 -17  -1    1.01    1.51
   0 -17   1    0.38    1.35
   0 -17  -2   -0.19    1.25
   0 -17   2   -0.28    1.28
   0 -17  -3   -0.31    1.29
   0 -17   3    0.42    1.39
   0 -17  -4    1.36    1.40
   0 -17   4   -0.97    1.21
   0 -17  -5   -0.98    1.18
   0 -17   5    0.07    1.28
   0  17  -5    0.01    0.71
   0 -17  -6    0.02    1.35
   0 -17   6   -0.10    1.45
   0  17  -6    0.43    0.81
   0 -17  -7    0.13    1.32
   0 -17   7    0.67    1.61
   0  17  -7    0.38    0.91
   0 -17  -8    0.98    1.55
   0 -17   8   -0.20    1.55
   0  17  -8   -0.47    0.97
   0 -17   9    0.60    1.51
   0  17  -9    0.01    1.00
   0 -17  10   -0.91    1.52
   0  17 -10   -0.93    0.97
   0  17 -10    0.01    0.65
   0  17  10   -0.70    0.55
   0  17  10   -0.44    0.57
   0 -17  11   -1.02    1.43
   0  17 -11    1.07    1.09
   0  17 -11    0.09    0.78
   0  17  11   -0.52    0.73
   0  17  11    0.45    0.72
   0 -17  12    0.29    1.58
   0  17 -12    0.64    1.20
   0  17 -12   -0.15    0.85
   0  17  12   -0.38    0.77
   0  17  12   -0.07    0.84
   0 -17  13    0.40    1.52
   0  17 -13   -1.13    1.13
   0  17 -13   -0.10    0.89
   0  17  13    0.11    0.88
   0  17  13    0.67    0.95
   0 -17  14   -0.79    1.59
   0  17 -14   -0.85    1.21
   0  17 -14    1.60    1.07
   0  17  14    0.57    1.06
   0 -17  15   -0.62    1.58
   0  17 -15    0.97    1.36
   0  17 -15   -0.23    0.99
   0  17  15   -0.62    1.04
   0 -17  16   -1.67    1.52
   0  17 -16   -0.01    1.41
   0  17 -16    0.47    1.12
   0  17  16    0.36    1.14
   0 -17  17   -1.52    1.64
   0  17 -17    0.92    1.60
   0  17  17   -0.73    1.08
   0 -17  18    0.53    1.84
   0  17 -18   -1.01    1.42
   0  17  18   -0.61    1.20
   0 -17  19    0.54    1.72
   0  17 -19    0.00    1.64
   0  17  19   -0.12    1.24
   0 -17  20    0.07    1.84
   0  17 -20   -0.48    1.65
   0  17  20   -0.46    1.19
   0 -17  21    1.36    2.03
   0  17 -21   -0.35    1.66
   0 -17  22   -0.25    1.90
   0  17 -22   -0.02    1.77
   0 -17  23    0.79    2.01
   0  17 -23    1.81    1.99
   0 -17  24    0.23    2.01
   0  17 -24   -0.02    1.84
   0 -17  25    0.47    1.97
   0  17 -25    1.19    2.06
   0 -18   0   95.44    4.80
   0 -18  -1   38.87    3.50
   0 -18   1   37.01    3.33
   0 -18  -2    5.39    1.89
   0 -18   2    5.67    2.02
   0 -18  -3   26.68    3.11
   0 -18   3   27.35    3.02
   0 -18  -4  196.35    6.61
   0 -18   4  208.98    6.95
   0 -18  -5    0.56    1.75
   0 -18   5    1.01    1.59
   0 -18  -6    1.14    1.72
   0 -18   6    2.08    1.63
   0  18  -6    0.60    0.84
   0 -18  -7   25.24    3.07
   0 -18   7   25.65    2.99
   0  18  -7   25.52    1.70
   0 -18  -8    4.75    1.98
   0 -18   8    5.55    1.97
   0  18  -8    5.69    1.21
   0 -18   9   34.39    3.59
   0  18  -9   38.59    2.26
   0 -18  10   -0.10    1.55
   0  18 -10   -0.09    1.11
   0  18 -10    0.16    0.69
   0  18  10   -0.35    0.57
   0  18  10   -0.04    0.59
   0 -18  11   15.72    2.61
   0  18 -11   14.86    1.80
   0  18 -11   14.30    1.40
   0  18  11   10.85    1.30
   0  18  11   11.19    1.21
   0 -18  12   12.85    2.50
   0  18 -12   14.41    1.89
   0  18 -12   11.59    1.39
   0  18  12   11.73    1.37
   0  18  12   12.68    1.49
   0 -18  13    3.83    1.95
   0  18 -13    4.06    1.49
   0  18 -13    5.37    1.20
   0  18  13    3.24    1.14
   0  18  13    5.10    1.16
   0 -18  14    5.99    2.26
   0  18 -14    4.76    1.60
   0  18 -14    3.54    1.21
   0  18  14    3.25    1.20
   0 -18  15   22.53    3.07
   0  18 -15   21.02    2.56
   0  18 -15   20.22    2.11
   0  18  15   20.75    2.05
   0 -18  16   11.63    2.52
   0  18 -16    9.55    2.00
   0  18 -16    8.19    1.58
   0  18  16    8.94    1.63
   0 -18  17    1.74    1.84
   0  18 -17    0.60    1.66
   0  18  17    1.20    1.29
   0 -18  18    0.06    1.74
   0  18 -18   -1.20    1.43
   0  18  18   -0.49    1.18
   0 -18  19   29.61    3.65
   0  18 -19   29.37    3.20
   0  18  19   22.32    2.52
   0 -18  20    2.27    2.19
   0  18 -20    2.11    1.99
   0  18  20    2.81    1.54
   0 -18  21    0.83    2.02
   0  18 -21    1.42    1.85
   0 -18  22   -1.02    1.83
   0  18 -22    1.28    1.95
   0 -18  23    6.83    2.62
   0  18 -23    8.15    2.48
   0 -18  24   -0.50    1.98
   0  18 -24    0.61    1.97
   0 -19   0    0.92    1.77
   0 -19  -1    0.35    1.72
   0 -19   1    0.32    1.68
   0 -19  -2    0.07    1.66
   0 -19   2   -1.15    1.40
   0 -19  -3    0.03    1.54
   0 -19   3   -0.08    1.61
   0 -19  -4    1.43    1.61
   0 -19   4    0.62    1.65
   0 -19  -5   -0.06    1.46
   0 -19   5   -0.78    1.44
   0 -19  -6    0.20    1.69
   0 -19   6   -0.31    1.54
   0 -19  -7    0.79    1.60
   0 -19   7    1.24    1.67
   0 -19  -8   -0.42    1.52
   0 -19   8   -0.85    1.63
   0  19  -8   -0.33    0.90
   0 -19   9    0.12    1.69
   0  19  -9    0.18    1.04
   0 -19  10   -1.28    1.51
   0  19 -10    0.54    1.08
   0  19 -10   -0.24    0.68
   0  19  10   -0.13    0.60
   0 -19  11   -0.42    1.81
   0  19 -11   -1.23    1.04
   0  19 -11    0.77    0.84
   0  19  11   -0.57    0.72
   0  19  11    0.52    0.81
   0 -19  12   -0.25    1.61
   0  19 -12   -1.43    1.12
   0  19 -12    0.34    0.90
   0  19  12   -0.54    0.81
   0  19  12   -0.38    0.89
   0 -19  13    0.78    1.74
   0  19 -13    0.16    1.17
   0  19 -13   -0.23    0.97
   0  19  13   -1.14    0.80
   0  19  13   -0.12    0.97
   0 -19  14    0.73    1.97
   0  19 -14   -0.58    1.16
   0  19 -14    0.71    1.07
   0  19  14    0.78    1.09
   0 -19  15   -0.91    1.73
   0  19 -15    0.20    1.35
   0  19 -15   -0.23    1.06
   0  19  15   -0.13    1.07
   0 -19  16    0.13    1.76
   0  19 -16   -0.64    1.36
   0  19 -16   -0.54    1.04
   0  19  16   -0.17    1.17
   0 -19  17   -0.46    1.88
   0  19 -17   -0.37    1.46
   0  19  17   -0.54    1.14
   0 -19  18   -0.64    1.73
   0  19 -18    0.91    1.62
   0  19  18    0.00    1.28
   0 -19  19   -0.71    1.86
   0  19 -19    0.64    1.56
   0  19  19    0.36    1.33
   0 -19  20    1.88    2.05
   0  19 -20    0.70    1.66
   0  19  20   -1.14    1.37
   0 -19  21    1.86    2.15
   0  19 -21   -0.90    1.60
   0 -19  22    0.49    1.98
   0  19 -22   -1.87    1.67
   0 -19  23   -0.26    2.00
   0  19 -23    2.59    1.93
   0 -20   0   -0.63    1.77
   0 -20  -1   10.75    2.51
   0 -20   1   10.83    2.42
   0 -20  -2   -0.21    1.74
   0 -20   2    0.23    1.83
   0 -20  -3   17.08    2.81
   0 -20   3   18.76    2.85
   0 -20  -4   -0.80    1.71
   0 -20   4   -0.19    1.66
   0 -20  -5   17.28    2.69
   0 -20   5   15.00    2.68
   0 -20  -6   -1.48    1.61
   0 -20   6   -1.19    1.55
   0 -20  -7   52.30    4.02
   0 -20   7   50.04    4.27
   0 -20  -8   -0.43    1.78
   0 -20   8    2.36    1.85
   0 -20   9   39.79    4.03
   0 -20  10    1.08    1.91
   0  20 -10    0.19    0.73
   0  20  10    0.34    0.62
   0 -20  11   11.98    2.79
   0  20 -11   10.79    1.65
   0  20 -11    9.16    1.20
   0  20  11    7.07    1.11
   0  20  11    7.63    1.08
   0 -20  12    0.19    1.95
   0  20 -12    0.05    1.24
   0  20 -12   -0.38    0.96
   0  20  12   -0.10    0.84
   0  20  12    0.49    0.95
   0 -20  13   -0.46    1.72
   0  20 -13   -0.52    1.28
   0  20 -13    0.12    1.06
   0  20  13    0.28    0.91
   0  20  13    0.57    1.06
   0 -20  14   15.42    3.09
   0  20 -14   14.42    2.12
   0  20 -14   11.44    1.66
   0  20  14   11.79    1.63
   0 -20  15   -0.33    1.76
   0  20 -15    0.34    1.47
   0  20 -15    0.20    1.11
   0  20  15    0.57    1.22
   0 -20  16   -0.27    2.00
   0  20 -16    2.44    1.63
   0  20  16    2.07    1.36
   0 -20  17    5.91    2.54
   0  20 -17    5.86    1.95
   0  20  17    4.14    1.58
   0 -20  18    2.61    2.28
   0  20 -18    0.82    1.70
   0  20  18    2.51    1.51
   0 -20  19    6.27    2.48
   0  20 -19    8.35    2.12
   0  20  19    6.79    1.86
   0 -20  20    2.03    2.31
   0  20 -20    2.59    1.90
   0  20  20    2.08    1.62
   0 -20  21    2.66    2.20
   0  20 -21    5.21    2.09
   0 -20  22   -0.78    2.00
   0 -21   0    0.66    1.76
   0 -21  -1    1.57    1.95
   0 -21   1    0.17    1.88
   0 -21  -2    0.33    1.70
   0 -21   2   -0.17    1.74
   0 -21  -3   -1.62    1.56
   0 -21   3    0.11    1.69
   0 -21  -4    1.21    1.81
   0 -21   4   -0.72    1.66
   0 -21  -5    0.12    1.67
   0 -21   5    0.30    1.73
   0 -21  -6    0.98    1.98
   0 -21   6   -0.62    1.64
   0 -21  -7   -0.26    1.81
   0 -21   7    1.65    2.00
   0 -21  -8    0.27    1.72
   0 -21   8    0.03    1.76
   0 -21   9    0.33    1.84
   0 -21  10   -1.15    1.70
   0  21 -10    0.05    0.77
   0  21  10   -0.57    0.62
   0 -21  11    0.54    1.89
   0  21 -11    0.35    0.89
   0  21  11   -0.43    0.74
   0  21  11    0.21    0.84
   0 -21  12    1.21    1.97
   0  21 -12    0.46    0.95
   0  21  12   -0.15    0.82
   0  21  12    0.45    0.96
   0 -21  13   -1.81    1.97
   0  21 -13   -0.56    1.01
   0  21  13   -0.58    0.87
   0  21  13    0.18    1.04
   0 -21  14    0.08    1.90
   0  21 -14    0.32    1.14
   0  21  14    0.49    1.10
   0 -21  15   -0.43    2.02
   0  21 -15    0.63    1.17
   0  21  15    0.58    1.20
   0 -21  16   -0.91    1.95
   0  21 -16   -0.47    1.41
   0  21  16   -0.34    1.20
   0 -21  17   -0.79    2.03
   0  21 -17    1.38    1.61
   0  21  17    0.11    1.30
   0 -21  18   -1.15    1.98
   0  21 -18   -0.46    1.53
   0  21  18    0.07    1.31
   0 -21  19    1.02    2.21
   0  21 -19   -1.76    1.56
   0  21  19    0.47    1.44
   0 -21  20   -0.04    2.16
   0  21 -20   -0.80    1.66
   0 -22   0    0.85    1.93
   0 -22  -1   16.46    3.06
   0 -22   1   15.85    2.99
   0 -22  -2   17.82    2.96
   0 -22   2   17.54    3.16
   0 -22  -3    0.23    1.85
   0 -22   3    0.76    2.05
   0 -22  -4   11.62    2.78
   0 -22   4    9.37    2.70
   0 -22  -5    4.15    2.36
   0 -22   5    4.93    2.27
   0 -22  -6   10.48    2.76
   0 -22   6    7.85    2.43
   0 -22  -7    4.14    2.28
   0 -22   7    4.80    2.42
   0 -22  -8    2.34    2.07
   0 -22   8    2.19    2.15
   0 -22   9   23.52    3.38
   0 -22  10    0.99    2.01
   0  22 -10    1.11    0.82
   0  22  10    0.30    0.69
   0 -22  11    0.35    1.91
   0  22 -11    0.19    0.91
   0  22  11   -0.93    0.87
   0  22  11   -0.32    0.72
   0 -22  12    2.33    2.39
   0  22 -12    3.05    1.14
   0  22  12    1.79    0.99
   0  22  12    1.85    1.08
   0 -22  13    0.41    2.00
   0  22 -13   -0.10    1.09
   0  22  13   -0.69    0.89
   0  22  13    0.38    1.11
   0 -22  14    8.55    2.86
   0  22 -14    7.39    1.56
   0  22  14    6.53    1.52
   0 -22  15    0.76    2.23
   0  22 -15   -1.75    1.10
   0  22  15   -0.50    1.15
   0 -22  16    1.68    2.23
   0  22  16    0.76    1.33
   0 -22  17    2.15    2.31
   0  22  17    0.90    1.45
   0 -22  18    6.22    2.75
   0  22  18    8.28    1.80
   0 -22  19   11.97    3.20
   0  22  19    7.98    1.96
   0 -23   0   -1.02    1.78
   0 -23  -1   -1.41    1.96
   0 -23   1   -0.79    1.84
   0 -23  -2    1.50    2.08
   0 -23   2    0.93    1.99
   0 -23  -3   -0.18    1.99
   0 -23   3   -0.20    1.90
   0 -23  -4    0.02    2.06
   0 -23   4   -0.81    1.83
   0 -23  -5    0.84    2.01
   0 -23   5    0.46    2.11
   0 -23  -6    0.32    1.91
   0 -23   6    0.64    2.00
   0 -23  -7    1.17    1.98
   0 -23   7    0.02    2.12
   0 -23  -8   -0.78    1.92
   0 -23   8    1.51    2.21
   0 -23   9    0.99    2.23
   0 -23  10    0.29    2.16
   0  23 -10    0.53    0.79
   0  23  10   -0.07    0.69
   0  23  10    0.14    0.66
   0 -23  11   -0.65    2.09
   0  23 -11   -0.22    0.94
   0  23  11   -0.53    0.74
   0  23  11    0.02    0.89
   0 -23  12   -1.51    1.92
   0  23 -12   -0.42    1.07
   0  23  12   -0.21    0.82
   0  23  12    0.17    0.99
   0 -23  13   -0.91    2.13
   0  23 -13   -0.52    1.10
   0  23  13   -0.61    0.90
   0  23  13    0.06    1.11
   0 -23  14   -0.66    1.97
   0  23 -14    0.33    1.18
   0  23  14    0.25    1.18
   0 -23  15   -0.11    2.25
   0  23  15    0.79    1.23
   0 -23  16   -1.24    2.21
   0  23  16   -0.31    1.24
   0 -23  17   -0.41    2.26
   0 -24   0    0.13    2.24
   0 -24  -1    8.41    2.87
   0 -24   1    7.03    2.75
   0 -24  -2    4.57    2.46
   0 -24   2    9.18    2.92
   0 -24  -3    0.85    2.30
   0 -24   3   -0.56    2.13
   0 -24  -4    1.36    2.22
   0 -24   4    1.01    2.19
   0 -24  -5   63.37    5.21
   0 -24   5   62.27    5.30
   0 -24  -6   14.64    3.28
   0 -24   6    9.31    2.86
   0 -24  -7    2.34    2.28
   0 -24   7    4.14    2.58
   0 -24  -8    0.70    2.04
   0 -24   8   -0.08    2.25
   0 -24   9   14.09    3.32
   0 -24  10   -0.17    2.35
   0  24 -10    0.27    0.88
   0  24  10   -0.71    0.74
   0 -24  11    4.11    2.50
   0  24 -11    5.44    1.25
   0  24  11    4.08    1.11
   0  24  11    4.17    1.15
   0 -24  12    5.30    2.77
   0  24 -12    5.85    1.40
   0  24  12    6.59    1.28
   0 -24  13    3.26    2.66
   0  24 -13    4.03    1.36
   0 -24  14    0.19    2.37
   0  24 -14    0.60    1.18
   0 -24  15    0.58    2.36
   0 -25   0   -0.06    2.24
   0 -25  -1   -0.30    1.94
   0 -25   1   -1.76    1.90
   0 -25  -2    1.77    2.26
   0 -25   2    1.06    2.12
   0 -25  -3    0.39    2.26
   0 -25   3   -0.75    2.03
   0 -25  -4    0.03    2.23
   0 -25   4   -0.73    2.18
   0 -25  -5    1.52    2.34
   0 -25   5   -1.13    2.08
   0 -25  -6    0.13    2.07
   0 -25   6    0.92    2.20
   0 -25  -7   -0.76    2.19
   0 -25   7    0.55    2.32
   0 -25   8   -0.54    2.31
   0 -25   9   -0.57    2.31
   0 -25  10   -0.48    2.29
   0  25 -10   -0.22    0.97
   0  25  10   -1.32    0.78
   0 -25  11    0.48    2.31
   0  25 -11    0.30    1.14
   0  25  11    0.87    0.99
   0 -25  12    0.01    2.39
   0  25 -12   -0.51    1.16
   0  25  12   -0.67    0.98
   0 -25  13    1.03    2.35
   0  25 -13    0.32    1.23
   0 -26   0    0.87    2.28
   0 -26  -1   -0.59    2.17
   0 -26   1    0.03    2.19
   0 -26  -2    8.09    2.87
   0 -26   2    7.12    3.01
   0 -26  -3    0.32    2.47
   0 -26   3   -0.16    2.22
   0 -26  -4    6.55    3.01
   0 -26   4    5.78    2.92
   0 -26  -5    0.30    2.24
   0 -26   5    1.05    2.40
   0 -26  -6    2.46    2.62
   0 -26   6    0.26    2.41
   0 -26  -7    0.49    2.34
   0 -26   7   -0.11    2.41
   0 -26   8   -1.81    2.30
   0 -26   9   -1.58    2.35
   0 -26  10    2.43    2.59
   0 -27   0   -3.36    2.25
   0 -27  -1    0.36    2.42
   0 -27   1    0.30    2.49
   0 -27  -2    0.99    2.33
   0 -27   2    0.92    2.42
   0 -27  -3   -0.94    2.37
   0 -27   3    0.45    2.48
   0 -27  -4   -1.99    2.30
   0 -27   4    0.14    2.31
   0 -27  -5    1.31    2.53
   0 -27   5   -1.10    2.43
   0 -27  -6   -1.11    2.24
   0 -27   6   -1.70    2.24
   1   0 -31   -0.39    2.19
   1   0 -30    6.28    2.75
   1   0 -29    2.04    2.25
   1   0 -28   10.00    2.71
   1   0 -27    0.05    1.74
   1   0 -26    2.09    2.12
   1   0 -25   -1.26    1.67
   1   0 -24   11.25    2.59
   1   0 -23   -1.99    1.43
   1   0 -22   10.81    2.21
   1   0 -21    4.61    1.82
   1   0 -20  465.65    9.77
  -1   0  18   83.26    3.39
   1   0 -18   96.70    4.37
   1   0 -18   85.11    3.42
  -1   0  17    0.44    0.84
   1   0 -17    0.23    1.29
   1   0 -17    0.71    0.78
  -1   0  16   16.76    1.70
   1   0 -16   21.96    2.28
   1   0 -16   19.08    1.77
  -1   0  15    0.32    0.73
   1   0 -15    0.29    1.11
   1   0 -15    0.23    0.67
  -1   0  14   11.87    1.32
   1   0 -14   12.50    1.65
   1   0 -14   11.14    1.37
  -1   0  13   -0.15    0.61
   1   0 -13   -0.03    0.85
   1   0 -13    0.30    0.66
  -1   0  12    2.47    0.79
   1   0 -12    2.84    1.07
   1   0 -12    2.52    0.74
  -1   0  11    0.43    0.61
   1   0 -11   -0.05    0.84
   1   0 -11   -0.20    0.57
  -1   0  10    3.14    0.75
   1   0 -10    2.72    0.91
   1   0 -10    2.62    0.72
  -1   0   9    0.44    0.55
   1   0  -9    0.78    0.81
   1   0  -9    0.19    0.49
  -1   0   8   50.66    1.73
   1   0  -8   56.63    2.18
   1   0  -8   49.96    1.76
  -1   0   7    0.22    0.48
   1   0  -7   -0.92    0.64
   1   0  -7   -0.02    0.45
  -1   0   6    1.49    0.50
   1   0  -6    0.75    0.61
   1   0  -6    1.43    0.53
  -1   0   5   -0.01    0.40
   1   0  -5    0.21    0.51
   1   0  -5   -0.24    0.42
  -1   0   4  101.14    1.75
   1   0  -4  126.72    2.32
   1   0  -4  106.56    1.80
  -1   0   3    0.16    0.29
  -1   0   3    0.08    0.19
   1   0  -3    0.53    0.37
   1   0  -3   -0.08    0.24
  -1   0   2   -0.06    0.10
   1   0  -2  624.10    5.40
   1   0  -2  603.37    5.46
  -1   0   1    0.00    0.11
  -1   0   1    0.04    0.04
   1   0  -1    0.02    0.13
   1   0  -1    0.07    0.10
  -1   0   0   -0.06    0.12
  -1   0   0    0.06    0.08
  -1   0   0    0.00    0.02
  -1   0   0    0.02    0.09
   1   0   0   -0.03    0.11
   1   0   0   -0.02    0.06
   1   0   0    0.01    0.08
   1   0   0    0.00    0.02
   1   0   0    0.06    0.06
  -1   0  -1    0.07    0.15
  -1   0  -1    0.04    0.07
  -1   0  -1    0.01    0.05
  -1   0  -1    0.02    0.11
   1   0   1   -0.06    0.09
   1   0   1    0.00    0.08
   1   0   1   -0.02    0.09
   1   0   1   -0.05    0.08
   1   0   1    0.01    0.05
  -1   0  -2  664.63    5.67
  -1   0  -2    0.04    0.13
  -1   0  -2    0.04    0.11
  -1   0  -2  624.53    5.62
   1   0   2  476.89    4.28
   1   0   2   -0.04    0.10
   1   0   2  481.85    4.51
  -1   0  -3    0.24    0.37
  -1   0  -3    0.24    0.21
  -1   0  -3    0.05    0.19
  -1   0  -3    0.13    0.23
   1   0   3    0.22    0.34
   1   0   3   -0.07    0.22
   1   0   3   -0.08    0.23
   1   0   3   -0.03    0.20
   1   0   3    0.28    0.25
  -1   0  -4  119.71    2.22
  -1   0  -4   96.96    1.80
  -1   0  -4   93.60    1.68
  -1   0  -4  100.80    1.75
   1   0   4   98.89    1.73
  -1   0  -5   -0.06    0.50
  -1   0  -5    0.01    0.45
  -1   0  -5    0.08    0.38
  -1   0  -5    0.10    0.42
   1   0   5    0.08    0.40
  -1   0  -6    1.55    0.71
  -1   0  -6    0.92    0.52
   1   0   6    1.04    0.51
  -1   0  -7    0.19    0.61
  -1   0  -7    0.13    0.49
   1   0   7   -0.31    0.47
  -1   0  -8   55.66    2.17
  -1   0  -8   50.08    1.75
   1   0   8   48.59    1.73
  -1   0  -9    0.64    0.79
  -1   0  -9    0.28    0.50
   1   0   9    0.28    0.55
  -1   0 -10    2.49    0.92
  -1   0 -10    3.22    0.74
   1   0  10    2.26    0.70
  -1   0 -11   -0.23    0.83
  -1   0 -11   -0.09    0.53
   1   0  11    0.19    0.61
  -1   0 -12    2.38    0.99
  -1   0 -12    2.70    0.80
   1   0  12    1.24    0.74
  -1   0 -13    0.33    1.02
  -1   0 -13   -0.14    0.64
  -1   0 -13   -0.04    0.62
   1   0  13    0.48    0.61
  -1   0 -14   15.08    1.88
  -1   0 -14   11.02    1.28
  -1   0 -14   12.61    1.40
   1   0  14   11.30    1.37
  -1   0 -15   -0.38    1.06
  -1   0 -15    0.09    0.68
  -1   0 -15    0.54    0.71
   1   0  15    0.21    0.69
  -1   0 -16   22.89    2.47
  -1   0 -16   16.43    1.79
  -1   0 -16   17.76    1.73
  -1   0 -16   20.54    1.79
   1   0  16   17.22    1.69
  -1   0 -17    1.07    1.36
  -1   0 -17    1.41    1.06
  -1   0 -17    0.20    0.75
  -1   0 -17    0.97    0.89
   1   0  17    0.19    0.81
  -1   0 -18   98.57    4.40
  -1   0 -18   68.35    3.36
  -1   0 -18   76.20    3.26
  -1   0 -18   89.08    3.47
   1   0  18   85.72    3.42
  -1   0 -20  486.16    9.96
  -1   0 -21    3.25    1.62
  -1   0 -22    9.09    2.23
  -1   0 -23   -1.65    1.49
  -1   0 -24    9.35    2.51
  -1   0 -25   -0.87    1.74
  -1   0 -26    5.14    2.19
  -1   0 -27   -1.08    1.79
  -1   0 -28   12.39    3.02
  -1   0 -29    0.54    2.11
  -1   0 -30    7.10    2.61
  -1   0 -31    0.80    2.34
   1  -1 -31    2.23    2.30
   1   1 -31    3.90    2.71
   1  -1 -30    1.57    2.35
   1   1 -30    0.13    2.28
   1  -1 -29    5.74    2.69
   1   1 -29    7.36    2.58
   1  -1 -28   -0.41    1.91
   1   1 -28    0.37    2.06
   1  -1 -27   -0.40    1.91
   1   1 -27    1.65    2.06
   1  -1 -26   -0.04    1.79
   1   1 -26   -0.81    1.89
   1  -1 -25    3.39    1.91
   1   1 -25    1.56    2.00
   1  -1 -24    0.99    1.69
   1   1 -24    1.35    1.79
   1  -1 -23    4.04    1.99
   1   1 -23    2.56    1.70
   1  -1 -22    9.77    2.34
   1   1 -22    8.25    2.22
   1  -1 -21    2.93    1.73
   1   1 -21    2.37    1.72
   1  -1 -20   13.76    2.22
   1   1 -20   11.06    2.25
  -1  -1  19    1.70    0.96
  -1   1  19    1.50    1.02
   1  -1 -19    1.26    1.48
   1   1 -19    0.71    1.39
   1   1 -19    2.50    1.04
  -1  -1  18   55.67    2.79
  -1   1  18   55.40    2.86
   1  -1 -18   62.92    3.74
   1  -1 -18   58.46    2.86
   1   1 -18   67.35    3.85
   1   1 -18   62.19    2.93
  -1  -1  17   23.07    1.91
  -1   1  17   22.34    1.96
   1  -1 -17   27.78    2.55
   1  -1 -17   22.52    1.91
   1   1 -17   23.22    2.39
   1   1 -17   21.52    1.89
  -1  -1  16    4.14    1.01
  -1   1  16    2.85    0.99
   1  -1 -16    4.98    1.55
   1  -1 -16    4.02    1.06
   1   1 -16    4.94    1.57
   1   1 -16    3.50    0.95
  -1  -1  15    6.64    1.10
  -1   1  15    5.35    1.07
   1  -1 -15    7.34    1.46
   1  -1 -15    6.08    1.08
   1   1 -15    8.06    1.53
   1   1 -15    6.02    1.07
  -1  -1  14   -0.15    0.64
  -1   1  14    0.08    0.67
   1  -1 -14    0.25    1.02
   1  -1 -14   -0.23    0.65
   1   1 -14    0.05    1.04
   1   1 -14   -0.15    0.65
  -1  -1  13    3.09    0.79
  -1   1  13    3.90    0.91
   1  -1 -13    3.79    1.14
   1  -1 -13    5.10    0.95
   1   1 -13    4.74    1.27
   1   1 -13    4.74    0.90
  -1  -1  12   -0.23    0.56
  -1   1  12    0.54    0.61
   1  -1 -12   -0.23    0.77
   1  -1 -12   -0.43    0.57
   1   1 -12    0.10    0.78
   1   1 -12    0.00    0.61
  -1  -1  11    0.48    0.59
  -1   1  11   -0.02    0.59
   1  -1 -11   -0.04    0.73
   1  -1 -11    0.20    0.58
   1   1 -11    0.21    0.87
   1   1 -11   -0.08    0.59
  -1  -1  10   37.04    1.69
  -1   1  10   31.39    1.62
   1  -1 -10   38.90    2.06
   1  -1 -10   34.35    1.65
   1   1 -10   37.22    2.12
   1   1 -10   35.64    1.71
  -1  -1   9   73.15    2.15
  -1   1   9   70.43    2.17
   1  -1  -9   77.29    2.69
   1  -1  -9   77.38    2.20
   1   1  -9   83.73    2.78
   1   1  -9   77.24    2.22
  -1  -1   8    4.01    0.70
  -1   1   8    5.43    0.79
   1  -1  -8    5.18    1.00
   1  -1  -8    5.60    0.77
   1   1  -8    4.64    0.97
   1   1  -8    3.70    0.65
  -1  -1   7    1.11    0.52
  -1   1   7    0.96    0.51
   1  -1  -7    0.71    0.71
   1  -1  -7    0.99    0.52
   1   1  -7    0.97    0.66
   1   1  -7    0.58    0.34
  -1  -1   6    7.43    0.81
  -1   1   6    9.27    0.91
   1  -1  -6   10.43    1.15
   1  -1  -6    8.70    0.90
   1   1  -6    9.46    1.04
  -1  -1   5    6.25    0.71
  -1   1   5    6.85    0.71
   1  -1  -5    7.04    0.86
   1  -1  -5    5.96    0.74
   1   1  -5    6.18    0.77
   1   1  -5    0.17    0.15
  -1  -1   4   40.40    1.10
  -1   1   4   51.07    1.54
  -1   1   4   44.40    1.19
   1  -1  -4   51.23    1.56
   1  -1  -4   43.75    1.16
   1   1  -4   53.77    1.58
  -1  -1   3    2.51    0.43
  -1  -1   3    1.24    0.26
  -1   1   3    2.42    0.44
  -1   1   3    0.47    0.25
   1  -1  -3    1.99    0.45
   1  -1  -3    1.61    0.31
   1   1  -3    1.65    0.43
   1   1  -3    0.80    0.24
  -1  -1   2    9.44    0.58
  -1  -1   2    0.07    0.13
  -1   1   2    0.01    0.19
  -1   1   2   -0.12    0.11
   1  -1  -2   13.25    0.66
   1  -1  -2   11.49    0.48
   1   1  -2    9.56    0.57
   1   1  -2    9.23    0.44
  -1  -1   1   -0.10    0.09
  -1  -1   1    0.10    0.07
  -1   1   1   -0.03    0.12
  -1   1   1    0.06    0.08
   1  -1  -1   14.71    0.56
   1  -1  -1   11.12    0.41
   1  -1  -1   11.70    0.39
   1   1  -1    0.10    0.15
   1   1  -1    0.00    0.06
  -1  -1   0    0.09    0.14
  -1  -1   0    0.27    0.16
  -1   1   0    0.04    0.10
  -1   1   0    0.09    0.13
  -1   1   0   -0.02    0.06
  -1   1   0    0.04    0.05
   1  -1   0   -0.03    0.14
   1  -1   0    0.03    0.15
   1  -1   0    0.02    0.11
   1  -1   0    0.09    0.09
   1  -1   0    0.08    0.09
   1   1   0   -0.01    0.08
   1   1   0    0.03    0.12
  -1  -1  -1   15.29    0.55
  -1  -1  -1    0.10    0.08
  -1   1  -1   -0.01    0.12
  -1   1  -1    0.29    0.18
  -1   1  -1    0.02    0.09
  -1   1  -1    0.04    0.07
   1  -1   1   15.58    0.58
   1  -1   1   -0.04    0.07
   1   1   1    0.05    0.12
   1   1   1   -0.01    0.09
   1   1   1    0.03    0.07
  -1  -1  -2   14.40    0.67
  -1  -1  -2   10.95    0.45
  -1   1  -2   11.12    0.62
  -1   1  -2    0.08    0.14
   1  -1   2    7.83    0.55
   1  -1   2    0.16    0.13
   1   1   2   -0.02    0.18
   1   1   2    0.00    0.15
   1   1   2    0.03    0.12
   1   1   2    8.83    0.42
  -1  -1  -3    1.95    0.45
  -1  -1  -3    1.37    0.31
  -1  -1  -3    1.05    0.27
  -1  -1  -3    1.70    0.29
  -1   1  -3    1.87    0.45
  -1   1  -3    0.23    0.16
   1  -1   3    2.24    0.47
   1  -1   3    1.68    0.30
   1   1   3    1.60    0.41
   1   1   3    1.73    0.32
   1   1   3    0.21    0.26
   1   1   3    0.61    0.26
   1   1   3    0.61    0.24
  -1  -1  -4   51.80    1.54
  -1  -1  -4   40.88    1.19
  -1  -1  -4   40.94    1.10
  -1  -1  -4   44.23    1.17
  -1   1  -4   48.75    1.51
   1  -1   4   44.12    1.17
   1   1   4   50.92    1.47
   1   1   4   56.18    1.33
   1   1   4   41.59    1.14
  -1  -1  -5    7.44    0.91
  -1  -1  -5    6.44    0.79
  -1  -1  -5    5.68    0.69
  -1  -1  -5    5.89    0.63
  -1   1  -5    6.59    0.84
   1  -1   5    6.39    0.75
   1   1   5    5.41    0.61
  -1  -1  -6    9.16    1.04
  -1  -1  -6    7.39    0.89
  -1  -1  -6    6.32    0.70
  -1  -1  -6    7.54    0.84
  -1   1  -6   10.92    1.21
  -1   1  -6    5.15    0.63
   1  -1   6    8.72    0.87
   1   1   6    6.92    0.84
  -1  -1  -7    1.20    0.75
  -1  -1  -7    0.05    0.53
  -1  -1  -7    0.25    0.51
  -1  -1  -7    0.36    0.50
  -1   1  -7    0.35    0.71
  -1   1  -7    0.63    0.50
   1  -1   7    1.05    0.55
   1   1   7    0.75    0.52
  -1  -1  -8    4.74    0.91
  -1  -1  -8    3.29    0.74
  -1  -1  -8    2.75    0.66
  -1  -1  -8    4.03    0.70
  -1   1  -8    5.10    0.93
  -1   1  -8    5.00    0.76
   1  -1   8    4.44    0.73
   1   1   8    4.50    0.75
  -1  -1  -9   83.41    2.79
  -1  -1  -9   62.51    2.15
  -1  -1  -9   70.16    2.10
  -1  -1  -9   74.41    2.15
  -1   1  -9   77.95    2.73
  -1   1  -9   75.15    2.20
   1  -1   9   67.16    2.07
   1   1   9   69.10    2.15
  -1  -1 -10   40.31    2.12
  -1  -1 -10   31.02    1.71
  -1  -1 -10   33.73    1.63
  -1  -1 -10   36.74    1.69
  -1   1 -10   34.85    2.11
  -1   1 -10   33.66    1.68
   1  -1  10   31.54    1.60
   1   1  10   33.59    1.67
  -1  -1 -11    0.50    0.93
  -1  -1 -11    0.29    0.67
  -1  -1 -11   -0.22    0.55
  -1  -1 -11   -0.09    0.52
  -1   1 -11    0.35    0.80
  -1   1 -11    0.03    0.58
   1  -1  11   -0.06    0.58
   1   1  11   -0.47    0.51
  -1  -1 -12    0.04    0.92
  -1  -1 -12   -0.02    0.69
  -1  -1 -12    0.07    0.59
  -1  -1 -12    0.25    0.63
  -1   1 -12    0.51    0.94
  -1   1 -12   -0.59    0.57
   1  -1  12   -0.13    0.60
   1   1  12   -0.16    0.62
  -1  -1 -13    6.38    1.39
  -1  -1 -13    4.14    0.96
  -1  -1 -13    2.72    0.83
  -1  -1 -13    5.05    0.94
  -1   1 -13    5.33    1.23
  -1   1 -13    4.32    0.94
   1  -1  13    3.90    0.89
   1   1  13    5.24    1.01
  -1  -1 -14    0.92    1.07
  -1  -1 -14    0.13    0.79
  -1  -1 -14   -0.14    0.65
  -1  -1 -14    0.11    0.65
  -1   1 -14    0.52    0.97
  -1   1 -14   -0.08    0.68
   1  -1  14    0.05    0.63
   1   1  14    0.70    0.72
  -1  -1 -15    6.76    1.46
  -1  -1 -15    4.09    1.11
  -1  -1 -15    5.25    1.04
  -1  -1 -15    5.34    1.06
  -1   1 -15    7.98    1.54
  -1   1 -15    5.73    1.08
   1  -1  15    5.66    1.07
   1   1  15    6.12    1.11
  -1  -1 -16    3.35    1.45
  -1  -1 -16    4.26    1.13
  -1  -1 -16    3.52    1.00
  -1  -1 -16    5.16    1.11
  -1   1 -16    4.39    1.40
  -1   1 -16    3.77    1.00
   1  -1  16    5.22    1.10
   1   1  16    4.17    1.06
  -1  -1 -17   26.14    2.64
  -1  -1 -17   20.27    2.05
  -1  -1 -17   21.68    1.90
  -1  -1 -17   21.91    1.87
  -1   1 -17   24.92    2.60
  -1   1 -17   19.67    1.89
  -1   1 -17   21.21    1.85
   1  -1  17   21.97    1.80
   1   1  17   19.54    1.78
  -1  -1 -18   65.60    3.80
  -1  -1 -18   48.28    2.88
  -1  -1 -18   53.22    2.73
  -1   1 -18   65.77    3.82
  -1   1 -18   49.14    2.75
  -1   1 -18   55.04    2.82
   1  -1  18   53.04    2.75
   1   1  18   53.84    2.83
  -1  -1 -19    1.23    1.37
  -1  -1 -19    1.44    1.16
  -1  -1 -19    2.58    1.07
  -1   1 -19    3.10    1.55
  -1   1 -19    1.73    0.97
  -1   1 -19    1.95    1.08
   1  -1  19    1.41    0.98
   1   1  19    2.40    1.03
  -1  -1 -20   13.07    2.28
  -1   1 -20   13.28    2.39
  -1  -1 -21    4.77    1.90
  -1   1 -21    3.11    1.72
  -1  -1 -22    7.65    2.19
  -1   1 -22    8.78    2.23
  -1  -1 -23    3.35    1.96
  -1   1 -23    3.93    1.82
  -1  -1 -24   -0.42    1.64
  -1   1 -24   -0.43    1.80
  -1  -1 -25    3.15    2.04
  -1   1 -25    2.68    1.93
  -1  -1 -26    1.19    1.98
  -1   1 -26   -0.01    1.96
  -1  -1 -27    0.78    2.00
  -1   1 -27    2.51    2.19
  -1  -1 -28    0.03    2.00
  -1   1 -28    1.15    2.07
  -1  -1 -29    5.44    2.72
  -1   1 -29    6.52    2.76
  -1  -1 -30    1.16    2.42
  -1   1 -30   -0.02    2.21
  -1  -1 -31    3.85    2.60
  -1   1 -31    3.05    2.65
   1  -2 -31    2.75    2.55
   1   2 -31    0.27    2.46
   1  -2 -30    2.85    2.47
   1   2 -30   -1.96    2.08
   1  -2 -29   -1.76    1.94
   1   2 -29   -0.40    1.98
   1  -2 -28    0.08    2.01
   1   2 -28   -0.98    1.98
   1  -2 -27    0.74    1.82
   1   2 -27    0.45    2.01
   1  -2 -26    4.03    2.27
   1   2 -26    4.01    2.36
   1  -2 -25    0.20    1.82
   1   2 -25    4.72    2.21
   1  -2 -24    8.80    2.40
   1   2 -24    8.79    2.24
   1  -2 -23    2.75    1.82
   1   2 -23    2.44    1.72
   1  -2 -22   86.86    4.79
   1   2 -22   83.83    4.79
   1  -2 -21   38.17    3.28
   1   2 -21   38.18    3.47
   1  -2 -20   22.39    2.73
   1  -2 -20   16.24    1.99
   1   2 -20   23.63    2.94
  -1  -2  19   38.05    2.40
  -1   2  19   35.84    2.53
   1  -2 -19   45.25    3.41
   1  -2 -19   33.52    2.31
   1   2 -19   42.16    3.24
   1   2 -19   40.54    2.64
  -1  -2  18  120.83    3.86
  -1   2  18  117.26    4.04
   1  -2 -18  145.35    5.30
   1  -2 -18  119.23    3.87
   1   2 -18  138.45    5.23
   1   2 -18  125.34    4.15
  -1  -2  17   16.06    1.65
  -1   2  17   14.23    1.74
   1  -2 -17   14.60    2.00
   1  -2 -17   15.18    1.68
   1   2 -17   16.76    2.12
   1   2 -17   15.10    1.68
  -1  -2  16   20.66    1.78
  -1   2  16   21.08    1.87
   1  -2 -16   25.62    2.52
   1  -2 -16   21.95    1.78
   1  -2 -16   22.07    1.81
   1   2 -16   22.36    2.41
   1   2 -16   22.38    1.85
  -1  -2  15    5.93    1.08
  -1   2  15    4.63    1.08
   1  -2 -15    6.55    1.45
   1  -2 -15    6.36    1.08
   1   2 -15    6.03    1.41
   1   2 -15    5.77    1.03
  -1  -2  14    0.24    0.69
  -1   2  14    0.46    0.69
   1  -2 -14    1.04    1.07
   1  -2 -14    0.89    0.72
   1   2 -14    1.26    1.10
   1   2 -14    0.37    0.65
  -1  -2  13    0.72    0.65
  -1   2  13    0.76    0.73
   1  -2 -13    1.23    0.93
   1  -2 -13    0.93    0.68
   1   2 -13   -0.15    0.96
   1   2 -13    0.62    0.64
  -1  -2  12   12.92    1.25
  -1   2  12   12.12    1.30
   1  -2 -12   14.46    1.71
   1  -2 -12   11.45    1.21
   1   2 -12   14.50    1.62
   1   2 -12   13.13    1.26
  -1  -2  11    4.24    0.78
  -1   2  11    3.33    0.83
   1  -2 -11    4.52    1.15
   1  -2 -11    4.61    0.82
   1   2 -11    5.40    1.12
   1   2 -11    3.39    0.69
  -1  -2  10   33.81    1.58
  -1   2  10   36.19    1.73
   1  -2 -10   44.66    2.26
   1  -2 -10   38.72    1.68
   1   2 -10   42.82    2.23
  -1  -2   9    8.33    0.95
  -1   2   9   10.14    1.10
   1  -2  -9   10.21    1.24
   1  -2  -9    8.50    0.96
   1   2  -9    9.15    1.15
   1   2  -9    0.68    0.32
  -1  -2   8  167.12    2.88
  -1   2   8  191.98    3.27
   1  -2  -8  206.44    3.93
   1  -2  -8  189.28    3.06
   1   2  -8  192.93    3.85
  -1  -2   7   11.24    0.92
  -1   2   7   12.05    1.02
   1  -2  -7   12.99    1.29
   1  -2  -7   11.31    0.93
   1   2  -7   13.47    1.22
   1   2  -7   10.55    0.94
  -1  -2   6   92.38    1.87
  -1   2   6  103.92    2.13
   1  -2  -6  107.70    2.57
   1  -2  -6  104.12    2.00
   1   2  -6  111.02    2.61
   1   2  -6   88.67    1.97
  -1  -2   5    4.76    0.55
  -1   2   5    4.70    0.61
   1  -2  -5    5.91    0.80
   1  -2  -5    4.88    0.58
   1   2  -5    4.94    0.78
   1   2  -5    4.34    0.58
  -1  -2   4  113.95    1.69
  -1   2   4  127.00    2.31
  -1   2   4  115.88    1.86
   1  -2  -4  131.77    2.38
   1  -2  -4  121.04    1.79
   1   2  -4  133.86    2.38
   1   2  -4  104.83    1.73
  -1  -2   3    4.71    0.56
  -1  -2   3    4.73    0.37
  -1   2   3    5.32    0.57
  -1   2   3    4.53    0.47
   1  -2  -3    6.54    0.72
   1  -2  -3    5.32    0.51
   1  -2  -3    4.49    0.42
   1   2  -3    5.39    0.57
   1   2  -3    4.35    0.43
  -1  -2   2   74.28    1.38
  -1  -2   2   59.77    1.27
  -1   2   2   33.84    0.75
   1  -2  -2   70.91    1.39
   1  -2  -2   74.45    1.31
   1  -2  -2   56.21    1.22
   1  -2  -2   59.03    1.27
   1   2  -2   65.83    1.31
   1   2  -2   48.26    0.97
   1   2  -2   61.27    1.18
  -1  -2   1   48.22    0.97
   1  -2  -1   51.89    1.07
   1  -2  -1   52.94    1.10
   1  -2  -1   50.05    0.96
  -1  -2   0    1.63    0.25
  -1  -2   0    0.89    0.26
  -1   2   0    0.05    0.16
  -1   2   0    0.07    0.18
   1  -2   0    1.36    0.27
   1  -2   0    1.53    0.29
   1  -2   0    1.28    0.25
   1   2   0   -0.09    0.14
   1   2   0    0.02    0.16
  -1  -2  -1   50.03    1.01
  -1  -2  -1   39.28    1.09
  -1   2  -1    0.19    0.20
   1  -2   1   49.60    1.03
   1  -2   1   52.11    1.08
  -1  -2  -2   71.53    1.36
  -1   2  -2   73.21    1.42
  -1   2  -2   60.34    1.07
   1  -2   2   68.28    1.37
   1   2   2   44.42    0.99
   1   2   2   58.03    1.22
  -1  -2  -3    5.72    0.61
  -1  -2  -3    4.47    0.48
  -1  -2  -3    4.59    0.39
  -1  -2  -3    4.70    0.37
  -1   2  -3    5.63    0.67
  -1   2  -3    4.67    0.49
   1  -2   3    5.26    0.58
   1  -2   3    4.51    0.44
   1   2   3    5.45    0.64
   1   2   3    5.31    0.50
   1   2   3    4.53    0.52
   1   2   3    4.45    0.44
   1   2   3    4.60    0.43
  -1  -2  -4  130.63    2.32
  -1  -2  -4  106.38    1.77
  -1  -2  -4  117.22    1.70
  -1  -2  -4  119.23    1.71
  -1   2  -4  124.67    2.32
  -1   2  -4  117.55    1.87
   1  -2   4  120.47    1.79
   1   2   4  126.40    2.27
   1   2   4  141.36    2.05
   1   2   4  102.61    1.82
   1   2   4  105.78    1.72
   1   2   4  108.55    1.74
  -1  -2  -5    5.53    0.79
  -1  -2  -5    4.79    0.64
  -1  -2  -5    4.69    0.55
  -1  -2  -5    5.06    0.57
  -1   2  -5    7.16    0.89
  -1   2  -5    4.53    0.61
   1  -2   5    5.10    0.58
   1   2   5    5.72    0.70
   1   2   5    4.25    0.65
   1   2   5    4.16    0.61
   1   2   5    4.97    0.59
  -1  -2  -6  110.39    2.59
  -1  -2  -6   88.25    1.99
  -1  -2  -6   92.70    1.89
  -1  -2  -6   95.66    1.91
  -1   2  -6  112.09    2.65
  -1   2  -6   94.86    2.04
   1  -2   6  104.15    2.02
   1   2   6   92.74    2.01
   1   2   6   94.11    1.99
  -1  -2  -7   13.36    1.31
  -1  -2  -7    9.81    0.98
  -1  -2  -7   11.61    0.91
  -1  -2  -7   11.90    1.00
  -1   2  -7   11.97    1.31
  -1   2  -7    7.03    0.85
   1  -2   7   11.35    1.00
   1   2   7   11.60    0.99
  -1  -2  -8  209.75    3.95
  -1  -2  -8  168.96    3.12
  -1  -2  -8  172.17    2.90
  -1  -2  -8  180.27    2.96
  -1   2  -8  191.79    3.83
   1  -2   8  188.46    3.09
   1   2   8  175.29    3.09
  -1  -2  -9    8.65    1.13
  -1  -2  -9    6.67    0.92
  -1  -2  -9    8.81    0.97
  -1  -2  -9    8.84    0.99
  -1   2  -9   10.05    1.25
   1  -2   9    7.55    0.86
   1   2   9    6.75    0.87
  -1  -2 -10   42.62    2.24
  -1  -2 -10   34.93    1.75
  -1  -2 -10   33.88    1.59
  -1  -2 -10   38.16    1.66
  -1   2 -10   40.68    2.23
   1  -2  10   38.28    1.70
   1   2  10   37.30    1.75
  -1  -2 -11    4.26    1.15
  -1  -2 -11    3.42    0.87
  -1  -2 -11    3.59    0.77
  -1  -2 -11    3.69    0.82
  -1   2 -11    3.74    1.04
  -1   2 -11    3.38    0.81
   1  -2  11    4.69    0.84
   1   2  11    3.28    0.84
  -1  -2 -12   14.94    1.67
  -1  -2 -12   11.89    1.27
  -1  -2 -12   11.15    1.20
  -1  -2 -12   12.26    1.24
  -1   2 -12   14.48    1.69
  -1   2 -12   11.50    1.29
   1  -2  12   10.91    1.22
   1   2  12   11.97    1.34
  -1  -2 -13    1.09    1.04
  -1  -2 -13    0.73    0.70
  -1  -2 -13    0.44    0.64
  -1  -2 -13    1.03    0.71
  -1   2 -13    0.91    0.91
  -1   2 -13    0.50    0.70
   1  -2  13    0.65    0.67
   1   2  13    0.87    0.72
  -1  -2 -14    1.15    1.09
  -1  -2 -14    0.75    0.81
  -1  -2 -14    0.73    0.74
  -1  -2 -14    0.74    0.72
  -1   2 -14    0.37    0.95
  -1   2 -14    0.14    0.70
   1  -2  14    0.22    0.67
   1   2  14    0.48    0.74
  -1  -2 -15    6.14    1.44
  -1  -2 -15    5.78    1.18
  -1  -2 -15    5.07    1.03
  -1  -2 -15    5.77    1.09
  -1   2 -15    5.93    1.43
  -1   2 -15    5.82    1.05
   1  -2  15    5.03    1.03
   1   2  15    4.65    1.06
  -1  -2 -16   25.77    2.52
  -1  -2 -16   18.74    1.87
  -1  -2 -16   19.73    1.71
  -1   2 -16   26.76    2.43
  -1   2 -16   22.54    1.85
   1  -2  16   21.78    1.79
   1   2  16   21.03    1.85
  -1  -2 -17   16.56    2.19
  -1  -2 -17   12.82    1.64
  -1  -2 -17   14.43    1.63
  -1   2 -17   17.02    2.20
  -1   2 -17   13.69    1.62
   1  -2  17   13.01    1.60
   1   2  17   12.64    1.56
  -1  -2 -18  144.36    5.27
  -1  -2 -18  103.61    3.92
  -1  -2 -18  109.16    3.66
  -1   2 -18  143.43    5.31
  -1   2 -18  122.68    4.05
   1  -2  18  121.13    3.89
   1   2  18  116.18    4.00
  -1  -2 -19   51.86    3.57
  -1  -2 -19   28.29    2.41
  -1  -2 -19   38.32    2.49
  -1   2 -19   45.18    3.33
  -1   2 -19   39.69    2.59
   1  -2  19   37.01    2.48
   1   2  19   35.94    2.44
  -1  -2 -20   24.34    2.74
  -1  -2 -20   16.60    2.00
  -1   2 -20   22.06    2.75
  -1  -2 -21   40.92    3.53
  -1   2 -21   42.24    3.58
  -1  -2 -22   81.73    4.57
  -1   2 -22   75.56    4.61
  -1  -2 -23    3.62    1.97
  -1   2 -23    2.66    1.86
  -1  -2 -24    4.94    1.97
  -1   2 -24    6.22    2.28
  -1  -2 -25    2.49    2.00
  -1   2 -25    0.92    1.72
  -1  -2 -26    3.93    2.22
  -1   2 -26    4.58    2.35
  -1  -2 -27    1.44    2.14
  -1   2 -27    1.28    2.09
  -1  -2 -28   -0.08    2.10
  -1   2 -28    0.03    2.10
  -1  -2 -29    1.57    2.25
  -1   2 -29    0.59    2.20
  -1  -2 -30    0.58    2.09
  -1   2 -30    2.24    2.56
  -1  -2 -31    2.65    2.60
  -1   2 -31    2.07    2.61
   1  -3 -31    2.01    2.40
   1   3 -31    2.65    2.50
   1  -3 -30    1.82    2.40
   1   3 -30    2.31    2.47
   1  -3 -29    1.17    2.22
   1   3 -29    0.52    2.19
   1  -3 -28    0.69    2.10
   1   3 -28    1.32    2.00
   1  -3 -27    0.35    1.94
   1   3 -27   -0.45    1.85
   1  -3 -26    1.91    2.12
   1   3 -26    4.03    2.21
   1  -3 -25    3.38    2.11
   1   3 -25    2.82    2.04
   1  -3 -24    2.74    1.95
   1   3 -24    1.89    1.84
   1  -3 -23    0.35    1.64
   1   3 -23   -0.09    1.50
   1  -3 -22    0.81    1.56
   1   3 -22    2.18    1.67
   1  -3 -21    1.58    1.50
   1  -3 -21   -0.26    1.05
   1   3 -21   -0.04    1.56
   1  -3 -20   26.39    2.93
   1  -3 -20   21.61    2.25
   1   3 -20   29.66    3.13
  -1  -3  19    1.67    0.99
  -1   3  19    1.47    1.10
   1  -3 -19    2.04    1.58
   1  -3 -19    1.64    1.13
   1  -3 -19    2.39    1.01
   1   3 -19    3.50    1.50
  -1  -3  18   15.34    1.70
  -1   3  18   16.24    1.91
   1  -3 -18   19.73    2.45
   1  -3 -18   10.82    1.61
   1  -3 -18   14.56    1.78
   1   3 -18   17.34    2.37
   1   3 -18   15.24    1.81
  -1  -3  17    0.95    0.80
  -1   3  17    0.17    0.88
   1  -3 -17    0.02    1.09
   1  -3 -17    0.13    0.79
   1   3 -17    0.26    1.33
   1   3 -17    0.01    0.76
  -1  -3  16   13.43    1.49
  -1   3  16   11.01    1.39
   1  -3 -16   14.97    2.02
   1  -3 -16   11.46    1.35
   1   3 -16   11.77    1.82
   1   3 -16   13.44    1.57
  -1  -3  15    4.79    0.96
  -1   3  15    3.54    1.03
   1  -3 -15    5.09    1.46
   1  -3 -15    4.16    0.93
   1   3 -15    4.30    1.41
   1   3 -15    4.55    0.99
  -1  -3  14    0.53    0.65
  -1   3  14    0.48    0.75
   1  -3 -14   -0.02    0.88
   1  -3 -14    0.17    0.61
   1   3 -14   -0.11    0.93
   1   3 -14    0.06    0.51
  -1  -3  13    7.35    0.99
  -1   3  13    6.30    1.01
   1  -3 -13    7.65    1.40
   1  -3 -13    6.08    0.96
   1  -3 -13    6.65    0.96
   1   3 -13    7.69    1.47
  -1  -3  12    9.51    1.15
  -1   3  12   10.16    1.25
   1  -3 -12    9.19    1.41
   1  -3 -12    8.91    1.02
   1  -3 -12    9.75    1.08
   1   3 -12   11.44    1.53
  -1  -3  11   -0.42    0.50
  -1   3  11    0.17    0.63
   1  -3 -11    0.42    0.78
   1  -3 -11   -0.28    0.52
   1  -3 -11    0.61    0.61
   1   3 -11   -0.52    0.81
   1   3 -11    0.48    0.53
  -1  -3  10   12.65    1.06
  -1   3  10   13.92    1.27
   1  -3 -10   15.12    1.46
   1  -3 -10   12.28    1.11
   1  -3 -10   15.64    1.16
   1   3 -10   14.02    1.44
   1   3 -10   13.22    1.21
  -1  -3   9    9.94    0.93
  -1   3   9   11.60    1.13
   1  -3  -9   11.47    1.27
   1  -3  -9   10.04    1.00
   1  -3  -9   11.82    1.03
   1   3  -9   13.65    1.45
   1   3  -9   11.09    1.08
  -1  -3   8    2.30    0.55
  -1   3   8    1.35    0.61
   1  -3  -8    1.88    0.79
   1  -3  -8    1.06    0.52
   1  -3  -8    1.32    0.54
   1   3  -8    2.03    0.84
   1   3  -8    2.17    0.63
  -1  -3   7   26.55    1.13
  -1   3   7   24.85    1.30
   1  -3  -7   27.40    1.57
   1  -3  -7   22.75    1.09
   1  -3  -7   25.67    1.14
   1   3  -7   29.79    1.65
   1   3  -7   25.04    1.24
  -1  -3   6    6.24    0.69
  -1   3   6    9.09    0.87
   1  -3  -6    8.19    0.97
   1  -3  -6    7.44    0.72
   1  -3  -6    8.34    0.76
   1   3  -6    7.63    0.95
   1   3  -6    7.00    0.85
  -1  -3   5   63.69    1.26
  -1   3   5   65.45    1.53
   1  -3  -5   65.61    1.89
   1  -3  -5   59.03    1.26
   1  -3  -5   63.88    1.32
   1   3  -5   68.03    1.92
   1   3  -5   58.28    1.42
  -1  -3   4  307.33    4.57
  -1  -3   4  311.73    4.75
  -1   3   4  323.76    3.68
  -1   3   4  303.94    3.13
   1  -3  -4  327.00    3.76
   1  -3  -4  345.24    3.62
   1  -3  -4  281.41    3.30
   1  -3  -4  299.24    3.45
   1   3  -4  345.13    3.88
   1   3  -4  290.97    3.02
  -1  -3   3   59.26    1.56
  -1   3   3   56.90    1.46
  -1   3   3   47.73    0.98
   1  -3  -3   54.95    1.45
   1  -3  -3   55.30    1.37
   1  -3  -3   43.69    0.93
   1   3  -3   55.27    1.43
   1   3  -3   49.65    0.98
   1   3  -3   52.05    1.02
  -1  -3   2   36.15    1.01
  -1  -3   2   37.95    1.21
  -1   3   2   36.98    1.07
   1  -3  -2   36.22    1.06
   1  -3  -2   36.69    1.14
   1  -3  -2   23.79    0.60
   1   3  -2   39.20    1.03
  -1  -3   1    3.50    0.36
  -1  -3   1    3.91    0.51
  -1   3   1    2.40    0.36
   1  -3  -1    3.30    0.38
   1  -3  -1    3.60    0.45
   1  -3  -1    3.30    0.46
   1   3  -1    3.53    0.43
  -1  -3   0    2.58    0.29
  -1  -3   0    2.28    0.46
  -1   3   0    1.60    0.32
  -1   3   0    2.33    0.35
   1  -3   0    2.37    0.34
   1  -3   0    2.66    0.37
   1  -3   0    3.01    0.51
   1   3   0    2.21    0.29
  -1  -3  -1    3.33    0.41
  -1  -3  -1    3.46    0.53
  -1   3  -1    2.37    0.35
  -1   3  -1    3.42    0.39
   1  -3   1    3.10    0.41
   1  -3   1    3.41    0.41
  -1  -3  -2   36.57    1.00
  -1  -3  -2   36.17    1.27
  -1   3  -2   36.15    1.06
   1  -3   2   36.85    1.06
   1   3   2   36.20    0.97
   1   3   2   35.55    0.95
  -1  -3  -3   60.17    1.44
  -1   3  -3   53.89    1.46
  -1   3  -3   49.70    1.01
   1   3   3   57.22    1.41
   1   3   3   57.77    1.22
   1   3   3   48.84    1.05
   1   3   3   51.36    1.09
  -1  -3  -4  341.35    3.78
  -1   3  -4  325.80    3.82
  -1   3  -4  305.87    3.13
   1  -3   4  299.51    3.21
   1   3   4  331.50    3.66
   1   3   4  362.33    3.57
   1   3   4  289.78    3.02
   1   3   4  303.73    3.13
  -1  -3  -5   68.54    1.94
  -1  -3  -5   56.15    1.38
  -1  -3  -5   58.90    1.18
  -1  -3  -5   62.84    1.20
  -1   3  -5   67.84    1.98
  -1   3  -5   59.33    1.48
   1  -3   5   64.59    1.34
   1   3   5   76.18    1.58
   1   3   5   56.60    1.42
   1   3   5   61.15    1.44
  -1  -3  -6    7.80    0.94
  -1  -3  -6    6.09    0.70
  -1  -3  -6    6.75    0.68
  -1  -3  -6    6.89    0.70
  -1   3  -6    8.90    1.00
  -1   3  -6    9.12    0.89
   1  -3   6    8.78    0.78
   1   3   6    8.36    0.77
   1   3   6    6.08    0.69
   1   3   6    6.57    0.81
  -1  -3  -7   29.16    1.62
  -1  -3  -7   24.66    1.21
  -1  -3  -7   25.73    1.13
  -1  -3  -7   26.70    1.11
  -1   3  -7   26.34    1.63
  -1   3  -7   26.10    1.32
   1  -3   7   27.10    1.16
   1   3   7   23.66    1.23
   1   3   7   25.57    1.23
  -1  -3  -8    2.00    0.83
  -1  -3  -8    2.07    0.65
  -1  -3  -8    1.72    0.52
  -1  -3  -8    2.11    0.57
  -1   3  -8    0.98    0.79
  -1   3  -8    1.76    0.63
   1  -3   8    2.02    0.59
   1   3   8    2.86    0.65
  -1  -3  -9   12.98    1.45
  -1  -3  -9   10.74    1.07
  -1  -3  -9   11.79    1.01
  -1  -3  -9   12.14    1.05
  -1   3  -9   11.37    1.33
  -1   3  -9   11.50    1.11
   1  -3   9   11.83    1.08
   1   3   9   10.22    1.05
  -1  -3 -10   13.94    1.57
  -1  -3 -10   12.22    1.19
  -1  -3 -10   11.77    1.10
  -1  -3 -10   13.32    1.11
  -1   3 -10   15.42    1.53
  -1   3 -10   13.52    1.22
   1  -3  10   15.36    1.17
   1   3  10   12.88    1.20
  -1  -3 -11   -0.31    0.84
  -1  -3 -11   -0.15    0.58
  -1  -3 -11   -0.03    0.54
  -1  -3 -11    0.05    0.54
  -1   3 -11   -0.62    0.85
  -1   3 -11   -0.51    0.47
   1  -3  11   -0.28    0.53
   1   3  11   -0.38    0.59
  -1  -3 -12   12.22    1.57
  -1  -3 -12   10.10    1.26
  -1  -3 -12    8.96    1.11
  -1  -3 -12    9.90    1.13
  -1   3 -12    9.73    1.48
  -1   3 -12    0.56    0.33
   1  -3  12   10.61    1.18
   1   3  12   10.62    1.28
  -1  -3 -13    7.03    1.32
  -1  -3 -13    6.03    1.06
  -1  -3 -13    6.22    0.95
  -1  -3 -13    7.91    1.04
  -1   3 -13    8.07    1.49
  -1   3 -13    3.58    0.70
   1  -3  13    6.50    0.98
   1   3  13    7.13    1.10
  -1  -3 -14   -0.74    1.00
  -1  -3 -14   -0.60    0.68
  -1  -3 -14    0.36    0.65
  -1   3 -14   -1.00    0.95
  -1   3 -14   -0.02    0.62
   1  -3  14   -0.05    0.63
   1   3  14    0.51    0.69
  -1  -3 -15    5.73    1.51
  -1  -3 -15    3.73    1.06
  -1  -3 -15    3.98    0.93
  -1   3 -15    4.42    1.41
  -1   3 -15    3.74    0.95
   1  -3  15    2.46    0.84
   1   3  15    3.42    1.02
  -1  -3 -16   13.36    1.97
  -1  -3 -16    9.01    1.38
  -1  -3 -16    9.32    1.23
  -1   3 -16   13.91    2.03
  -1   3 -16   12.09    1.51
   1  -3  16   11.23    1.32
   1   3  16   10.22    1.35
  -1  -3 -17    1.41    1.37
  -1  -3 -17   -0.22    0.88
  -1  -3 -17   -0.41    0.79
  -1   3 -17    1.14    1.37
  -1   3 -17   -0.52    0.72
   1  -3  17    1.41    0.83
   1   3  17    0.53    0.87
  -1  -3 -18   20.93    2.58
  -1  -3 -18   11.94    1.66
  -1  -3 -18   13.57    1.59
  -1   3 -18   19.19    2.45
  -1   3 -18   14.07    1.74
   1  -3  18   13.65    1.65
   1   3  18   14.70    1.76
  -1  -3 -19    3.03    1.59
  -1  -3 -19    1.01    1.08
  -1   3 -19    3.06    1.48
   1  -3  19    1.89    0.99
   1   3  19    0.99    1.03
  -1  -3 -20   28.36    2.99
  -1  -3 -20   20.39    2.18
  -1   3 -20   31.46    3.19
  -1  -3 -21   -0.56    1.43
  -1  -3 -21   -0.84    1.01
  -1   3 -21    0.15    1.44
  -1  -3 -22    3.26    1.82
  -1   3 -22    1.89    1.88
  -1  -3 -23    2.58    1.89
  -1   3 -23    1.08    1.62
  -1  -3 -24    1.91    1.87
  -1   3 -24    0.84    1.82
  -1  -3 -25    6.11    2.26
  -1   3 -25    3.45    2.15
  -1  -3 -26    3.67    2.04
  -1   3 -26    2.67    2.17
  -1  -3 -27    0.25    1.97
  -1   3 -27    0.43    2.03
  -1  -3 -28   -1.06    2.05
  -1   3 -28    1.10    2.21
  -1  -3 -29    3.10    2.37
  -1   3 -29   -0.63    1.99
  -1  -3 -30    2.01    2.46
  -1   3 -30    0.83    2.32
  -1  -3 -31   -0.55    2.24
  -1   3 -31   -0.55    2.23
   1  -4 -31   -0.27    2.29
   1   4 -31   -1.63    2.12
   1  -4 -30   -1.67    1.99
   1   4 -30    2.08    2.39
   1  -4 -29   11.91    2.98
   1   4 -29   11.31    3.05
   1  -4 -28    3.57    2.41
   1   4 -28    3.28    2.34
   1  -4 -27    0.37    1.95
   1   4 -27    0.71    1.99
   1  -4 -26   18.31    3.12
   1   4 -26   17.25    2.98
   1  -4 -25    1.97    2.01
   1   4 -25    5.27    2.22
   1  -4 -24   29.56    3.42
   1   4 -24   29.84    3.54
   1  -4 -23    8.90    2.30
   1   4 -23    9.84    2.42
   1  -4 -22   64.90    4.24
   1  -4 -22   44.30    3.00
   1   4 -22   68.04    4.43
   1  -4 -21    6.40    1.97
   1  -4 -21    7.40    1.57
   1   4 -21    8.91    2.17
   1  -4 -20    2.39    1.45
   1  -4 -20    0.00    1.02
   1   4 -20    1.78    1.44
  -1   4  19   11.69    1.69
   1  -4 -19   13.39    2.12
   1  -4 -19   10.36    1.60
   1   4 -19   14.22    2.30
  -1   4  18  215.63    5.44
   1  -4 -18  280.62    7.15
   1  -4 -18  200.76    5.16
   1   4 -18  260.20    7.01
   1   4 -18  235.45    5.64
  -1   4  17    0.06    0.87
   1  -4 -17    2.47    1.41
   1  -4 -17    0.52    0.93
   1   4 -17    2.92    1.35
   1   4 -17    0.05    0.72
  -1  -4  16    6.42    1.13
  -1   4  16    4.74    1.16
   1  -4 -16    7.28    1.65
   1  -4 -16    4.78    1.15
   1  -4 -16    6.16    1.06
   1   4 -16    6.22    1.60
   1   4 -16    3.28    0.70
  -1  -4  15    3.95    0.91
  -1   4  15    3.16    0.99
   1  -4 -15    4.24    1.29
   1  -4 -15    2.47    0.97
   1  -4 -15    3.27    0.89
   1   4 -15    4.70    1.43
   1   4 -15    0.15    0.40
  -1  -4  14    1.17    0.71
  -1   4  14    1.04    0.85
   1  -4 -14    1.67    1.14
   1  -4 -14    2.00    0.87
   1  -4 -14    1.26    0.70
   1   4 -14    3.67    1.31
   1   4 -14    0.83    0.69
  -1  -4  13   23.18    1.50
  -1   4  13   23.60    1.70
   1  -4 -13   25.12    2.11
   1  -4 -13   18.83    1.55
   1  -4 -13   19.99    1.42
   1   4 -13   23.44    2.00
   1   4 -13   23.33    1.62
  -1  -4  12   14.72    1.24
  -1   4  12   15.73    1.45
   1  -4 -12   19.25    1.83
   1  -4 -12   14.04    1.35
   1  -4 -12   14.00    1.21
   1   4 -12   15.91    1.77
   1   4 -12   15.10    1.40
  -1  -4  11   -0.08    0.52
  -1   4  11    0.31    0.65
   1  -4 -11   -0.12    0.81
   1  -4 -11    0.40    0.64
   1  -4 -11    0.33    0.54
   1  -4 -11    0.66    0.55
   1   4 -11   -0.47    0.81
   1   4 -11   -0.03    0.60
  -1  -4  10   21.29    1.25
  -1   4  10   21.35    1.42
   1  -4 -10   23.05    1.77
   1  -4 -10   17.25    1.32
   1  -4 -10   18.02    1.16
   1  -4 -10   22.40    1.26
   1   4 -10   22.19    1.68
   1   4 -10   20.18    1.39
  -1  -4   9   -0.04    0.46
  -1   4   9    0.53    0.58
   1  -4  -9    0.04    0.72
   1  -4  -9   -0.03    0.48
   1  -4  -9   -0.09    0.42
   1  -4  -9    0.16    0.46
   1   4  -9    0.07    0.73
   1   4  -9    0.27    0.57
  -1  -4   8  121.93    2.13
  -1   4   8  131.29    2.67
   1  -4  -8  133.38    3.20
   1  -4  -8  103.03    2.32
   1  -4  -8  114.27    2.07
   1  -4  -8  124.43    2.16
   1   4  -8  131.56    3.23
   1   4  -8  119.86    2.54
  -1  -4   7    0.84    0.40
  -1   4   7    1.13    0.57
   1  -4  -7    0.96    0.69
   1  -4  -7    0.98    0.50
   1  -4  -7    0.95    0.41
   1  -4  -7    1.47    0.43
   1   4  -7    1.19    0.70
   1   4  -7    1.26    0.55
  -1  -4   6  246.27    2.70
  -1  -4   6  256.03    2.76
  -1   4   6  247.11    3.11
   1  -4  -6  247.91    3.77
   1  -4  -6  201.14    2.70
   1  -4  -6  230.77    2.52
   1  -4  -6  244.42    2.61
   1   4  -6  273.41    4.01
   1   4  -6  229.22    2.95
  -1   4   5    8.30    0.74
   1  -4  -5    7.73    0.94
   1  -4  -5    7.09    0.63
   1   4  -5    8.34    0.92
   1   4  -5    8.11    0.72
  -1  -4   4   31.71    1.39
  -1   4   4   32.26    1.39
  -1   4   4   23.90    0.80
  -1   4   4   26.67    0.84
   1  -4  -4   29.68    1.27
   1  -4  -4   33.34    1.38
   1  -4  -4   24.21    0.70
   1   4  -4   30.46    1.36
   1   4  -4   26.99    0.78
  -1  -4   3  135.58    2.56
  -1   4   3  128.31    2.13
   1  -4  -3  130.70    2.15
   1  -4  -3  133.70    2.39
   1   4  -3  127.75    2.11
  -1  -4   2  192.58    2.30
  -1  -4   2  205.53    3.12
  -1   4   2  198.13    2.42
   1  -4  -2  188.22    2.40
   1  -4  -2  198.99    2.91
   1   4  -2  194.93    2.45
  -1  -4   1   79.71    1.34
  -1  -4   1   78.43    1.95
  -1   4   1   77.18    1.38
   1  -4  -1   73.87    1.31
   1  -4  -1   77.33    1.35
   1  -4  -1   80.35    1.90
   1   4  -1   77.14    1.35
  -1  -4   0   -0.42    0.42
  -1   4   0    0.43    0.34
  -1   4   0    0.56    0.34
   1  -4   0   -0.10    0.30
   1  -4   0    0.30    0.34
   1  -4   0    0.08    0.43
   1   4   0   -0.04    0.25
   1   4   0    0.02    0.28
  -1  -4  -1   78.98    1.97
  -1   4  -1   81.37    1.45
  -1   4  -1   82.95    1.43
   1  -4   1   77.12    1.38
   1  -4   1   80.43    1.37
   1  -4   1   81.51    2.01
   1   4   1   76.60    1.29
  -1  -4  -2  197.91    2.44
  -1  -4  -2  196.03    3.10
  -1   4  -2  193.02    2.50
   1  -4   2  182.69    2.29
   1  -4   2  191.47    2.43
   1   4   2  198.77    2.37
  -1  -4  -3  125.56    2.02
  -1   4  -3  129.89    2.21
   1   4   3  130.14    2.06
   1   4   3  129.85    1.92
  -1  -4  -4   31.03    1.27
  -1   4  -4   31.66    1.39
  -1   4  -4   26.86    0.87
   1   4   4   31.52    1.31
   1   4   4   32.66    1.05
   1   4   4   27.53    0.74
   1   4   4   27.77    0.75
  -1  -4  -5    8.84    1.04
  -1   4  -5    8.91    0.97
  -1   4  -5    7.38    0.76
   1   4   5    8.47    0.91
   1   4   5    9.74    0.74
   1   4   5    7.37    0.69
   1   4   5    7.76    0.68
  -1  -4  -6  277.52    3.96
  -1  -4  -6  225.27    2.78
  -1  -4  -6  240.83    3.31
  -1   4  -6  256.32    3.94
  -1   4  -6  237.07    3.07
   1  -4   6  246.68    2.64
   1   4   6  304.30    3.30
   1   4   6  223.05    2.87
   1   4   6  247.09    3.03
  -1  -4  -7    1.78    0.73
  -1  -4  -7    1.19    0.51
  -1  -4  -7    1.20    0.37
  -1  -4  -7    1.23    0.38
  -1   4  -7    0.78    0.68
  -1   4  -7    1.09    0.56
   1  -4   7    0.94    0.44
   1   4   7    1.12    0.50
   1   4   7    0.95    0.53
   1   4   7    1.09    0.53
  -1  -4  -8  139.36    3.25
  -1  -4  -8  115.12    2.39
  -1  -4  -8  122.33    2.06
  -1  -4  -8  127.64    2.09
  -1   4  -8  134.84    3.31
  -1   4  -8  122.95    2.61
   1  -4   8  127.14    2.24
   1   4   8  115.25    2.48
   1   4   8  115.65    2.48
  -1  -4  -9   -0.43    0.69
  -1  -4  -9    0.18    0.55
  -1  -4  -9   -0.27    0.45
  -1  -4  -9    0.03    0.44
  -1   4  -9    0.32    0.69
  -1   4  -9   -0.48    0.53
   1  -4   9    0.22    0.48
   1   4   9   -0.18    0.51
  -1  -4 -10   21.45    1.75
  -1  -4 -10   17.47    1.31
  -1  -4 -10   20.52    1.19
  -1  -4 -10   21.29    1.19
  -1   4 -10   20.57    1.78
  -1   4 -10   20.60    1.41
   1  -4  10   20.45    1.26
   1   4  10   19.12    1.35
  -1  -4 -11   -0.53    0.79
  -1  -4 -11   -0.13    0.59
  -1  -4 -11   -0.49    0.50
  -1  -4 -11   -0.27    0.50
  -1   4 -11   -0.25    0.75
  -1   4 -11   -0.22    0.59
   1  -4  11   -0.88    0.49
   1   4  11    0.27    0.63
  -1  -4 -12   17.35    1.83
  -1  -4 -12   13.95    1.32
  -1  -4 -12   14.66    1.24
  -1   4 -12   17.75    1.90
  -1   4 -12   16.10    1.44
   1  -4  12   15.03    1.31
   1   4  12   15.36    1.39
  -1  -4 -13   25.00    2.14
  -1  -4 -13   19.55    1.55
  -1  -4 -13   20.94    1.41
  -1   4 -13   25.43    2.11
  -1   4 -13   21.78    1.66
   1  -4  13   24.35    1.57
   1   4  13   22.62    1.67
  -1  -4 -14    2.31    1.22
  -1  -4 -14    1.15    0.82
  -1  -4 -14    1.62    0.76
  -1   4 -14    2.38    1.16
  -1   4 -14    0.43    0.55
   1  -4  14    1.53    0.76
   1   4  14    1.46    0.82
  -1  -4 -15    5.12    1.46
  -1  -4 -15    3.56    1.06
  -1  -4 -15    4.45    0.95
  -1   4 -15    3.65    1.40
  -1   4 -15    0.53    0.33
   1  -4  15    4.72    0.98
   1   4  15    3.36    0.95
  -1  -4 -16    8.11    1.59
  -1  -4 -16    4.99    1.16
  -1   4 -16    7.94    1.62
  -1   4 -16    4.62    0.98
   1  -4  16    7.95    1.18
   1   4  16    5.80    1.21
  -1  -4 -17    0.96    1.17
  -1  -4 -17    0.07    0.94
  -1   4 -17   -0.08    0.70
   1  -4  17    0.38    0.81
   1   4  17   -0.26    0.89
  -1  -4 -18  262.10    6.83
  -1  -4 -18  185.41    4.90
  -1   4 -18  262.80    7.04
  -1   4 -18  228.91    5.56
   1   4  18  216.03    5.39
  -1  -4 -19   14.55    2.27
  -1  -4 -19    8.10    1.54
  -1   4 -19   16.22    2.39
   1   4  19   12.20    1.74
  -1  -4 -20    1.49    1.53
  -1  -4 -20    0.50    1.00
  -1   4 -20    1.09    1.38
   1   4  20   -0.11    0.94
  -1  -4 -21    7.54    2.05
  -1  -4 -21    4.02    1.38
  -1   4 -21    7.58    2.14
  -1  -4 -22   63.78    4.21
  -1  -4 -22   46.40    3.07
  -1   4 -22   63.17    4.32
  -1  -4 -23    9.30    2.37
  -1   4 -23   13.25    2.64
  -1  -4 -24   25.62    3.14
  -1   4 -24   27.31    3.29
  -1  -4 -25    3.52    2.19
  -1   4 -25    2.08    2.06
  -1  -4 -26   15.75    2.99
  -1   4 -26   18.98    3.19
  -1  -4 -27    0.74    2.03
  -1   4 -27   -0.45    1.80
  -1  -4 -28    6.02    2.53
  -1   4 -28    4.69    2.52
  -1  -4 -29   15.87    3.21
  -1   4 -29    9.84    2.97
  -1  -4 -30    0.73    2.28
  -1   4 -30   -0.77    1.87
  -1  -4 -31   -0.42    2.19
  -1   4 -31   -0.48    2.24
   1  -5 -31   -1.53    1.99
   1   5 -31   -2.04    2.14
   1  -5 -30    2.48    2.37
   1   5 -30    1.20    2.35
   1  -5 -29    3.14    2.32
   1   5 -29    1.09    2.06
   1  -5 -28   -0.45    1.97
   1   5 -28   -1.35    1.91
   1  -5 -27   -0.36    1.87
   1   5 -27    0.02    1.97
   1  -5 -26    3.25    1.93
   1   5 -26    2.97    2.16
   1  -5 -25   -0.47    1.77
   1   5 -25    0.02    1.91
   1  -5 -24    0.95    1.80
   1   5 -24   -0.40    1.71
   1  -5 -23    1.60    1.80
   1  -5 -23    2.41    1.33
   1   5 -23    3.69    1.96
   1  -5 -22    4.96    1.92
   1  -5 -22    3.36    1.38
   1   5 -22    6.10    1.88
   1  -5 -21    0.70    1.54
   1  -5 -21    0.95    1.09
   1   5 -21    0.86    1.61
  -1   5  20   17.50    2.05
   1  -5 -20   23.94    2.79
   1  -5 -20   15.12    1.82
   1   5 -20   20.92    2.73
  -1   5  19    2.69    1.18
   1  -5 -19    3.87    1.69
   1  -5 -19    4.83    1.34
   1   5 -19    6.25    1.89
  -1   5  18   33.53    2.41
   1  -5 -18   38.88    3.12
   1  -5 -18   30.21    2.23
   1   5 -18   44.89    3.36
  -1   5  17    1.24    1.00
   1  -5 -17    0.97    1.34
   1  -5 -17    1.28    0.97
   1   5 -17    3.09    1.50
   1   5 -17    0.65    0.63
  -1   5  16    1.20    0.94
   1  -5 -16    0.97    1.21
   1  -5 -16    1.27    0.92
   1   5 -16    2.93    1.39
   1   5 -16    0.50    0.80
  -1   5  15   -0.76    0.74
   1  -5 -15   -0.21    1.01
   1  -5 -15   -0.08    0.72
   1   5 -15    0.61    1.12
   1   5 -15   -0.09    0.66
  -1   5  14   -0.33    0.75
   1  -5 -14    0.14    1.00
   1  -5 -14   -0.04    0.74
   1   5 -14    0.75    1.11
   1   5 -14   -0.05    0.67
  -1   5  13    1.18    0.76
   1  -5 -13    0.99    1.02
   1  -5 -13    0.45    0.73
   1   5 -13    0.96    0.92
   1   5 -13    0.78    0.71
  -1  -5  12   23.41    1.36
  -1   5  12   23.37    1.63
   1  -5 -12   23.31    1.95
   1  -5 -12   18.82    1.46
   1  -5 -12   20.36    1.29
   1   5 -12   25.42    2.07
   1   5 -12   22.41    1.61
  -1  -5  11   59.78    1.80
  -1   5  11   56.66    2.20
   1  -5 -11   60.44    2.64
   1  -5 -11   47.76    1.93
   1  -5 -11   52.04    1.68
   1   5 -11   60.52    2.72
   1   5 -11   52.67    2.13
  -1  -5  10    1.30    0.49
  -1   5  10    0.94    0.68
   1  -5 -10    0.28    0.76
   1  -5 -10    0.52    0.59
   1  -5 -10    0.90    0.50
   1   5 -10    0.71    0.85
   1   5 -10   -0.06    0.56
  -1  -5   9    6.05    0.68
  -1   5   9    6.07    0.85
   1  -5  -9    6.89    1.10
   1  -5  -9    5.17    0.74
   1  -5  -9    5.85    0.70
   1   5  -9    7.61    1.17
   1   5  -9    6.23    0.82
  -1  -5   8   25.74    0.81
  -1  -5   8   25.97    0.82
  -1   5   8   27.25    1.37
   1  -5  -8   27.27    1.69
   1  -5  -8   22.60    1.12
   1  -5  -8   25.37    0.83
   1  -5  -8   26.25    0.84
   1   5  -8   29.99    1.76
   1   5  -8   24.21    1.25
  -1   5   7   27.61    1.25
   1  -5  -7   28.06    1.54
   1  -5  -7   23.32    1.04
   1   5  -7   29.91    1.62
   1   5  -7   26.88    1.21
  -1   5   6    7.21    0.79
   1  -5  -6    8.31    0.96
   1  -5  -6    5.65    0.59
   1   5  -6    7.62    0.97
   1   5  -6    7.84    0.75
  -1  -5   5    2.96    0.79
  -1   5   5    4.18    0.79
  -1   5   5    2.43    0.44
  -1   5   5    2.98    0.47
   1  -5  -5    2.41    0.65
   1  -5  -5    3.09    0.73
   1   5  -5    2.24    0.69
   1   5  -5    2.38    0.42
  -1  -5   4    7.30    0.91
  -1   5   4    7.25    0.80
   1  -5  -4    6.50    0.74
   1  -5  -4    7.27    0.87
   1   5  -4    6.67    0.80
  -1  -5   3    6.22    0.85
  -1   5   3    5.91    0.69
   1  -5  -3    5.64    0.62
   1  -5  -3    6.58    0.85
   1   5  -3    5.47    0.66
  -1  -5   2    3.25    0.48
  -1  -5   2    2.67    0.70
  -1   5   2    2.38    0.53
   1  -5  -2    2.78    0.59
   1  -5  -2    3.07    0.49
   1  -5  -2    1.68    0.63
   1   5  -2    2.61    0.49
  -1  -5   1    0.66    0.57
  -1   5   1    1.10    0.43
   1  -5  -1    0.61    0.32
   1  -5  -1    0.65    0.39
   1  -5  -1    0.47    0.57
   1   5  -1    0.53    0.34
  -1  -5   0   -0.12    0.52
  -1   5   0    0.05    0.38
  -1   5   0    0.17    0.41
   1  -5   0   -0.07    0.24
   1  -5   0   -0.02    0.34
   1  -5   0    0.06    0.55
   1   5   0   -0.20    0.31
   1   5   0    0.26    0.29
  -1  -5  -1    0.57    0.60
  -1   5  -1    0.51    0.45
  -1   5  -1    0.79    0.44
   1  -5   1    0.62    0.36
   1  -5   1    0.66    0.37
   1  -5   1    0.56    0.64
   1   5   1    0.64    0.36
  -1  -5  -2    2.39    0.42
  -1  -5  -2    2.94    0.73
  -1   5  -2    3.17    0.57
   1  -5   2    2.10    0.48
   1  -5   2    3.12    0.54
   1   5   2    2.99    0.48
  -1  -5  -3    5.98    0.62
  -1  -5  -3    5.65    0.86
  -1   5  -3    5.81    0.73
   1   5   3    6.67    0.68
   1   5   3    5.86    0.63
  -1  -5  -4    7.30    0.88
  -1   5  -4    6.00    0.80
   1   5   4    6.80    0.76
   1   5   4    6.89    0.72
  -1  -5  -5    2.83    0.67
  -1   5  -5    2.62    0.72
  -1   5  -5    2.71    0.48
   1   5   5    3.58    0.72
   1   5   5    3.28    0.55
   1   5   5    2.35    0.40
   1   5   5    2.75    0.39
  -1  -5  -6    8.84    1.08
  -1   5  -6    8.61    1.00
  -1   5  -6    7.45    0.77
   1   5   6    9.69    0.79
   1   5   6    7.29    0.73
   1   5   6    8.37    0.74
  -1  -5  -7   30.49    1.58
  -1   5  -7   29.38    1.66
  -1   5  -7   27.06    1.25
   1   5   7   32.61    1.15
   1   5   7   26.13    1.21
   1   5   7   28.20    1.21
  -1  -5  -8   26.62    1.62
  -1  -5  -8   21.25    1.08
  -1   5  -8   30.58    1.82
  -1   5  -8   25.23    1.34
   1  -5   8   26.94    0.94
   1   5   8   23.92    1.28
   1   5   8   25.11    1.28
  -1  -5  -9    6.12    1.08
  -1  -5  -9    5.08    0.75
  -1  -5  -9    6.11    0.63
  -1   5  -9    5.82    1.16
  -1   5  -9    5.33    0.82
   1  -5   9    6.24    0.74
   1   5   9    4.77    0.83
   1   5   9    5.80    0.81
  -1  -5 -10    0.34    0.78
  -1  -5 -10    0.44    0.58
  -1  -5 -10    0.67    0.44
  -1   5 -10    1.46    0.92
  -1   5 -10    0.95    0.66
   1  -5  10    0.87    0.52
   1   5  10    0.21    0.62
  -1  -5 -11   64.13    2.73
  -1  -5 -11   49.90    1.94
  -1   5 -11   64.42    2.83
  -1   5 -11   57.35    2.23
   1  -5  11   57.75    1.82
   1   5  11   55.88    2.15
  -1  -5 -12   25.89    2.05
  -1  -5 -12   21.45    1.51
  -1   5 -12   24.85    2.12
  -1   5 -12   24.00    1.66
   1  -5  12   23.87    1.39
   1   5  12   22.02    1.62
  -1  -5 -13    0.78    1.02
  -1  -5 -13    0.56    0.68
  -1   5 -13    1.16    1.04
  -1   5 -13    0.42    0.74
   1  -5  13    0.67    0.65
   1   5  13    0.01    0.70
  -1  -5 -14   -0.38    0.94
  -1  -5 -14   -0.50    0.70
  -1   5 -14   -0.34    1.02
  -1   5 -14    0.12    0.68
   1   5  14    0.12    0.74
  -1  -5 -15    0.61    1.12
  -1  -5 -15    0.47    0.79
  -1   5 -15   -0.25    1.09
  -1   5 -15    0.54    0.76
   1   5  15    0.36    0.81
  -1  -5 -16    3.62    1.31
  -1  -5 -16    1.62    0.90
  -1   5 -16    1.90    1.34
  -1   5 -16    0.96    0.76
   1   5  16    2.49    0.95
  -1  -5 -17    1.15    1.32
  -1  -5 -17    0.76    0.89
  -1   5 -17    2.77    1.47
  -1   5 -17    0.03    0.39
   1   5  17    0.85    0.95
  -1  -5 -18   41.07    3.18
  -1  -5 -18   30.37    2.21
  -1   5 -18   44.24    3.21
  -1   5 -18   22.89    1.89
   1   5  18   39.02    2.51
  -1  -5 -19    5.28    1.72
  -1  -5 -19    2.69    1.15
  -1   5 -19    3.67    1.74
   1   5  19    4.01    1.28
  -1  -5 -20   21.42    2.61
  -1  -5 -20   14.94    1.82
  -1   5 -20   19.81    2.66
   1   5  20   17.74    2.03
  -1  -5 -21    2.50    1.69
  -1  -5 -21    1.97    1.19
  -1   5 -21    2.54    1.62
  -1  -5 -22    5.53    2.03
  -1  -5 -22    4.56    1.43
  -1   5 -22    3.27    1.94
  -1  -5 -23    1.09    1.61
  -1  -5 -23    1.09    1.24
  -1   5 -23    0.48    1.62
  -1  -5 -24   -1.08    1.62
  -1   5 -24   -0.38    1.88
  -1  -5 -25   -0.05    1.78
  -1   5 -25    0.25    1.75
  -1  -5 -26    0.84    1.90
  -1   5 -26    0.91    2.00
  -1  -5 -27    1.00    2.01
  -1   5 -27    0.88    2.12
  -1  -5 -28    0.94    2.08
  -1   5 -28   -0.15    1.88
  -1  -5 -29    4.90    2.44
  -1   5 -29    2.49    2.40
  -1  -5 -30    1.55    2.28
  -1   5 -30   -0.08    2.26
  -1  -5 -31    2.91    2.44
  -1   5 -31    3.09    2.65
   1  -6 -31    0.20    2.20
   1   6 -31   -0.68    2.39
   1  -6 -30   -2.35    1.91
   1   6 -30    0.59    2.36
   1  -6 -29   31.09    4.02
   1   6 -29   38.10    4.46
   1  -6 -28   -1.27    1.87
   1   6 -28    3.10    2.51
   1  -6 -27    0.21    1.89
   1   6 -27    3.28    2.28
   1  -6 -26   34.25    3.78
   1   6 -26   29.42    3.70
   1  -6 -25    4.02    2.10
   1  -6 -25    2.55    1.26
   1   6 -25    4.30    2.26
   1  -6 -24   36.95    3.70
   1  -6 -24   24.47    2.44
   1   6 -24   39.14    3.84
   1  -6 -23   -0.20    1.69
   1  -6 -23    0.95    1.17
   1   6 -23    2.96    1.79
   1  -6 -22    2.43    1.77
   1  -6 -22    1.33    1.11
   1   6 -22    0.01    1.58
   1  -6 -21   48.97    3.67
   1  -6 -21   36.29    2.60
   1   6 -21   55.07    3.97
  -1   6  20   13.69    1.83
   1  -6 -20   19.54    2.56
   1  -6 -20   12.95    1.65
   1   6 -20   17.80    2.57
  -1   6  19    4.27    1.32
   1  -6 -19    8.31    1.92
   1  -6 -19    4.44    1.20
   1   6 -19    7.29    1.97
  -1   6  18   -0.16    0.97
   1  -6 -18    0.50    1.39
   1  -6 -18    0.70    0.91
   1   6 -18   -0.02    1.37
   1   6 -18    0.75    0.91
  -1   6  17    1.31    1.04
   1  -6 -17    2.65    1.48
   1  -6 -17    1.24    0.99
   1   6 -17    2.93    1.37
   1   6 -17    2.20    0.98
  -1   6  16   15.76    1.75
   1  -6 -16   17.87    2.22
   1  -6 -16   13.01    1.55
   1   6 -16   21.07    2.41
   1   6 -16   16.22    1.68
  -1   6  15   14.18    1.63
   1  -6 -15   18.78    2.14
   1  -6 -15   11.51    1.43
   1   6 -15   17.31    2.08
   1   6 -15   15.33    1.59
  -1   6  14    4.82    1.09
   1  -6 -14    5.96    1.37
   1  -6 -14    3.21    0.91
   1   6 -14    6.09    1.37
   1   6 -14    4.52    1.02
  -1   6  13   50.37    2.31
   1  -6 -13   60.99    2.95
   1  -6 -13   44.80    2.00
   1   6 -13   60.15    3.00
   1   6 -13   51.95    2.38
  -1   6  12   57.88    2.34
   1  -6 -12   53.21    2.66
   1  -6 -12   46.49    1.91
   1   6 -12   55.41    2.76
   1   6 -12   52.47    2.27
  -1   6  11   78.22    2.52
   1  -6 -11   80.04    3.04
   1  -6 -11   61.11    2.00
   1   6 -11   82.55    3.11
   1   6 -11   75.53    2.47
  -1   6  10  229.89    3.93
   1  -6 -10  237.88    4.69
   1  -6 -10  193.08    3.16
   1   6 -10  225.89    4.69
   1   6 -10  217.99    3.82
  -1   6   9    1.76    0.65
   1  -6  -9    2.33    0.83
   1  -6  -9    0.90    0.52
   1   6  -9    1.42    0.85
   1   6  -9    1.08    0.64
  -1   6   8  234.83    3.41
   1  -6  -8  239.40    4.21
   1  -6  -8  204.65    2.67
   1   6  -8  231.25    4.24
   1   6  -8  226.25    3.33
  -1   6   7    0.80    0.52
   1  -6  -7    0.65    0.62
   1  -6  -7    0.54    0.32
   1   6  -7    0.96    0.73
   1   6  -7    0.51    0.47
  -1  -6   6  123.73    3.15
  -1   6   6   99.07    1.74
  -1   6   6  100.02    1.77
   1  -6  -6  105.87    2.48
   1  -6  -6  121.52    2.89
   1   6  -6  114.14    2.66
   1   6  -6  105.28    1.76
  -1  -6   5  107.20    2.85
  -1   6   5  102.48    2.37
  -1   6   5   86.28    1.44
   1  -6  -5   90.22    2.14
   1  -6  -5  104.40    2.65
   1   6  -5   98.48    2.28
  -1  -6   4  151.41    3.30
  -1   6   4  147.49    2.57
   1  -6  -4  135.13    2.33
   1  -6  -4  152.24    3.09
   1   6  -4  140.90    2.47
  -1  -6   3  474.79    5.73
  -1   6   3  472.54    4.27
   1  -6  -3  426.31    4.05
   1  -6  -3  475.88    5.43
   1   6  -3  463.37    4.39
  -1  -6   2  329.37    3.52
  -1  -6   2  334.60    4.74
  -1   6   2  330.01    3.32
   1  -6  -2  308.53    3.26
   1  -6  -2  315.34    3.14
   1  -6  -2  340.04    4.62
   1   6  -2  333.91    3.53
  -1  -6   1  173.66    3.42
  -1   6   1  171.82    2.20
   1  -6  -1  163.67    2.14
   1  -6  -1  171.91    3.32
   1   6  -1  167.63    2.36
  -1  -6   0    0.48    0.71
  -1   6   0   -0.13    0.45
  -1   6   0    0.22    0.44
   1  -6   0   -0.20    0.31
   1  -6   0   -1.13    0.76
  -1  -6  -1  176.08    3.46
  -1   6  -1  168.86    2.27
  -1   6  -1  171.41    2.21
   1  -6   1  161.10    2.06
   1  -6   1  170.93    3.41
   1   6   1  166.56    2.30
  -1  -6  -2  332.31    4.78
  -1   6  -2  339.06    3.56
   1  -6   2  343.05    3.50
   1  -6   2  340.58    4.84
   1   6   2  331.26    3.33
  -1  -6  -3  458.12    4.25
  -1  -6  -3  464.00    5.68
  -1   6  -3  469.32    4.50
   1  -6   3  481.50    4.41
   1   6   3  455.38    4.07
  -1  -6  -4  147.17    2.34
  -1  -6  -4  149.46    3.36
  -1   6  -4  148.83    2.64
   1   6   4  140.92    2.42
   1   6   4  147.68    2.20
  -1  -6  -5   97.79    2.13
  -1   6  -5   97.03    2.36
  -1   6  -5   91.57    1.46
   1   6   5   93.41    2.19
   1   6   5  104.57    1.81
  -1  -6  -6  120.41    2.62
  -1   6  -6  116.47    2.76
  -1   6  -6  106.34    1.88
   1   6   6  128.67    2.01
   1   6   6   98.67    1.64
   1   6   6  103.51    1.68
  -1  -6  -7    0.37    0.65
  -1   6  -7    0.56    0.71
  -1   6  -7    0.45    0.49
   1   6   7    0.51    0.44
   1   6   7    0.26    0.46
   1   6   7    1.12    0.49
  -1  -6  -8  244.23    4.22
  -1   6  -8  240.54    4.38
  -1   6  -8  229.84    3.42
   1   6   8  280.31    3.22
   1   6   8  216.49    3.20
   1   6   8  222.61    3.25
  -1  -6  -9    1.45    0.85
  -1  -6  -9    1.00    0.52
  -1   6  -9    1.65    0.90
  -1   6  -9    1.15    0.65
   1   6   9    0.81    0.61
   1   6   9    1.72    0.67
  -1  -6 -10  247.46    4.79
  -1  -6 -10  203.47    3.15
  -1   6 -10  247.30    4.99
  -1   6 -10  216.39    3.84
   1   6  10  202.30    3.62
   1   6  10  222.77    3.79
  -1  -6 -11   82.18    3.08
  -1  -6 -11   68.87    2.08
  -1   6 -11   86.81    3.25
  -1   6 -11   76.32    2.51
   1   6  11   76.01    2.45
  -1  -6 -12   56.03    2.71
  -1  -6 -12   44.87    1.87
  -1   6 -12   61.09    2.94
  -1   6 -12   57.87    2.35
   1   6  12   49.17    2.15
  -1  -6 -13   57.37    2.86
  -1  -6 -13   44.98    2.00
  -1   6 -13   58.46    3.04
  -1   6 -13   53.39    2.41
   1   6  13   51.77    2.32
  -1  -6 -14    4.91    1.37
  -1  -6 -14    4.27    1.00
  -1   6 -14    6.10    1.48
  -1   6 -14    4.18    0.99
   1   6  14    2.55    0.93
  -1  -6 -15   16.21    1.98
  -1  -6 -15   12.69    1.45
  -1   6 -15   18.38    2.08
  -1   6 -15   15.91    1.66
   1   6  15   14.38    1.59
  -1  -6 -16   20.42    2.30
  -1  -6 -16   12.91    1.54
  -1   6 -16   18.43    2.21
  -1   6 -16   13.62    1.65
   1   6  16   14.69    1.69
  -1  -6 -17    2.66    1.44
  -1  -6 -17    1.31    0.97
  -1   6 -17    1.47    1.29
  -1   6 -17    1.53    0.94
   1   6  17    1.29    1.01
  -1  -6 -18    0.92    1.36
  -1  -6 -18    0.98    0.96
  -1   6 -18    0.67    1.41
  -1   6 -18    0.60    0.77
   1   6  18    0.78    1.04
  -1  -6 -19    4.52    1.74
  -1  -6 -19    2.51    1.14
  -1   6 -19    7.36    1.95
   1   6  19    5.94    1.43
  -1  -6 -20   16.01    2.40
  -1  -6 -20   12.03    1.65
  -1   6 -20   17.95    2.62
   1   6  20   14.90    1.88
  -1  -6 -21   48.45    3.66
  -1  -6 -21   34.44    2.51
  -1   6 -21   51.91    3.75
  -1  -6 -22    0.07    1.57
  -1  -6 -22   -1.14    0.88
  -1   6 -22   -1.00    1.50
  -1  -6 -23    1.83    1.77
  -1  -6 -23   -0.15    1.09
  -1   6 -23    1.97    1.89
  -1  -6 -24   34.99    3.60
  -1  -6 -24   27.52    2.52
  -1   6 -24   34.90    3.74
  -1  -6 -25    5.75    2.33
  -1  -6 -25    4.36    1.43
  -1   6 -25    5.14    2.33
  -1  -6 -26   38.00    3.93
  -1   6 -26   31.43    3.86
  -1  -6 -27    4.84    2.35
  -1   6 -27    3.76    2.13
  -1  -6 -28    2.01    2.15
  -1   6 -28    1.63    2.38
  -1  -6 -29   33.72    4.10
  -1   6 -29   39.63    4.53
  -1  -6 -30    1.38    2.26
  -1   6 -30    2.98    2.56
  -1  -6 -31   -0.80    2.21
  -1   6 -31   -1.15    2.34
   1  -7 -30    3.70    2.30
   1   7 -30    0.11    2.27
   1  -7 -29   -0.15    2.01
   1   7 -29    1.20    2.37
   1  -7 -28   -1.57    1.87
   1   7 -28    0.21    2.13
   1  -7 -27    1.19    1.98
   1  -7 -27   -0.19    0.97
   1   7 -27    0.60    2.06
   1  -7 -26   -0.72    1.76
   1  -7 -26    0.56    1.08
   1   7 -26    2.39    2.07
   1  -7 -25    1.90    1.96
   1  -7 -25    2.21    1.19
   1   7 -25    2.94    2.10
   1  -7 -24    1.01    1.71
   1  -7 -24    0.74    1.05
   1   7 -24    0.34    1.73
   1  -7 -23    1.04    1.62
   1  -7 -23    0.52    1.00
   1   7 -23    0.31    1.67
   1  -7 -22    7.34    2.19
   1  -7 -22    5.83    1.35
   1   7 -22    6.58    1.98
   1  -7 -21    1.18    1.58
   1  -7 -21    0.03    0.96
   1   7 -21   -0.39    1.46
  -1   7  20    5.07    1.41
   1  -7 -20    8.96    1.98
   1  -7 -20    6.65    1.34
   1   7 -20    6.63    1.94
  -1   7  19    0.96    1.08
   1  -7 -19    1.85    1.43
   1  -7 -19    1.43    1.00
   1   7 -19    0.93    1.48
  -1   7  18   15.44    1.91
   1  -7 -18   17.75    2.32
   1  -7 -18   12.63    1.55
   1   7 -18   20.23    2.55
   1   7 -18   14.22    1.77
  -1   7  17    7.55    1.39
   1  -7 -17   10.19    1.87
   1  -7 -17    5.81    1.16
   1   7 -17    9.39    1.91
   1   7 -17    5.51    1.20
  -1   7  16    8.71    1.38
   1  -7 -16   10.45    1.83
   1  -7 -16    7.34    1.19
   1   7 -16   10.33    1.85
   1   7 -16    7.07    1.23
  -1   7  15    0.63    0.87
   1  -7 -15   -0.52    1.02
   1  -7 -15   -0.14    0.75
   1   7 -15    0.61    1.13
   1   7 -15   -0.41    0.73
  -1   7  14    1.33    0.89
   1  -7 -14    2.76    1.22
   1  -7 -14    1.52    0.77
   1   7 -14    2.60    1.28
   1   7 -14    2.66    0.90
  -1   7  13    0.23    0.73
   1  -7 -13    0.10    0.90
   1  -7 -13    0.12    0.63
   1   7 -13   -0.33    0.96
   1   7 -13    0.02    0.70
  -1   7  12   24.81    1.71
   1  -7 -12   23.70    1.98
   1  -7 -12   19.24    1.27
   1   7 -12   21.95    2.08
   1   7 -12   19.53    1.58
  -1   7  11    2.13    0.81
   1  -7 -11    2.38    0.97
   1  -7 -11    1.32    0.59
   1   7 -11    2.88    1.05
   1   7 -11    2.16    0.75
  -1   7  10   16.22    1.32
   1  -7 -10   16.32    1.63
   1  -7 -10   15.02    0.93
   1   7 -10   17.33    1.65
   1   7 -10   14.20    1.24
  -1   7   9   13.46    1.14
   1  -7  -9   14.79    1.47
   1  -7  -9   11.41    0.70
   1   7  -9   13.20    1.50
   1   7  -9   12.78    1.09
  -1  -7   8   40.80    2.11
  -1   7   8   35.22    1.44
   1  -7  -8   36.31    1.82
   1   7  -8   33.77    1.88
   1   7  -8   32.89    1.37
  -1  -7   7   30.41    1.90
  -1   7   7   25.83    1.10
  -1   7   7   27.89    1.14
   1  -7  -7   27.32    1.52
   1   7  -7   27.94    1.62
   1   7  -7   27.76    1.10
  -1  -7   6   35.92    2.00
  -1   7   6   28.16    0.88
  -1   7   6   31.02    0.94
   1  -7  -6   31.36    1.49
   1  -7  -6   35.26    1.83
   1   7  -6   30.05    1.53
   1   7  -6   28.37    0.84
  -1  -7   5   21.55    1.57
  -1   7   5   19.28    1.30
   1  -7  -5   17.19    1.09
   1  -7  -5   21.25    1.46
   1   7  -5   19.19    1.23
  -1  -7   4   25.60    1.73
  -1   7   4   25.50    1.30
   1  -7  -4   22.44    1.08
   1  -7  -4   25.54    1.54
   1   7  -4   23.14    1.19
  -1  -7   3    0.19    0.74
  -1   7   3    0.52    0.51
   1  -7  -3    0.46    0.41
   1  -7  -3    0.76    0.67
   1   7  -3    0.67    0.48
  -1  -7   2   22.81    1.67
  -1   7   2   22.65    1.02
   1  -7  -2   21.10    0.80
   1  -7  -2   23.23    1.53
   1   7  -2   20.79    0.90
  -1  -7   1    0.68    0.72
  -1   7   1    0.34    0.45
   1  -7  -1    1.69    0.83
   1   7  -1    0.02    0.33
  -1  -7   0    0.35    0.69
  -1   7   0   -0.07    0.44
  -1   7   0    0.30    0.42
   1  -7   0    0.60    0.71
  -1  -7  -1    0.88    0.74
  -1   7  -1    0.26    0.45
  -1   7  -1    0.58    0.46
   1  -7   1    0.85    0.74
  -1  -7  -2   20.45    1.52
  -1   7  -2   22.15    1.05
   1   7   2   21.01    0.84
  -1  -7  -3    0.14    0.26
  -1  -7  -3   -0.18    0.73
  -1   7  -3    0.29    0.54
   1  -7   3    0.02    0.48
   1  -7   3   -0.16    0.63
   1   7   3    0.35    0.44
  -1  -7  -4   24.83    1.07
  -1  -7  -4   24.08    1.71
  -1   7  -4   25.82    1.31
   1   7   4   22.57    1.15
   1   7   4   24.78    1.08
  -1  -7  -5   21.00    1.17
  -1   7  -5   18.07    1.30
   1   7   5   18.59    1.20
   1   7   5   20.40    0.97
  -1  -7  -6   31.28    1.49
  -1   7  -6   33.47    1.68
  -1   7  -6   32.04    1.02
   1   7   6   34.03    1.12
  -1  -7  -7   31.23    1.59
  -1   7  -7   31.22    1.70
  -1   7  -7   26.22    1.13
   1   7   7   32.70    1.11
   1   7   7   25.01    1.02
   1   7   7   26.75    1.05
  -1  -7  -8   36.18    1.83
  -1   7  -8   37.67    2.03
  -1   7  -8   34.37    1.42
   1   7   8   38.75    1.26
   1   7   8   29.42    1.28
   1   7   8   34.69    1.36
  -1  -7  -9   15.90    1.53
  -1   7  -9   15.26    1.65
  -1   7  -9   13.65    1.15
   1   7   9   12.74    1.13
   1   7   9   12.79    1.09
  -1  -7 -10   16.96    1.66
  -1   7 -10   16.26    1.70
  -1   7 -10   17.24    1.30
   1   7  10   13.75    1.24
   1   7  10   15.23    1.25
  -1  -7 -11    2.48    0.98
  -1  -7 -11    1.32    0.58
  -1   7 -11    2.01    1.10
  -1   7 -11    1.52    0.78
   1   7  11    2.08    0.79
   1   7  11    2.34    0.76
  -1  -7 -12   24.61    2.08
  -1  -7 -12   18.67    1.25
  -1   7 -12   23.22    2.20
  -1   7 -12   20.68    1.58
   1   7  12   22.24    1.61
  -1  -7 -13   -0.11    0.92
  -1  -7 -13   -0.58    0.59
  -1   7 -13   -0.01    1.02
  -1   7 -13    0.12    0.70
   1   7  13    0.56    0.79
  -1  -7 -14    2.23    1.20
  -1  -7 -14    2.36    0.83
  -1   7 -14    2.52    1.31
  -1   7 -14    1.86    0.87
   1   7  14    1.87    0.95
  -1  -7 -15   -0.94    1.03
  -1  -7 -15    0.49    0.76
  -1   7 -15    0.51    1.22
  -1   7 -15   -0.25    0.73
   1   7  15    0.90    0.88
  -1  -7 -16   11.21    1.90
  -1  -7 -16    9.69    1.27
  -1   7 -16   11.18    1.93
  -1   7 -16    7.93    1.33
   1   7  16    7.93    1.34
  -1  -7 -17    9.58    1.85
  -1  -7 -17    6.42    1.16
  -1   7 -17    8.21    1.86
  -1   7 -17    6.96    1.31
   1   7  17    7.02    1.37
  -1  -7 -18   18.03    2.33
  -1  -7 -18   13.03    1.59
  -1   7 -18   19.50    2.49
  -1   7 -18   13.80    1.70
   1   7  18   16.13    1.88
  -1  -7 -19    1.28    1.45
  -1  -7 -19    1.11    0.96
  -1   7 -19    0.55    1.50
   1   7  19    1.45    1.10
  -1  -7 -20    8.14    1.94
  -1  -7 -20    5.77    1.28
  -1   7 -20    8.22    2.11
   1   7  20    6.10    1.49
  -1  -7 -21    0.53    1.52
  -1  -7 -21   -1.01    0.88
  -1   7 -21    1.13    1.65
  -1  -7 -22    6.34    2.08
  -1  -7 -22    4.59    1.23
  -1   7 -22    6.74    2.25
  -1  -7 -23    1.54    1.71
  -1  -7 -23   -0.11    0.97
  -1   7 -23    1.22    1.86
  -1  -7 -24    0.93    1.77
  -1  -7 -24    0.52    1.02
  -1   7 -24   -0.67    1.69
  -1  -7 -25    3.30    2.03
  -1  -7 -25    2.29    1.21
  -1   7 -25    6.12    2.32
  -1  -7 -26    0.20    1.82
  -1  -7 -26    0.52    1.04
  -1   7 -26    0.50    1.97
  -1  -7 -27   -1.10    1.79
  -1  -7 -27   -0.55    1.01
  -1   7 -27   -1.02    1.91
  -1  -7 -28   -0.26    1.98
  -1  -7 -28   -0.82    1.06
  -1   7 -28   -1.87    1.91
  -1  -7 -29   -0.42    1.94
  -1   7 -29   -0.58    2.15
  -1  -7 -30    1.58    2.20
  -1   7 -30    2.72    2.46
   1  -8 -30   -1.60    2.08
   1  -8 -30   -0.72    1.06
   1   8 -30    0.13    2.33
   1  -8 -29   16.05    3.26
   1  -8 -29    9.41    1.77
   1   8 -29   16.41    3.40
   1  -8 -28    6.26    2.60
   1  -8 -28    4.02    1.41
   1   8 -28    5.37    2.56
   1  -8 -27    6.55    2.61
   1  -8 -27    7.59    1.60
   1   8 -27    9.86    2.84
   1  -8 -26   12.44    2.76
   1  -8 -26    8.02    1.60
   1   8 -26   12.27    2.87
   1  -8 -25   13.52    2.71
   1  -8 -25    8.14    1.52
   1   8 -25   12.05    2.81
   1  -8 -24   12.92    2.57
   1  -8 -24    6.22    1.41
   1   8 -24    8.31    2.41
   1  -8 -23   18.27    2.75
   1  -8 -23   12.95    1.69
   1   8 -23   16.83    2.86
   1  -8 -22   18.60    2.70
   1  -8 -22   13.64    1.66
   1   8 -22   18.98    2.86
   1  -8 -21    2.35    1.66
   1  -8 -21    1.06    0.95
   1   8 -21    0.84    1.66
  -1   8  20   34.43    2.64
   1  -8 -20   45.31    3.54
   1  -8 -20   31.51    2.09
   1   8 -20   49.08    3.71
  -1   8  19   26.73    2.37
   1  -8 -19   36.33    3.09
   1  -8 -19   22.84    1.83
   1   8 -19   35.69    3.22
  -1   8  18    0.42    1.08
   1  -8 -18    0.95    1.35
   1  -8 -18   -0.10    0.82
   1   8 -18    0.78    1.44
   1   8 -18    2.38    1.02
  -1   8  17    3.45    1.25
   1  -8 -17    5.42    1.58
   1  -8 -17    3.00    0.96
   1   8 -17    1.77    1.47
   1   8 -17    5.08    1.20
  -1   8  16   19.90    1.94
   1  -8 -16   23.93    2.47
   1  -8 -16   15.23    1.42
   1   8 -16   20.54    2.42
   1   8 -16   21.00    1.88
  -1   8  15   76.06    3.07
   1  -8 -15   84.50    3.66
   1  -8 -15   67.59    2.29
   1   8 -15   92.99    3.97
   1   8 -15   77.66    3.05
  -1   8  14    2.59    1.03
   1  -8 -14    1.79    1.17
   1  -8 -14    2.05    0.75
   1   8 -14    2.67    1.30
   1   8 -14    2.70    0.92
  -1   8  13   49.35    2.36
   1  -8 -13   53.24    2.82
   1  -8 -13   41.67    1.60
   1   8 -13   52.19    2.87
   1   8 -13   44.10    2.23
  -1   8  12   12.33    1.39
   1  -8 -12   16.14    1.77
   1  -8 -12   11.83    0.95
   1   8 -12   15.15    1.82
   1   8 -12   13.43    1.36
  -1   8  11   80.66    2.55
   1  -8 -11   86.27    3.12
   1  -8 -11   70.30    1.48
   1   8 -11   81.55    3.17
   1   8 -11   74.05    2.44
  -1   8  10   85.72    2.44
   1  -8 -10   91.53    3.02
   1   8 -10   89.80    3.08
   1   8 -10   81.71    2.36
  -1  -8   9   12.65    1.53
  -1   8   9   13.05    1.18
   1  -8  -9   11.09    1.37
   1   8  -9   11.92    1.46
   1   8  -9   11.56    1.08
  -1  -8   8  211.79    4.73
  -1   8   8  167.79    2.70
  -1   8   8  180.44    2.81
   1  -8  -8  191.68    3.74
   1   8  -8  177.07    3.77
   1   8  -8  174.28    2.74
  -1  -8   7    0.55    0.86
  -1   8   7    1.63    0.49
  -1   8   7    1.80    0.50
   1  -8  -7    2.75    0.79
   1  -8  -7    2.17    0.92
   1   8  -7    1.90    0.79
   1   8  -7    1.41    0.46
  -1  -8   6  133.01    3.64
   1  -8  -6  118.75    2.59
   1  -8  -6  137.56    3.51
   1   8  -6  112.52    2.64
  -1  -8   5   14.83    1.49
  -1   8   5   14.60    1.20
   1  -8  -5   13.27    1.06
   1  -8  -5   17.29    1.54
   1   8  -5   14.05    1.15
  -1  -8   4   34.75    1.98
  -1   8   4   33.21    1.40
   1  -8  -4   29.26    1.16
   1  -8  -4   33.52    1.84
   1   8  -4   31.21    1.29
  -1  -8   3  233.68    4.58
  -1   8   3  227.31    2.91
   1  -8  -3  206.49    2.50
   1  -8  -3  234.95    4.44
   1   8  -3  218.58    2.81
  -1  -8   2   72.62    2.64
  -1   8   2   73.18    1.56
   1  -8  -2   75.32    2.60
   1   8  -2   72.46    1.45
  -1  -8   1    9.33    1.18
  -1   8   1    9.99    0.77
   1  -8  -1    8.22    1.13
  -1  -8   0   -0.36    0.69
  -1   8   0    0.07    0.43
  -1   8   0    0.15    0.42
   1  -8   0   -0.23    0.70
  -1  -8  -1    8.33    1.17
  -1   8  -1    8.49    0.75
   1  -8   1    7.97    1.15
  -1  -8  -2   74.88    2.68
  -1   8  -2   74.52    1.61
   1  -8   2   76.79    2.73
   1   8   2   71.31    1.35
  -1  -8  -3  232.98    4.57
  -1   8  -3  233.43    3.09
   1  -8   3  216.79    2.65
   1  -8   3  234.48    4.68
   1   8   3  218.51    2.67
  -1  -8  -4   31.64    1.08
  -1  -8  -4   32.86    2.02
  -1   8  -4   34.02    1.46
   1  -8   4   35.34    1.31
   1  -8   4   35.60    2.02
   1   8   4   30.16    1.23
  -1  -8  -5   15.71    1.04
  -1  -8  -5   16.16    1.63
  -1   8  -5   14.00    1.22
   1  -8   5   16.85    1.57
   1   8   5   14.76    1.10
   1   8   5   15.61    0.93
  -1  -8  -6  131.16    2.60
  -1   8  -6  125.32    2.88
  -1   8  -6  116.19    1.71
   1   8   6  117.45    2.66
   1   8   6  135.45    2.16
  -1  -8  -7    1.59    0.73
  -1   8  -7    2.00    0.87
  -1   8  -7    1.91    0.51
   1   8   7    1.76    0.53
   1   8   7    1.30    0.42
   1   8   7    1.33    0.44
  -1  -8  -8  198.15    3.76
  -1   8  -8  189.75    3.95
  -1   8  -8  182.55    2.91
   1   8   8  224.93    2.76
   1   8   8  160.17    2.53
   1   8   8  175.41    2.66
  -1  -8  -9   15.17    1.46
  -1   8  -9   12.51    1.45
  -1   8  -9   11.13    1.07
   1   8   9   14.93    0.84
   1   8   9   11.51    1.07
   1   8   9   12.32    1.08
  -1  -8 -10   99.42    3.10
  -1   8 -10   99.02    3.33
  -1   8 -10   85.96    2.45
   1   8  10   76.98    2.25
   1   8  10   83.76    2.34
  -1  -8 -11   87.87    3.12
  -1   8 -11   83.28    3.21
  -1   8 -11   74.26    2.48
   1   8  11   67.59    2.32
   1   8  11   71.14    2.36
  -1  -8 -12   14.95    1.80
  -1   8 -12   15.31    1.77
  -1   8 -12   13.07    1.43
   1   8  12   12.38    1.41
   1   8  12   13.59    1.41
  -1  -8 -13   52.43    2.82
  -1   8 -13   52.58    2.93
  -1   8 -13   48.10    2.33
   1   8  13   48.89    2.31
  -1  -8 -14    1.49    1.23
  -1  -8 -14    2.56    0.76
  -1   8 -14    1.17    1.19
  -1   8 -14    2.30    0.90
   1   8  14    1.80    0.94
  -1  -8 -15   84.27    3.64
  -1  -8 -15   72.70    2.32
  -1   8 -15   90.89    3.97
  -1   8 -15   79.12    3.10
   1   8  15   73.66    3.00
  -1  -8 -16   24.05    2.49
  -1  -8 -16   17.18    1.49
  -1   8 -16   24.05    2.54
  -1   8 -16   19.30    1.81
   1   8  16   20.14    1.91
  -1  -8 -17    4.25    1.56
  -1  -8 -17    3.44    0.97
  -1   8 -17    2.82    1.49
  -1   8 -17    3.66    1.14
   1   8  17    4.48    1.26
  -1  -8 -18    0.87    1.50
  -1  -8 -18   -0.03    0.86
  -1   8 -18    0.82    1.44
  -1   8 -18    1.60    0.95
   1   8  18    1.23    1.10
  -1  -8 -19   33.32    3.02
  -1  -8 -19   23.81    1.86
  -1   8 -19   31.18    3.09
   1   8  19   27.38    2.39
  -1  -8 -20   46.25    3.46
  -1  -8 -20   29.52    2.07
  -1   8 -20   43.22    3.59
   1   8  20   34.65    2.73
  -1  -8 -21    2.08    1.61
  -1  -8 -21    1.19    0.95
  -1   8 -21    2.26    1.83
  -1  -8 -22   16.40    2.58
  -1  -8 -22   10.82    1.50
  -1   8 -22   14.48    2.67
  -1  -8 -23   17.82    2.79
  -1  -8 -23    9.26    1.51
  -1   8 -23   18.08    2.90
  -1  -8 -24    8.65    2.45
  -1  -8 -24    7.06    1.41
  -1   8 -24   12.28    2.70
  -1  -8 -25   13.44    2.72
  -1  -8 -25    9.67    1.62
  -1   8 -25   12.22    2.79
  -1  -8 -26    8.82    2.57
  -1  -8 -26    6.87    1.51
  -1   8 -26   10.33    2.79
  -1  -8 -27    7.78    2.64
  -1  -8 -27    6.25    1.53
  -1   8 -27   12.63    2.97
  -1  -8 -28    8.52    2.70
  -1  -8 -28    2.72    1.33
  -1   8 -28    6.52    2.72
  -1  -8 -29   13.42    3.15
  -1  -8 -29    9.57    1.76
  -1   8 -29   16.91    3.42
  -1  -8 -30    1.01    2.17
  -1  -8 -30    0.07    1.11
  -1   8 -30   -0.01    2.19
   1  -9 -30   -0.06    1.10
   1   9 -30    1.54    2.40
   1  -9 -29    3.73    2.46
   1  -9 -29    2.60    1.26
   1   9 -29    4.21    2.57
   1  -9 -28    0.11    2.20
   1  -9 -28    0.07    1.01
   1   9 -28   -1.30    1.91
   1  -9 -27    0.00    1.86
   1  -9 -27    0.44    1.04
   1   9 -27    1.25    2.18
   1  -9 -26    2.37    2.00
   1  -9 -26    1.80    1.12
   1   9 -26    2.24    2.15
   1  -9 -25    2.12    2.01
   1  -9 -25    0.74    0.97
   1   9 -25    0.72    1.97
   1  -9 -24   -0.25    1.63
   1  -9 -24   -0.28    0.88
   1   9 -24   -0.87    1.70
   1  -9 -23    0.84    1.63
   1  -9 -23    0.55    0.89
   1   9 -23    1.56    1.84
   1  -9 -22   15.35    2.59
   1  -9 -22    8.64    1.34
   1   9 -22   13.45    2.55
   1  -9 -21    1.02    1.48
   1  -9 -21    0.40    0.81
   1   9 -21   -0.52    1.46
  -1   9  20    8.71    1.69
   1  -9 -20   13.93    2.26
   1  -9 -20    9.36    1.26
   1   9 -20   10.52    2.36
  -1   9  19    4.80    1.42
   1  -9 -19    6.78    1.93
   1  -9 -19    4.37    0.98
   1   9 -19    5.86    1.86
  -1   9  18    2.15    1.18
   1  -9 -18    4.56    1.62
   1  -9 -18    1.96    0.83
   1   9 -18    3.96    1.66
   1   9 -18    2.59    1.09
  -1   9  17   -0.09    0.97
   1  -9 -17   -0.57    1.12
   1  -9 -17   -0.72    0.64
   1   9 -17    0.78    1.35
   1   9 -17   -0.95    0.77
  -1   9  16    0.99    1.03
   1  -9 -16    1.62    1.21
   1  -9 -16    0.74    0.70
   1   9 -16    1.60    1.31
   1   9 -16    0.40    0.83
  -1   9  15    0.81    1.01
   1  -9 -15    0.50    1.07
   1  -9 -15   -0.06    0.59
   1   9 -15   -0.72    1.08
   1   9 -15    0.99    0.83
  -1   9  14    4.11    1.16
   1  -9 -14    4.41    1.28
   1  -9 -14    3.55    0.65
   1   9 -14    3.03    1.28
   1   9 -14    4.00    1.01
  -1   9  13    2.52    0.94
   1  -9 -13    3.53    1.22
   1   9 -13    3.04    1.24
   1   9 -13    1.52    0.83
  -1   9  12    0.61    0.80
   1  -9 -12   -0.99    0.84
   1   9 -12   -0.17    1.05
   1   9 -12    0.44    0.74
  -1  -9  11    3.52    1.21
  -1   9  11    2.89    0.87
   1  -9 -11    2.06    1.01
   1   9 -11    4.26    1.21
   1   9 -11    3.00    0.83
  -1  -9  10    4.62    1.24
  -1   9  10    4.49    0.87
   1  -9 -10    4.49    1.06
   1   9 -10    3.53    1.12
   1   9 -10    3.36    0.78
  -1  -9   9    7.79    1.38
  -1   9   9    5.89    0.82
  -1   9   9    6.50    0.86
   1  -9  -9    7.71    1.11
   1   9  -9    7.01    1.16
   1   9  -9    6.29    0.83
  -1  -9   8    4.58    1.20
  -1   9   8    5.52    0.72
  -1   9   8    5.78    0.68
   1  -9  -8    7.60    1.04
   1   9  -8    4.39    1.02
   1   9  -8    5.02    0.67
  -1  -9   7    7.88    1.29
  -1   9   7    6.61    0.64
  -1   9   7    6.79    0.63
   1  -9  -7    8.37    0.97
   1  -9  -7    7.81    1.26
   1   9  -7    8.02    1.04
   1   9  -7    7.36    0.59
  -1  -9   6  163.08    4.23
  -1   9   6  152.55    3.11
   1  -9  -6  143.67    2.75
   1  -9  -6  159.51    3.99
   1   9  -6  133.82    2.89
  -1  -9   5   28.10    1.95
  -1   9   5   26.23    1.45
   1  -9  -5   21.81    1.15
   1  -9  -5   26.64    1.89
   1   9  -5   24.19    1.30
  -1  -9   4   11.16    1.37
  -1   9   4   12.51    1.03
   1  -9  -4   10.89    0.79
   1  -9  -4   10.64    1.28
   1   9  -4    9.58    0.90
  -1  -9   3   29.99    2.06
  -1   9   3   30.36    1.25
   1  -9  -3    0.24    0.16
   1  -9  -3   32.47    2.03
   1   9  -3   24.14    1.05
  -1  -9   2   70.87    2.84
  -1   9   2   69.09    1.53
   1  -9  -2   68.87    2.73
   1   9  -2   62.46    1.31
  -1  -9   1    0.90    0.84
  -1   9   1    1.69    0.48
   1  -9  -1    2.08    0.96
  -1  -9   0    0.14    0.74
  -1   9   0   -0.30    0.43
  -1   9   0   -0.03    0.42
   1  -9   0    0.02    0.71
  -1  -9  -1    1.46    0.85
  -1   9  -1    1.85    0.52
   1  -9   1    2.19    0.97
  -1  -9  -2   68.44    2.73
  -1   9  -2   70.87    1.60
   1  -9   2   68.90    2.75
   1   9   2   62.05    1.23
  -1  -9  -3   28.81    1.94
  -1   9  -3   28.83    1.24
   1  -9   3   28.24    1.94
   1   9   3   24.86    1.00
  -1  -9  -4    0.13    0.15
  -1  -9  -4   12.18    1.48
  -1   9  -4   11.70    1.09
   1  -9   4   11.41    0.93
   1  -9   4   11.12    1.38
   1   9   4    9.28    0.88
  -1  -9  -5   27.67    1.15
  -1  -9  -5   25.43    1.89
  -1   9  -5   23.19    1.41
   1  -9   5   27.01    1.33
   1  -9   5   24.47    1.98
   1   9   5   23.25    1.28
   1   9   5   26.11    1.18
  -1  -9  -6  147.60    2.67
  -1  -9  -6  155.01    4.11
  -1   9  -6  152.37    3.19
   1  -9   6  163.87    4.37
   1   9   6  139.52    2.87
   1   9   6  155.03    2.42
  -1  -9  -7    8.84    1.09
  -1   9  -7    8.48    1.17
  -1   9  -7    6.76    0.71
   1   9   7    8.91    0.79
  -1  -9  -8    6.75    1.01
  -1   9  -8    8.16    1.21
  -1   9  -8    5.55    0.74
   1   9   8    6.34    0.65
   1   9   8    4.28    0.63
   1   9   8    4.62    0.63
  -1  -9  -9    9.14    1.16
  -1   9  -9    8.69    1.29
  -1   9  -9    6.59    0.87
   1   9   9    7.05    0.67
   1   9   9    5.31    0.78
   1   9   9    5.82    0.80
  -1  -9 -10    3.55    1.05
  -1   9 -10    2.22    1.11
  -1   9 -10    3.54    0.82
   1   9  10    3.44    0.80
   1   9  10    3.57    0.82
  -1  -9 -11    4.47    1.13
  -1   9 -11    2.64    1.14
  -1   9 -11    3.35    0.87
   1   9  11    2.94    0.87
   1   9  11    3.19    0.83
  -1  -9 -12    0.20    0.88
  -1   9 -12    0.42    1.11
  -1   9 -12    0.64    0.78
   1   9  12   -0.21    0.73
   1   9  12    0.42    0.76
  -1  -9 -13    1.24    1.05
  -1   9 -13    2.38    1.33
  -1   9 -13    2.49    0.94
   1   9  13    1.79    0.92
  -1  -9 -14    4.37    1.37
  -1   9 -14    4.42    1.42
  -1   9 -14    4.46    1.05
   1   9  14    4.99    1.11
  -1  -9 -15    0.49    1.12
  -1   9 -15    0.08    1.24
  -1   9 -15    0.41    0.89
   1   9  15   -0.06    0.94
  -1  -9 -16    0.69    1.23
  -1   9 -16    2.06    1.40
  -1   9 -16    0.85    0.91
   1   9  16    0.29    1.01
  -1  -9 -17   -0.02    1.21
  -1   9 -17   -1.37    1.14
  -1   9 -17   -0.42    0.83
   1   9  17   -0.89    0.92
  -1  -9 -18    3.05    1.63
  -1  -9 -18    1.81    0.81
  -1   9 -18    3.67    1.69
   1   9  18    3.81    1.29
  -1  -9 -19    4.26    1.71
  -1  -9 -19    3.28    0.94
  -1   9 -19    6.78    1.97
   1   9  19    4.24    1.36
  -1  -9 -20   12.28    2.17
  -1  -9 -20    8.22    1.21
  -1   9 -20   12.08    2.37
   1   9  20    7.90    1.63
  -1  -9 -21   -0.45    1.40
  -1  -9 -21    0.28    0.82
  -1   9 -21   -1.31    1.53
  -1  -9 -22   15.08    2.52
  -1  -9 -22    6.93    1.27
  -1   9 -22   11.72    2.54
  -1  -9 -23    1.10    1.65
  -1  -9 -23    1.10    0.96
  -1   9 -23    1.01    1.88
  -1  -9 -24   -0.10    1.65
  -1  -9 -24    0.35    0.90
  -1   9 -24    1.31    1.95
  -1  -9 -25   -0.27    1.72
  -1  -9 -25    0.28    0.98
  -1   9 -25    1.51    2.09
  -1  -9 -26    1.50    1.88
  -1  -9 -26    1.15    1.08
  -1   9 -26    1.08    2.11
  -1  -9 -27   -0.51    1.85
  -1  -9 -27    0.87    1.06
  -1   9 -27    0.98    2.14
  -1  -9 -28    1.97    2.16
  -1  -9 -28    0.35    1.03
  -1   9 -28    2.41    2.24
  -1  -9 -29    6.24    2.50
  -1  -9 -29    2.51    1.21
  -1   9 -29    2.79    2.47
  -1  -9 -30    0.29    1.06
  -1   9 -30    1.91    2.40
   1 -10 -29   19.02    1.92
   1  10 -29   26.89    3.94
   1 -10 -28    2.67    1.14
   1  10 -28    1.77    2.36
   1 -10 -27    7.63    2.49
   1 -10 -27    4.99    1.25
   1  10 -27    9.99    2.83
   1 -10 -26   -1.65    1.66
   1 -10 -26   -0.32    0.86
   1  10 -26   -1.24    1.90
   1 -10 -25    4.46    2.29
   1 -10 -25    2.21    1.03
   1  10 -25    6.26    2.41
   1 -10 -24    1.29    1.81
   1 -10 -24    1.64    0.94
   1  10 -24    2.80    2.07
   1 -10 -23   -0.63    1.59
   1 -10 -23    0.78    0.85
   1  10 -23    1.51    1.86
   1 -10 -22   26.46    3.20
   1 -10 -22   15.83    1.51
   1  10 -22   26.53    3.24
   1 -10 -21    1.04    1.50
   1 -10 -21    0.23    0.77
   1  10 -21    1.90    1.73
  -1  10  20    9.98    1.78
   1 -10 -20   14.93    2.30
   1 -10 -20    8.03    1.08
   1  10 -20   12.41    2.44
  -1  10  19   82.08    3.76
   1 -10 -19  108.12    4.79
   1 -10 -19   79.15    2.33
   1  10 -19  105.38    4.89
  -1  10  18    0.55    1.09
   1 -10 -18    0.49    1.29
   1 -10 -18    0.74    0.62
   1  10 -18    0.26    1.37
   1  10 -18   -0.20    0.85
  -1  10  17    0.92    1.07
   1 -10 -17   -0.35    1.06
   1  10 -17    1.53    1.43
   1  10 -17    1.26    0.93
  -1  10  16    2.05    1.10
   1 -10 -16    4.22    1.45
   1  10 -16    1.86    1.39
   1  10 -16    2.09    1.04
  -1  10  15   83.28    3.26
   1 -10 -15   94.55    3.84
   1  10 -15   99.51    4.13
   1  10 -15   79.09    3.10
  -1 -10  14   -0.88    1.00
  -1  10  14    1.11    0.92
   1 -10 -14    0.39    0.94
   1  10 -14    0.02    1.16
   1  10 -14   -0.21    0.78
  -1 -10  13   91.92    3.90
  -1  10  13   84.15    2.94
   1 -10 -13   84.96    3.31
   1  10 -13   92.95    3.75
   1  10 -13   79.87    2.86
  -1 -10  12   50.23    2.97
  -1  10  12   45.60    2.19
   1 -10 -12   47.47    2.51
   1  10 -12   49.06    2.71
   1  10 -12   39.56    2.02
  -1 -10  11   53.02    2.97
  -1  10  11   44.82    1.99
   1 -10 -11   48.44    2.40
   1  10 -11   48.52    2.57
   1  10 -11   43.39    1.96
  -1 -10  10   47.31    2.80
  -1  10  10   32.66    1.60
  -1  10  10   34.18    1.68
   1 -10 -10   38.81    2.12
   1  10 -10   38.61    2.25
   1  10 -10   36.16    1.65
  -1 -10   9   14.36    1.76
  -1  10   9   11.45    1.06
  -1  10   9   11.98    1.09
   1 -10  -9   12.16    1.37
   1  10  -9   12.15    1.51
   1  10  -9   11.29    1.03
  -1 -10   8  111.19    3.82
  -1  10   8   88.90    1.80
  -1  10   8   95.57    1.87
   1 -10  -8   99.08    2.71
   1 -10  -8  109.17    3.62
   1  10  -8   97.53    2.92
   1  10  -8   97.41    1.86
  -1 -10   7   16.76    1.79
   1 -10  -7   17.78    1.31
   1 -10  -7   17.33    1.79
   1  10  -7   15.73    1.40
  -1 -10   6   40.17    2.39
  -1  10   6   39.64    1.81
   1 -10  -6   40.37    1.55
   1 -10  -6   40.39    2.27
   1  10  -6   35.91    1.65
  -1 -10   5   24.94    1.99
  -1  10   5   26.10    1.44
   1 -10  -5   23.81    1.13
   1 -10  -5   26.22    2.00
   1  10  -5   22.59    1.28
  -1 -10   4   30.33    2.20
  -1  10   4   29.78    1.37
   1 -10  -4    0.06    0.16
   1 -10  -4   31.72    2.12
   1  10  -4   26.27    1.22
  -1 -10   3  126.21    3.89
  -1  10   3  127.89    2.24
   1 -10  -3  122.83    3.66
   1  10  -3  107.02    1.94
  -1  10   2   28.43    1.11
   1 -10  -2   31.24    2.05
   1  10  -2   24.40    0.88
  -1 -10   1    5.87    1.25
  -1  10   1    5.75    0.60
   1 -10  -1    4.80    1.11
  -1 -10   0   -0.27    0.86
  -1  10   0   -0.84    0.46
  -1  10   0   -0.07    0.42
   1 -10   0    0.62    0.94
  -1 -10  -1    3.86    1.09
  -1  10  -1    5.71    0.62
   1 -10   1    4.58    1.20
  -1 -10  -2   28.83    2.03
  -1  10  -2   29.90    1.17
   1 -10   2   29.49    2.15
  -1 -10  -3  124.46    3.80
  -1  10  -3  125.14    2.30
   1 -10   3  127.96    3.92
   1  10   3  106.32    1.83
  -1 -10  -4   29.89    2.17
  -1  10  -4   29.67    1.44
   1 -10   4   29.25    2.09
   1  10   4   24.37    1.17
  -1 -10  -5   27.42    2.05
  -1  10  -5   24.56    1.47
   1 -10   5   24.33    1.24
   1 -10   5   25.57    2.12
   1  10   5   23.41    1.28
   1  10   5   23.60    1.21
  -1 -10  -6   38.82    1.44
  -1 -10  -6   40.91    2.49
  -1  10  -6   42.73    1.90
   1 -10   6   41.60    2.47
   1  10   6   35.34    1.63
   1  10   6   37.93    1.38
  -1 -10  -7   16.28    1.26
  -1  10  -7   15.95    1.54
  -1  10  -7   14.01    0.71
   1 -10   7   16.60    1.94
   1  10   7   19.08    1.04
  -1 -10  -8  108.53    2.74
  -1  10  -8  107.30    3.11
  -1  10  -8   98.12    2.01
   1 -10   8  114.06    4.03
   1  10   8  116.43    1.96
   1  10   8   90.96    1.65
   1  10   8   94.66    1.69
  -1 -10  -9   15.82    1.44
  -1  10  -9   14.21    1.55
  -1  10  -9   13.04    1.13
   1  10   9   14.76    0.84
   1  10   9   10.15    0.97
   1  10   9   12.15    1.04
  -1 -10 -10   45.75    2.17
  -1  10 -10   43.72    2.45
  -1  10 -10   37.65    1.74
   1  10  10   33.79    1.57
   1  10  10   37.20    1.62
  -1 -10 -11   49.88    2.39
  -1  10 -11   48.92    2.63
  -1  10 -11   45.32    2.00
   1  10  11   39.09    1.81
   1  10  11   43.30    1.90
  -1 -10 -12   45.61    2.46
  -1  10 -12   48.17    2.84
  -1  10 -12   42.03    2.12
   1  10  12   37.49    1.96
   1  10  12   37.90    1.96
  -1 -10 -13   92.12    3.45
  -1  10 -13   89.69    3.67
  -1  10 -13   79.73    2.90
   1  10  13   75.79    2.75
   1  10  13   76.09    2.78
  -1 -10 -14    0.04    1.03
  -1  10 -14   -0.52    1.04
  -1  10 -14    0.49    0.84
   1  10  14    0.47    0.90
  -1 -10 -15   89.00    3.67
  -1  10 -15   94.10    4.13
  -1  10 -15   77.72    3.13
   1  10  15   75.39    3.07
  -1 -10 -16    2.18    1.34
  -1  10 -16    4.07    1.55
  -1  10 -16    1.82    0.96
   1  10  16    1.02    1.09
  -1 -10 -17    1.67    1.35
  -1  10 -17    1.50    1.47
  -1  10 -17    1.13    0.96
   1  10  17    1.96    1.19
  -1 -10 -18    0.15    1.18
  -1  10 -18   -0.37    1.37
   1  10  18    0.48    1.09
  -1 -10 -19  110.67    4.80
  -1  10 -19  104.43    4.94
   1  10  19   89.94    3.87
  -1 -10 -20   12.39    2.19
  -1  10 -20   10.53    2.30
   1  10  20    9.45    1.73
  -1 -10 -21    1.13    1.66
  -1  10 -21    1.55    1.79
  -1 -10 -22   25.04    3.10
  -1  10 -22   28.14    3.39
  -1 -10 -23   -0.95    1.65
  -1  10 -23    0.31    1.86
  -1 -10 -24    2.80    2.01
  -1  10 -24    1.28    2.03
  -1 -10 -25    4.20    2.21
  -1  10 -25    7.68    2.52
  -1 -10 -26   -0.18    1.71
  -1  10 -26   -0.47    2.07
  -1 -10 -27    8.46    2.45
  -1  10 -27   10.82    2.89
  -1  10 -28    6.20    2.72
  -1  10 -29   32.30    4.16
   1  11 -29   -0.39    2.16
  -1 -11  28    0.69    1.74
   1  11 -28    0.00    2.13
  -1 -11  27    4.42    2.04
   1  11 -27    3.88    2.58
  -1 -11  26    1.52    1.73
   1  11 -26    1.75    2.17
  -1 -11  25    0.19    1.72
   1  11 -25    1.97    2.09
  -1 -11  24    3.61    1.85
   1 -11 -24    7.04    2.21
   1  11 -24    5.30    2.30
  -1 -11  23    0.46    1.51
   1 -11 -23    0.23    1.54
   1  11 -23    0.19    1.73
   1 -11 -22   23.55    2.99
   1  11 -22   18.18    2.86
  -1 -11  21    0.54    1.48
   1 -11 -21   -0.81    1.34
   1  11 -21   -0.02    1.72
  -1 -11  20   18.72    2.50
  -1  11  20   15.70    2.06
   1 -11 -20   19.97    2.62
   1  11 -20   20.38    2.73
  -1 -11  19    0.03    1.27
  -1  11  19    0.57    1.23
   1 -11 -19    0.64    1.26
   1  11 -19   -0.25    1.47
  -1 -11  18    0.42    1.30
  -1  11  18    1.07    1.19
   1 -11 -18    0.23    1.06
   1  11 -18    2.65    1.59
  -1 -11  17    2.74    1.47
  -1  11  17    4.62    1.31
   1 -11 -17    5.34    1.56
   1  11 -17    4.91    1.74
   1  11 -17    2.99    1.09
  -1 -11  16    3.15    1.45
  -1  11  16    1.49    1.12
   1 -11 -16    2.70    1.31
   1  11 -16    2.84    1.42
   1  11 -16    2.12    1.03
  -1 -11  15    0.21    1.06
  -1  11  15    0.52    1.01
   1 -11 -15    0.01    1.02
   1  11 -15   -0.50    1.12
   1  11 -15    0.38    0.90
  -1 -11  14    2.73    1.36
  -1  11  14    1.21    0.96
   1 -11 -14    1.53    1.12
   1  11 -14    3.05    1.39
   1  11 -14    1.42    0.94
  -1 -11  13    1.53    1.24
  -1  11  13    1.16    0.94
   1 -11 -13    0.85    1.04
   1  11 -13    1.39    1.14
   1  11 -13    1.37    0.91
  -1 -11  12   -0.57    0.99
  -1  11  12   -0.58    0.80
   1 -11 -12    0.63    0.87
   1  11 -12    0.32    1.10
   1  11 -12    0.54    0.79
  -1 -11  11    1.81    1.22
  -1  11  11    1.96    0.84
   1 -11 -11    0.36    0.84
   1  11 -11    0.89    1.03
   1  11 -11    1.84    0.80
  -1 -11  10    0.43    1.11
  -1  11  10   -0.05    0.63
  -1  11  10    0.27    0.67
   1 -11 -10   -0.47    0.72
   1  11 -10    0.74    0.96
   1  11 -10    0.29    0.66
  -1 -11   9    8.67    1.52
  -1  11   9    7.48    0.93
  -1  11   9    8.15    0.97
   1 -11  -9    9.57    1.18
   1  11  -9    9.11    1.29
   1  11  -9    8.32    0.92
  -1 -11   8    3.12    1.26
  -1  11   8    2.77    0.54
  -1  11   8    2.81    0.52
   1 -11  -8    4.16    0.86
   1 -11  -8    2.00    1.12
   1  11  -8    3.42    0.96
   1  11  -8    2.89    0.51
  -1 -11   7   33.67    2.47
   1 -11  -7   30.72    1.48
   1 -11  -7   32.50    2.30
   1  11  -7   27.74    1.66
  -1 -11   6    0.52    0.94
  -1  11   6    0.68    0.70
   1 -11  -6    0.46    0.54
   1 -11  -6    1.05    1.02
   1  11  -6    0.76    0.70
  -1 -11   5    4.03    1.19
  -1  11   5    5.16    0.86
   1 -11  -5    0.28    0.23
   1 -11  -5    3.58    1.19
   1  11  -5    3.33    0.76
  -1 -11   4    0.32    0.93
  -1  11   4    1.63    0.66
   1 -11  -4    1.16    0.96
   1  11  -4    0.60    0.57
  -1 -11   3    9.64    1.54
  -1  11   3    9.09    0.94
   1 -11  -3    8.18    1.35
   1  11  -3    9.30    0.84
  -1 -11   2    0.17    0.89
  -1  11   2    0.53    0.50
   1 -11  -2    0.46    0.97
  -1  11   1    5.61    0.61
  -1 -11   0   -0.78    0.81
  -1  11   0    0.21    0.43
   1 -11   0   -0.56    0.91
  -1  11  -1    5.09    0.63
   1 -11   1    5.27    1.26
  -1 -11  -2    0.42    0.93
  -1  11  -2    1.38    0.57
   1 -11   2    1.04    0.95
  -1 -11  -3    8.14    1.41
  -1  11  -3    8.03    0.96
   1 -11   3    8.29    1.44
   1  11   3    9.08    0.77
  -1 -11  -4    0.90    0.98
  -1  11  -4    1.14    0.69
   1 -11   4    0.49    0.97
   1  11   4    0.82    0.54
  -1 -11  -5    3.70    1.18
  -1  11  -5    4.52    0.87
   1 -11   5    4.16    0.66
   1 -11   5    3.60    1.21
   1  11   5    4.46    0.73
  -1 -11  -6    0.97    0.48
  -1 -11  -6    0.16    0.95
  -1  11  -6    1.02    0.76
   1 -11   6    0.89    0.61
   1 -11   6   -0.35    0.98
   1  11   6    0.28    0.64
   1  11   6    0.71    0.59
  -1 -11  -7   30.72    1.42
  -1  11  -7   31.53    1.83
   1 -11   7   28.53    2.40
   1  11   7   28.16    1.65
   1  11   7   33.42    1.29
  -1 -11  -8    4.16    0.82
  -1  11  -8    2.90    1.04
  -1  11  -8    2.81    0.60
   1 -11   8    3.54    1.22
   1  11   8    3.16    0.59
  -1 -11  -9    9.65    1.13
  -1  11  -9   10.64    1.42
  -1  11  -9    7.71    0.96
   1 -11   9    9.67    1.71
   1  11   9    9.55    0.73
   1  11   9    7.20    0.87
   1  11   9    8.05    0.92
  -1 -11 -10    0.31    0.75
  -1  11 -10   -0.16    0.96
  -1  11 -10    0.56    0.71
   1 -11  10    0.68    1.13
   1  11  10    0.21    0.64
   1  11  10    0.26    0.65
  -1 -11 -11    1.94    0.96
  -1  11 -11    1.84    1.16
  -1  11 -11    2.32    0.86
   1  11  11    0.42    0.74
   1  11  11    1.09    0.77
  -1 -11 -12    0.63    0.96
  -1  11 -12   -0.55    0.98
  -1  11 -12    0.32    0.80
   1  11  12   -0.04    0.76
   1  11  12    0.19    0.78
  -1 -11 -13    2.86    1.13
  -1  11 -13    1.36    1.26
  -1  11 -13    1.08    0.94
   1  11  13    0.60    0.87
   1  11  13    0.84    0.88
  -1 -11 -14    1.42    1.05
  -1  11 -14    1.95    1.37
  -1  11 -14    2.81    1.02
   1  11  14    0.90    0.92
  -1 -11 -15    0.19    0.96
  -1  11 -15   -1.19    1.20
  -1  11 -15   -0.44    0.82
   1  11  15    0.30    0.95
  -1 -11 -16    1.40    1.05
  -1  11 -16    1.34    1.44
  -1  11 -16    1.26    0.95
   1  11  16    2.27    1.06
  -1 -11 -17    5.17    1.51
  -1  11 -17    4.26    1.72
  -1  11 -17    4.57    1.18
   1  11  17    3.53    1.28
  -1 -11 -18    0.47    1.30
  -1  11 -18    2.01    1.60
   1  11  18    1.27    1.14
  -1 -11 -19    1.31    1.26
  -1  11 -19    0.86    1.67
   1  11  19   -0.18    1.07
  -1 -11 -20   19.39    2.58
  -1  11 -20   19.61    2.84
   1  11  20   15.91    2.03
  -1 -11 -21   -1.43    1.20
  -1  11 -21   -0.04    1.78
  -1 -11 -22   20.69    2.70
  -1  11 -22   17.10    2.94
  -1 -11 -23    0.40    1.46
  -1  11 -23    1.18    1.90
  -1  11 -24    4.31    2.22
  -1  11 -25    1.54    2.09
  -1  11 -26    1.48    2.33
  -1  11 -27    2.47    2.36
  -1  11 -28    0.58    2.34
  -1  11 -29    3.10    2.45
  -1 -12  28    0.71    1.81
   1  12 -28    4.04    2.45
  -1 -12  27    5.64    2.29
   1  12 -27    7.74    2.71
  -1 -12  26    0.26    1.77
   1  12 -26    0.09    2.18
  -1 -12  25   13.04    2.53
   1  12 -25   13.16    2.89
  -1 -12  24    8.96    2.22
   1  12 -24    7.47    2.42
  -1 -12  23   26.88    3.17
   1  12 -23   34.05    3.65
  -1 -12  22   28.57    3.19
   1  12 -22   27.71    3.39
  -1 -12  21    2.13    1.63
   1  12 -21    1.01    1.74
  -1 -12  20    7.10    1.99
  -1  12  20    4.85    1.53
   1 -12 -20    5.42    1.84
   1  12 -20    6.88    2.07
  -1 -12  19    7.95    2.02
  -1  12  19    8.51    1.69
   1 -12 -19   10.01    1.95
   1  12 -19   11.59    2.39
  -1 -12  18    1.84    1.52
  -1  12  18    2.77    1.29
   1 -12 -18    2.22    1.39
   1  12 -18    3.47    1.70
  -1 -12  17  125.01    5.12
  -1  12  17  106.88    3.95
   1 -12 -17  124.43    4.58
   1  12 -17  127.87    5.06
   1  12 -17  107.49    3.99
  -1 -12  16   -0.15    1.26
  -1  12  16    1.29    1.16
   1 -12 -16    0.86    1.12
   1  12 -16    0.31    1.29
   1  12 -16   -0.06    0.87
  -1 -12  15   33.55    2.90
  -1  12  15   27.09    2.12
   1 -12 -15   31.38    2.41
   1  12 -15   36.09    2.84
   1  12 -15   28.51    2.11
  -1 -12  14   -0.29    1.21
  -1  12  14    0.74    0.99
   1 -12 -14   -0.08    0.95
   1  12 -14    0.36    1.10
   1  12 -14   -0.61    0.82
  -1 -12  13   30.92    2.74
  -1  12  13   26.05    1.93
   1 -12 -13   27.12    2.11
   1  12 -13   29.61    2.43
   1  12 -13   23.63    1.80
  -1 -12  12    4.47    1.40
  -1  12  12    3.50    1.03
   1 -12 -12    4.50    1.12
   1  12 -12    4.56    1.34
   1  12 -12    3.86    0.99
  -1 -12  11   23.08    2.44
  -1  12  11   21.16    1.55
   1 -12 -11   23.31    1.77
   1  12 -11   23.91    2.08
   1  12 -11   20.75    1.52
  -1 -12  10   29.97    2.60
  -1  12  10   24.98    1.44
  -1  12  10   27.49    1.53
   1 -12 -10   28.93    1.82
   1  12 -10   31.78    2.13
   1  12 -10   28.78    1.49
  -1 -12   9    3.15    1.37
  -1  12   9    2.40    0.64
  -1  12   9    2.87    0.70
   1 -12  -9    3.34    0.87
   1  12  -9    3.60    1.10
   1  12  -9    2.74    0.66
  -1 -12   8    0.07    1.03
   1 -12  -8    1.10    0.66
   1 -12  -8   -0.40    1.02
   1  12  -8   -0.41    0.78
  -1 -12   7   13.94    1.81
   1 -12  -7   15.02    1.14
   1 -12  -7   14.92    1.80
   1  12  -7   13.65    1.38
  -1 -12   6   36.60    2.57
  -1  12   6   35.38    1.78
   1 -12  -6   35.18    2.40
   1  12  -6   32.09    1.64
  -1 -12   5    3.55    1.35
  -1  12   5    3.50    0.84
   1 -12  -5    2.77    1.26
   1  12  -5    2.67    0.78
  -1 -12   4  320.85    6.67
  -1  12   4  325.47    3.88
   1 -12  -4  323.74    6.49
   1  12  -4  283.42    3.55
  -1 -12   3    3.17    1.24
  -1  12   3    2.57    0.74
   1 -12  -3    3.46    1.25
   1  12  -3    1.06    0.63
  -1 -12   2   47.11    2.91
  -1  12   2   44.92    1.37
   1 -12  -2   43.99    2.83
  -1 -12   1  484.62    8.03
  -1  12   1  501.25    4.43
   1 -12  -1  491.59    7.99
  -1 -12   0    0.19    1.07
   1 -12   0   -1.07    1.14
  -1 -12  -1  489.39    8.05
  -1  12  -1  490.10    4.64
   1 -12   1  516.74    8.30
  -1 -12  -2   42.74    2.79
  -1  12  -2   44.30    1.41
   1 -12   2   45.41    2.80
  -1 -12  -3    3.69    1.31
  -1  12  -3    4.48    0.80
   1 -12   3    1.03    1.25
   1  12   3    4.42    0.59
  -1 -12  -4  305.30    6.44
  -1  12  -4  319.70    4.03
   1 -12   4  325.58    6.83
   1  12   4  302.61    3.46
  -1 -12  -5    2.24    1.20
  -1  12  -5    3.10    0.88
   1 -12   5    1.66    1.16
   1  12   5    3.40    0.73
  -1 -12  -6   35.25    2.62
  -1  12  -6   33.72    1.79
   1 -12   6   36.57    1.41
   1 -12   6   34.90    2.68
   1  12   6   34.11    1.69
   1  12   6   36.18    1.49
  -1 -12  -7   15.65    1.05
  -1 -12  -7   16.14    1.98
  -1  12  -7   15.97    1.58
   1 -12   7   14.68    1.23
   1 -12   7   17.74    2.18
   1  12   7   12.10    1.51
   1  12   7   15.53    1.06
  -1 -12  -8    0.16    0.58
  -1  12  -8    0.41    0.92
  -1  12  -8   -0.51    0.44
   1 -12   8    0.19    1.03
   1  12   8    0.08    0.50
  -1 -12  -9    4.23    0.92
  -1  12  -9    4.14    1.20
  -1  12  -9    2.92    0.74
   1 -12   9    4.07    1.37
   1  12   9    4.08    0.55
   1  12   9    2.78    0.62
   1  12   9    3.19    0.63
  -1 -12 -10   32.98    1.82
  -1  12 -10   32.25    2.22
  -1  12 -10   27.30    1.54
   1 -12  10   32.55    2.63
   1  12  10   25.04    1.37
   1  12  10   27.36    1.43
  -1 -12 -11   25.15    1.80
  -1  12 -11   23.42    2.24
  -1  12 -11   21.72    1.56
   1 -12  11   24.60    2.57
   1  12  11   18.10    1.42
   1  12  11   20.25    1.48
  -1 -12 -12    4.47    1.14
  -1  12 -12    2.84    1.31
  -1  12 -12    4.31    1.05
   1 -12  12    4.21    1.54
   1  12  12    2.93    0.93
   1  12  12    3.41    0.98
  -1 -12 -13   31.78    2.22
  -1  12 -13   26.64    2.33
  -1  12 -13   24.64    1.86
   1  12  13   22.84    1.75
   1  12  13   26.00    1.86
  -1 -12 -14    1.11    1.05
  -1  12 -14    0.06    1.28
  -1  12 -14   -0.78    0.84
   1  12  14    0.26    0.93
   1  12  14    0.73    0.92
  -1 -12 -15   31.66    2.40
  -1  12 -15   30.97    2.79
  -1  12 -15   29.59    2.11
   1  12  15   26.92    2.04
  -1 -12 -16    0.28    1.07
  -1  12 -16    0.35    1.42
  -1  12 -16   -0.37    0.88
   1  12  16    0.44    1.03
  -1 -12 -17  125.63    4.60
  -1  12 -17  123.84    4.97
  -1  12 -17  109.38    3.99
   1  12  17  109.34    3.99
  -1 -12 -18    2.17    1.33
  -1  12 -18    5.22    1.90
   1  12  18    1.81    1.26
  -1 -12 -19    9.29    1.89
  -1  12 -19    7.10    2.09
   1  12  19    6.18    1.56
  -1 -12 -20    7.19    1.82
  -1  12 -20    7.18    2.10
   1  12  20    6.57    1.60
  -1  12 -21    1.65    1.82
  -1  12 -22   32.57    3.52
  -1  12 -23   32.46    3.64
  -1  12 -24    9.95    2.59
  -1  12 -25   12.88    2.93
  -1  12 -26    1.28    2.33
  -1  12 -27    4.48    2.46
  -1  12 -28    0.90    2.16
  -1 -13  28    1.83    2.14
   1  13 -28    0.75    2.13
  -1 -13  27    1.36    2.10
   1  13 -27    2.45    2.35
  -1 -13  26   -0.65    1.72
   1  13 -26   -0.52    1.88
  -1 -13  25   -0.07    1.79
   1  13 -25   -0.07    1.95
  -1 -13  24    0.51    1.71
   1  13 -24    1.69    2.03
  -1 -13  23    0.81    1.73
   1  13 -23    1.11    2.05
  -1 -13  22   -0.07    1.59
   1  13 -22   -0.01    1.73
  -1 -13  21   -0.14    1.58
   1  13 -21   -1.55    1.58
  -1 -13  20    2.71    1.65
  -1  13  20    2.73    1.47
   1  13 -20    5.14    1.95
  -1 -13  19    1.01    1.59
  -1  13  19   -0.44    1.21
   1  13 -19    1.02    1.68
  -1 -13  18    2.39    1.69
  -1  13  18    0.57    1.20
   1  13 -18    0.16    1.45
  -1 -13  17    1.42    1.53
  -1  13  17    0.70    1.14
   1  13 -17    2.56    1.65
   1  13 -17    0.40    0.99
  -1 -13  16    6.88    1.89
  -1  13  16    5.86    1.33
   1  13 -16    5.10    1.73
   1  13 -16    5.16    1.26
  -1 -13  15    3.47    1.50
  -1  13  15    2.35    1.13
   1 -13 -15    1.93    1.23
   1  13 -15    4.24    1.49
   1  13 -15    3.28    1.12
  -1 -13  14   -0.11    1.26
  -1  13  14   -0.45    0.97
   1 -13 -14    0.15    0.96
   1  13 -14    0.43    1.20
   1  13 -14    0.15    0.87
  -1 -13  13    0.48    1.30
  -1  13  13    0.31    0.95
   1 -13 -13    0.23    0.91
   1  13 -13    0.34    1.11
   1  13 -13   -0.65    0.75
  -1 -13  12    0.26    1.29
  -1  13  12    1.17    0.92
   1 -13 -12    1.61    0.96
   1  13 -12    1.43    1.21
   1  13 -12    2.16    0.90
  -1 -13  11    2.37    1.29
  -1  13  11    0.89    0.84
  -1  13  11    1.97    0.84
   1 -13 -11    1.95    0.92
   1  13 -11    3.18    1.26
   1  13 -11    2.77    0.89
  -1 -13  10    3.26    1.35
  -1  13  10    1.37    0.70
  -1  13  10    1.42    0.75
   1 -13 -10    2.70    0.86
   1  13 -10    1.81    1.09
   1  13 -10    1.79    0.73
  -1 -13   9    1.95    1.26
  -1  13   9    1.13    0.59
  -1  13   9    1.53    0.59
   1 -13  -9    1.71    0.75
   1 -13  -9    1.01    1.27
   1  13  -9    1.75    1.01
   1  13  -9    1.25    0.57
  -1 -13   8    1.01    1.16
   1 -13  -8    0.15    0.57
   1 -13  -8    0.82    1.14
   1  13  -8    0.34    0.86
  -1 -13   7   -0.04    1.04
  -1  13   7   -0.80    0.75
   1 -13  -7    0.17    0.38
   1 -13  -7    0.34    1.16
   1  13  -7    0.51    0.76
  -1 -13   6   26.52    2.51
  -1  13   6   25.10    1.60
   1 -13  -6   23.68    2.31
   1  13  -6   20.06    1.45
  -1 -13   5    9.34    1.65
  -1  13   5    7.84    0.98
   1 -13  -5    7.92    1.59
   1  13  -5    7.81    0.95
  -1 -13   4    0.80    1.10
  -1  13   4    0.38    0.64
   1 -13  -4    0.88    1.05
   1  13  -4    0.41    0.60
  -1 -13   3    0.49    1.09
  -1  13   3    0.10    0.56
   1 -13  -3    0.66    1.17
   1  13  -3    0.02    0.51
  -1 -13   2    0.40    1.07
  -1  13   2   -0.36    0.53
   1 -13  -2    0.17    1.06
  -1 -13   1    1.89    1.18
   1 -13  -1    2.33    1.22
  -1 -13   0   -0.01    1.17
   1 -13   0   -0.77    0.99
  -1 -13  -1    0.69    1.08
   1 -13   1    0.26    1.17
  -1 -13  -2    0.49    1.10
  -1  13  -2    0.05    0.59
   1 -13   2   -0.04    1.07
  -1 -13  -3    0.07    1.06
  -1  13  -3   -0.12    0.62
   1 -13   3    0.16    1.10
  -1 -13  -4    0.06    1.02
  -1  13  -4   -0.38    0.68
   1 -13   4    0.18    1.16
   1  13   4   -0.36    0.51
  -1 -13  -5    7.89    1.55
  -1  13  -5    8.37    1.05
   1 -13   5    7.40    1.55
   1  13   5    7.97    0.89
  -1 -13  -6   23.61    2.28
  -1  13  -6   25.63    1.68
   1 -13   6   27.12    2.40
   1  13   6   23.29    1.50
   1  13   6   25.71    1.39
  -1 -13  -7   -0.10    1.18
  -1  13  -7   -0.09    0.86
   1 -13   7    0.24    0.59
   1 -13   7   -0.75    1.09
   1  13   7   -0.32    0.70
   1  13   7    0.31    0.59
  -1 -13  -8    0.13    0.57
  -1  13  -8   -1.04    0.83
   1 -13   8    0.36    0.71
   1 -13   8    1.18    1.18
   1  13   8    0.25    0.56
  -1 -13  -9    1.17    0.70
  -1  13  -9    0.30    0.99
  -1  13  -9    1.21    0.65
   1 -13   9    1.61    0.83
   1 -13   9    1.30    1.22
   1  13   9    0.48    0.51
   1  13   9    1.53    0.51
  -1 -13 -10    1.74    0.83
  -1  13 -10    0.32    1.07
  -1  13 -10    1.38    0.76
   1 -13  10    2.38    1.45
   1  13  10    1.72    0.71
   1  13  10    1.92    0.69
  -1 -13 -11    1.65    0.90
  -1  13 -11    1.90    1.19
  -1  13 -11    0.83    0.82
   1 -13  11    2.34    1.38
   1  13  11    1.90    0.83
   1  13  11    2.03    0.82
  -1 -13 -12    0.52    0.83
  -1  13 -12    0.67    1.23
  -1  13 -12    1.61    0.91
   1 -13  12    0.89    1.22
   1  13  12    0.64    0.84
   1  13  12    0.75    0.81
  -1 -13 -13    0.29    0.85
  -1  13 -13   -0.41    1.13
  -1  13 -13    0.60    0.94
   1 -13  13    0.94    1.28
   1  13  13   -0.13    0.85
   1  13  13    0.12    0.88
  -1 -13 -14    0.28    0.88
  -1  13 -14   -0.32    1.16
  -1  13 -14   -0.09    0.88
   1 -13  14    0.69    1.37
   1  13  14   -0.44    0.88
   1  13  14    0.02    0.91
  -1  13 -15    4.57    1.58
  -1  13 -15    3.04    1.10
   1 -13  15    4.18    1.56
   1  13  15    3.72    1.15
  -1  13 -16    6.98    1.78
  -1  13 -16    6.75    1.39
   1 -13  16    5.93    1.93
   1  13  16    5.30    1.31
  -1  13 -17    1.30    1.47
  -1  13 -17   -0.51    0.90
   1  13  17    0.00    1.06
  -1  13 -18    1.36    1.67
   1  13  18    0.17    1.13
  -1  13 -19   -0.06    1.50
   1  13  19    0.11    1.17
  -1  13 -20    3.98    2.01
   1  13  20    2.78    1.36
  -1  13 -21   -1.35    1.53
  -1  13 -22    0.63    1.80
  -1  13 -23    1.26    1.92
  -1  13 -24    1.03    2.01
  -1  13 -25    0.37    2.10
  -1  13 -26   -1.65    1.99
  -1  13 -27    0.60    2.12
  -1  13 -28   -1.83    1.91
   1 -13  28    0.13    1.86
  -1 -14  27   18.66    3.09
   1  14 -27   20.27    3.54
  -1 -14  26    0.96    1.89
   1  14 -26    1.40    2.14
  -1 -14  25   32.34    3.71
   1  14 -25   35.45    4.11
  -1 -14  24   21.62    3.17
   1  14 -24   27.02    3.51
  -1 -14  23    1.69    1.82
   1  14 -23    3.16    2.30
  -1 -14  22   -0.01    1.64
   1  14 -22   -0.05    1.70
  -1 -14  21    0.29    1.66
   1  14 -21    0.09    1.79
  -1 -14  20    7.57    2.20
  -1  14  20    6.42    1.67
   1  14 -20    7.38    2.12
  -1 -14  19    5.58    2.06
  -1  14  19    5.68    1.62
   1  14 -19    5.50    2.03
  -1 -14  18    6.37    2.04
  -1  14  18    5.05    1.44
   1  14 -18    7.40    2.07
  -1 -14  17   56.86    3.97
  -1  14  17   45.11    2.86
   1  14 -17   53.12    3.54
   1  14 -17   45.12    2.82
  -1 -14  16    6.48    1.86
  -1  14  16    6.65    1.44
   1  14 -16    7.99    1.79
   1  14 -16    6.28    1.36
  -1 -14  15   24.65    2.91
  -1  14  15   21.96    2.00
   1  14 -15   23.07    2.50
   1  14 -15   21.29    1.92
  -1 -14  14   19.21    2.42
  -1  14  14   17.73    1.77
   1  14 -14   18.38    2.15
   1  14 -14   18.52    1.81
  -1 -14  13   13.98    2.13
  -1  14  13   12.98    1.59
   1  14 -13   13.90    1.89
   1  14 -13   10.41    1.35
  -1 -14  12   -0.09    1.15
  -1  14  12    0.39    0.87
   1  14 -12    1.24    1.18
   1  14 -12    0.32    0.84
  -1 -14  11   16.70    2.30
  -1  14  11   11.69    1.28
  -1  14  11   12.65    1.35
   1  14 -11   14.79    1.81
   1  14 -11   13.06    1.35
  -1 -14  10   -0.61    1.13
  -1  14  10    0.22    0.65
  -1  14  10    0.31    0.69
   1  14 -10   -0.26    1.00
   1  14 -10    0.59    0.70
  -1 -14   9    8.97    1.81
  -1  14   9    7.39    0.85
  -1  14   9    8.30    0.84
   1 -14  -9    9.56    1.75
   1  14  -9   11.05    1.46
   1  14  -9    8.36    0.84
  -1 -14   8    2.97    1.39
   1 -14  -8    5.47    1.58
   1  14  -8    3.50    1.09
  -1 -14   7    0.06    1.27
   1 -14  -7    0.59    1.12
   1  14  -7    1.13    0.88
  -1 -14   6   16.45    2.09
  -1  14   6   18.40    1.47
   1 -14  -6   16.17    2.09
   1  14  -6   16.33    1.40
  -1 -14   5   -0.14    1.09
  -1  14   5    0.76    0.72
   1 -14  -5    0.23    1.07
   1  14  -5    0.76    0.70
  -1 -14   4   21.77    2.30
  -1  14   4   21.71    1.26
   1 -14  -4   21.01    2.19
   1  14  -4   20.95    1.18
  -1 -14   3   70.73    3.68
  -1  14   3   68.94    1.67
   1 -14  -3   70.20    3.48
  -1 -14   2    0.85    1.14
   1 -14  -2   -0.41    1.08
  -1 -14   1   96.10    4.10
   1 -14  -1   97.33    4.05
  -1 -14   0    0.11    1.15
   1 -14   0    0.50    1.15
  -1 -14  -1   94.24    4.04
   1 -14   1  100.55    4.23
  -1 -14  -2    0.03    1.16
   1 -14   2   -1.08    1.16
  -1 -14  -3   68.74    3.53
  -1  14  -3   69.83    1.79
   1 -14   3   71.17    3.64
  -1 -14  -4   19.44    2.22
  -1  14  -4   22.06    1.34
   1 -14   4   20.01    2.42
   1  14   4   20.28    1.07
  -1 -14  -5   -0.63    1.24
  -1  14  -5   -0.27    0.77
   1 -14   5   -0.03    1.19
   1  14   5    0.95    0.62
  -1 -14  -6   18.78    2.27
  -1  14  -6   16.57    1.50
   1 -14   6   14.83    2.00
   1  14   6   14.52    1.33
   1  14   6   15.61    1.28
  -1 -14  -7    1.52    1.35
  -1  14  -7    0.39    0.88
   1 -14   7    0.20    1.13
   1  14   7    0.15    0.64
  -1  14  -8    2.43    1.15
   1 -14   8    2.62    1.39
   1  14   8    3.69    0.70
  -1  14  -9    9.99    1.47
  -1  14  -9    8.25    0.97
   1 -14   9    9.18    1.85
  -1  14 -10    0.36    1.12
  -1  14 -10    0.41    0.72
   1 -14  10    0.47    1.34
   1  14  10   -0.18    0.61
   1  14  10    0.47    0.65
  -1  14 -11   16.60    1.95
  -1  14 -11   12.62    1.39
   1 -14  11   17.75    2.30
   1  14  11   11.81    1.26
   1  14  11   13.15    1.31
  -1  14 -12    0.47    1.15
  -1  14 -12   -0.15    0.85
   1 -14  12    0.05    1.24
   1  14  12   -0.21    0.76
   1  14  12   -0.10    0.82
  -1  14 -13   13.92    1.93
  -1  14 -13   12.33    1.46
   1 -14  13   14.41    2.20
   1  14  13    9.38    1.30
   1  14  13   12.24    1.50
  -1  14 -14   19.79    2.35
  -1  14 -14   16.77    1.79
   1 -14  14   20.37    2.68
   1  14  14   15.53    1.64
   1  14  14   16.96    1.74
  -1  14 -15   25.82    2.65
  -1  14 -15   20.40    1.92
   1 -14  15   21.96    2.70
   1  14  15   20.66    1.90
  -1  14 -16    8.56    1.95
  -1  14 -16    5.44    1.35
   1 -14  16    7.11    2.09
   1  14  16    5.84    1.37
  -1  14 -17   59.92    3.81
  -1  14 -17   46.48    2.86
   1 -14  17   53.33    4.03
   1  14  17   45.57    2.82
  -1  14 -18    4.02    1.90
   1 -14  18    5.21    1.90
   1  14  18    4.29    1.44
  -1  14 -19    6.09    2.01
   1 -14  19    5.19    2.09
   1  14  19    4.41    1.52
  -1  14 -20   11.41    2.48
   1 -14  20    7.88    2.16
   1  14  20    6.93    1.71
  -1  14 -21   -0.14    1.61
   1 -14  21   -0.96    1.58
  -1  14 -22    0.71    1.75
   1 -14  22   -0.53    1.70
  -1  14 -23    1.94    2.01
   1 -14  23    0.88    1.89
  -1  14 -24   20.95    3.25
   1 -14  24   20.44    3.17
  -1  14 -25   31.14    3.80
   1 -14  25   29.77    3.66
  -1  14 -26   -1.58    1.86
   1 -14  26    0.61    1.99
  -1  14 -27   16.80    3.37
   1 -14  27   14.53    3.04
  -1 -15  26    0.39    1.92
   1  15 -26    1.27    2.32
  -1 -15  25    1.31    1.96
   1  15 -25    3.44    2.19
  -1 -15  24    1.58    1.90
   1  15 -24   -0.46    1.94
  -1 -15  23    0.48    1.93
   1  15 -23   -0.59    1.88
  -1 -15  22    3.18    1.95
   1  15 -22    0.70    1.80
  -1 -15  21    0.97    1.83
   1  15 -21    1.17    1.89
  -1 -15  20   -0.36    1.62
  -1  15  20   -0.19    1.29
   1  15 -20    0.21    1.66
  -1 -15  19    3.77    2.01
  -1  15  19    1.34    1.33
   1  15 -19    3.08    1.71
  -1 -15  18    0.04    1.63
  -1  15  18    1.21    1.23
   1  15 -18    1.23    1.59
  -1 -15  17   -0.65    1.58
  -1  15  17   -0.23    1.14
   1  15 -17   -0.31    1.38
   1  15 -17   -0.51    0.96
  -1 -15  16   -0.15    1.56
  -1  15  16    0.44    1.11
   1  15 -16   -0.45    1.39
   1  15 -16    1.59    1.05
  -1 -15  15    2.91    1.80
  -1  15  15    3.53    1.29
   1  15 -15    3.13    1.49
   1  15 -15    3.17    1.21
  -1 -15  14    0.19    1.49
  -1  15  14    0.58    1.03
   1  15 -14    0.05    1.19
   1  15 -14    0.22    0.94
  -1 -15  13    1.47    1.53
  -1  15  13    0.74    0.98
   1  15 -13    0.97    1.19
   1  15 -13    0.34    0.87
  -1 -15  12   -0.87    1.28
  -1  15  12   -0.45    0.82
   1  15 -12   -0.29    1.03
   1  15 -12    0.01    0.83
  -1 -15  11    1.39    1.47
  -1  15  11    0.82    0.82
  -1  15  11    1.03    0.77
   1  15 -11    1.52    1.18
   1  15 -11    1.01    0.80
  -1 -15  10    2.49    1.46
  -1  15  10    2.21    0.77
  -1  15  10    3.04    0.75
   1  15 -10    2.54    1.14
   1  15 -10    2.32    0.73
  -1 -15   9    2.71    1.46
  -1  15   9    3.35    0.61
   1 -15  -9    1.40    1.42
   1  15  -9    3.86    1.17
  -1 -15   8   10.62    2.04
   1 -15  -8   10.11    1.81
   1  15  -8   10.42    1.38
  -1 -15   7   17.59    2.27
   1 -15  -7   17.12    2.13
   1  15  -7   19.14    1.58
  -1 -15   6    2.21    1.47
   1 -15  -6    2.65    1.43
   1  15  -6    2.40    0.86
  -1 -15   5    3.84    1.48
   1 -15  -5    5.01    1.49
   1  15  -5    6.72    0.88
  -1 -15   4   -0.01    1.18
  -1  15   4    1.09    0.68
   1 -15  -4    0.79    1.16
   1  15  -4   -0.03    0.56
  -1 -15   3    0.47    1.21
  -1  15   3    0.52    0.58
   1 -15  -3   -0.01    1.20
  -1 -15   2    2.55    1.49
   1 -15  -2    2.37    1.32
   1 -15  -1   12.73    2.04
  -1 -15   0   -1.53    1.14
   1 -15   0    0.16    1.26
  -1 -15  -1   13.92    2.09
   1 -15   1   11.28    1.98
  -1 -15  -2    3.26    1.51
   1 -15   2    2.42    1.34
  -1 -15  -3    0.31    1.17
  -1  15  -3    0.82    0.64
   1 -15   3    0.59    1.35
  -1 -15  -4    0.36    1.19
  -1  15  -4    0.76    0.71
   1 -15   4   -0.36    1.26
  -1 -15  -5    5.81    1.71
  -1  15  -5    6.58    1.01
   1 -15   5    5.30    1.70
   1  15   5    6.39    0.84
  -1 -15  -6    1.52    1.36
  -1  15  -6    2.31    0.93
   1 -15   6    2.68    1.44
   1  15   6    1.92    0.84
  -1 -15  -7   18.66    2.40
  -1  15  -7   17.90    1.66
   1 -15   7   15.75    2.31
   1  15   7   17.48    1.29
  -1  15  -8   10.01    1.41
   1 -15   8   11.56    2.11
   1  15   8    8.56    0.91
  -1  15  -9    3.69    1.26
  -1  15  -9    2.48    0.68
   1 -15   9    1.87    1.55
  -1  15 -10    1.51    1.17
  -1  15 -10    2.52    0.81
   1 -15  10    0.62    1.36
   1  15  10    1.28    0.65
   1  15  10    1.82    0.68
  -1  15 -11    0.01    1.14
  -1  15 -11    0.55    0.80
   1 -15  11    0.39    1.34
   1  15  11    1.16    0.76
   1  15  11    1.55    0.79
  -1  15 -12   -0.23    1.16
  -1  15 -12    0.92    0.91
   1 -15  12    0.93    1.55
   1  15  12   -0.52    0.77
   1  15  12    0.64    0.82
  -1  15 -13    1.40    1.38
  -1  15 -13    1.07    0.98
   1 -15  13    0.66    1.46
   1  15  13    0.52    0.90
   1  15  13    0.68    0.88
  -1  15 -14    0.66    1.30
  -1  15 -14    0.03    0.99
   1 -15  14    0.42    1.47
   1  15  14   -0.01    0.88
   1  15  14    0.46    0.91
  -1  15 -15    4.86    1.74
  -1  15 -15    2.76    1.17
   1 -15  15    2.33    1.66
   1  15  15    2.73    1.11
   1  15  15    3.83    1.16
  -1  15 -16    0.54    1.51
  -1  15 -16    0.76    1.01
   1 -15  16    1.23    1.77
   1  15  16    0.95    1.10
  -1  15 -17    1.47    1.56
  -1  15 -17   -0.45    1.00
   1 -15  17    1.69    1.84
   1  15  17    0.44    1.13
  -1  15 -18    1.04    1.60
   1 -15  18    0.67    1.77
   1  15  18    0.59    1.09
  -1  15 -19    1.40    1.76
   1 -15  19    0.46    1.67
   1  15  19    2.42    1.33
  -1  15 -20    0.28    1.69
   1 -15  20    0.47    1.76
   1  15  20    0.28    1.30
  -1  15 -21    2.73    1.99
   1 -15  21    0.60    1.81
  -1  15 -22   -0.23    1.76
   1 -15  22    0.36    1.84
  -1  15 -23   -2.04    1.84
   1 -15  23    0.31    1.83
  -1  15 -24   -0.84    1.97
   1 -15  24    0.08    1.81
  -1  15 -25    1.73    2.24
   1 -15  25    1.16    2.05
  -1  15 -26    1.24    2.22
   1 -15  26    1.35    2.09
  -1 -16  26   -1.31    1.84
  -1 -16  25   15.17    3.00
   1  16 -25   21.13    3.37
  -1 -16  24    2.88    2.08
   1  16 -24    2.95    2.24
  -1 -16  23   -0.09    1.78
   1  16 -23    1.06    1.97
  -1 -16  22    0.81    1.89
   1  16 -22    1.22    1.85
  -1 -16  21   -1.08    1.68
   1  16 -21   -0.47    1.62
  -1 -16  20    3.53    1.86
  -1  16  20    2.99    1.47
   1  16 -20    2.77    1.90
  -1 -16  19    6.66    2.28
  -1  16  19    5.32    1.66
   1  16 -19    8.86    2.26
  -1 -16  18   15.26    2.73
  -1  16  18   12.64    1.91
   1  16 -18   17.38    2.53
  -1 -16  17   19.61    2.95
  -1  16  17   21.25    2.32
   1  16 -17   23.61    2.80
  -1 -16  16   15.26    2.70
  -1  16  16   12.66    1.76
   1  16 -16   13.44    2.20
   1  16 -16   12.12    1.69
  -1 -16  15   69.77    4.35
  -1  16  15   54.87    2.82
   1  16 -15   65.45    3.68
   1  16 -15   57.41    2.91
  -1 -16  14    1.09    1.63
  -1  16  14    0.33    0.99
   1  16 -14   -0.73    1.19
   1  16 -14   -0.32    0.90
  -1 -16  13    3.18    1.79
  -1  16  13    2.20    1.08
   1  16 -13    3.51    1.44
   1  16 -13    1.37    1.00
  -1 -16  12    0.30    1.40
  -1  16  12   -0.23    0.79
  -1  16  12   -0.03    0.86
   1  16 -12   -0.92    1.05
   1  16 -12    0.29    0.85
  -1 -16  11   10.46    2.24
  -1  16  11    8.67    1.07
  -1  16  11    8.85    1.16
   1  16 -11   10.86    1.62
   1  16 -11    9.04    1.14
  -1 -16  10    0.98    1.43
  -1  16  10    0.66    0.70
  -1  16  10    0.70    0.64
   1  16 -10    1.79    1.12
   1  16 -10    0.42    0.67
  -1 -16   9   15.23    2.38
   1 -16  -9   12.79    2.16
   1  16  -9   13.70    1.63
  -1 -16   8   10.81    2.06
   1 -16  -8    7.01    1.82
   1  16  -8   11.71    1.40
  -1 -16   7   11.93    2.07
   1 -16  -7   12.62    2.00
   1  16  -7   13.41    1.50
  -1 -16   6    0.45    1.43
   1 -16  -6    3.97    1.62
   1  16  -6    1.18    0.80
  -1 -16   5    2.20    1.44
   1 -16  -5    1.86    1.48
   1  16  -5    1.04    0.72
  -1 -16   4    1.67    1.52
   1 -16  -4    0.59    1.29
  -1 -16   3   60.74    3.77
   1 -16  -3   57.38    3.52
  -1 -16   2    4.89    1.77
   1 -16  -2    5.18    1.72
  -1 -16   1  133.93    5.16
   1 -16  -1  126.75    4.97
  -1 -16   0   -0.62    1.22
   1 -16   0    0.49    1.34
  -1 -16  -1  128.42    5.04
   1 -16   1  132.83    5.19
  -1 -16  -2    5.16    1.75
   1 -16   2    5.62    1.75
  -1 -16  -3   56.99    3.65
   1 -16   3   56.04    3.57
  -1 -16  -4    2.81    1.61
  -1  16  -4    1.45    0.77
   1 -16   4    2.22    1.49
  -1 -16  -5    0.13    1.41
  -1  16  -5    1.21    0.84
   1 -16   5    1.08    1.33
  -1 -16  -6    2.51    1.48
  -1  16  -6    1.44    0.97
   1 -16   6   -0.01    1.31
   1  16   6    1.34    0.83
  -1 -16  -7   13.19    2.16
  -1  16  -7   14.20    1.57
   1 -16   7   15.50    2.37
   1  16   7   12.65    1.22
  -1  16  -8    9.96    1.45
   1 -16   8    8.21    1.93
  -1  16  -9   15.02    1.72
  -1  16  -9   11.29    0.97
   1 -16   9   13.25    2.23
  -1  16 -10    0.82    1.16
  -1  16 -10    1.09    0.78
   1 -16  10   -0.13    1.61
   1  16  10   -0.07    0.59
   1  16  10    0.69    0.61
  -1  16 -11   10.88    1.67
  -1  16 -11    9.96    1.21
   1 -16  11   10.99    2.21
   1  16  11    8.43    1.06
   1  16  11    8.99    1.04
  -1  16 -12    0.17    1.16
  -1  16 -12   -0.79    0.84
   1 -16  12   -0.10    1.45
   1  16  12   -0.72    0.75
   1  16  12   -0.71    0.80
  -1  16 -13    3.66    1.47
  -1  16 -13    2.17    1.05
   1 -16  13    2.66    1.83
   1  16  13    1.66    0.97
   1  16  13    2.22    0.98
  -1  16 -14    1.03    1.28
  -1  16 -14   -0.06    1.01
   1 -16  14    0.63    1.55
   1  16  14    0.89    0.99
   1  16  14    0.97    1.00
  -1  16 -15   63.47    3.62
  -1  16 -15   57.33    2.96
   1 -16  15   72.01    4.66
   1  16  15   52.74    2.76
   1  16  15   56.14    2.81
  -1  16 -16   15.84    2.37
  -1  16 -16   12.63    1.72
   1 -16  16   14.62    2.58
   1  16  16   12.43    1.75
  -1  16 -17   21.64    2.71
   1 -16  17   24.74    3.12
   1  16  17   16.75    1.99
  -1  16 -18   16.87    2.58
   1 -16  18   16.76    2.93
   1  16  18   12.66    1.87
  -1  16 -19    8.75    2.30
   1 -16  19    8.05    2.47
   1  16  19    6.33    1.62
  -1  16 -20    4.78    2.07
   1 -16  20    3.59    2.01
   1  16  20    4.96    1.64
  -1  16 -21   -1.86    1.69
   1 -16  21    1.11    1.96
  -1  16 -22    1.09    1.85
   1 -16  22    0.54    1.96
  -1  16 -23    1.39    2.09
   1 -16  23    2.07    2.16
  -1  16 -24    7.54    2.60
   1 -16  24    4.03    2.33
  -1  16 -25   17.35    3.26
   1 -16  25   18.23    3.29
   1 -16  26    1.44    2.21
  -1 -17  25    0.32    1.96
   1  17 -25    1.53    2.19
  -1 -17  24    2.13    2.05
   1  17 -24    2.05    1.94
  -1 -17  23    0.02    1.82
   1  17 -23    1.81    1.97
  -1 -17  22    2.67    2.11
   1  17 -22    7.10    2.37
  -1 -17  21   -0.34    1.90
   1  17 -21   -0.89    1.69
  -1 -17  20   -1.03    1.57
  -1  17  20    1.04    1.47
   1  17 -20   -0.92    1.59
  -1 -17  19    0.35    1.85
  -1  17  19    0.26    1.27
   1  17 -19    1.26    1.68
  -1 -17  18   -0.13    1.79
  -1  17  18    0.19    1.23
   1  17 -18   -0.68    1.46
  -1 -17  17    1.52    1.85
  -1  17  17    0.25    1.19
   1  17 -17    0.01    1.42
  -1 -17  16    2.69    1.97
  -1  17  16    0.82    1.24
   1  17 -16    1.52    1.61
   1  17 -16    1.37    1.12
  -1 -17  15   -1.01    1.43
  -1  17  15   -0.27    1.01
   1  17 -15    1.46    1.37
   1  17 -15    0.91    1.07
  -1 -17  14    0.53    1.77
  -1  17  14    0.21    1.05
   1  17 -14    1.45    1.41
   1  17 -14    0.80    0.98
  -1 -17  13    0.41    1.55
  -1  17  13   -0.45    0.92
   1  17 -13    0.05    1.17
   1  17 -13   -0.13    0.92
  -1 -17  12   -0.84    1.43
  -1  17  12    0.51    0.83
  -1  17  12    1.30    0.95
   1  17 -12    0.27    1.16
   1  17 -12    1.04    0.87
  -1 -17  11    0.02    1.48
  -1  17  11    0.04    0.81
  -1  17  11    0.15    0.73
   1  17 -11   -0.86    1.02
   1  17 -11    0.80    0.80
  -1 -17  10   -0.20    1.59
  -1  17  10    0.52    0.67
  -1  17  10    1.04    0.67
   1  17 -10    1.23    1.07
   1  17 -10    0.68    0.67
  -1 -17   9    2.73    1.69
   1 -17  -9    2.62    1.68
   1  17  -9    2.69    1.10
  -1 -17   8   -0.01    1.51
   1 -17  -8    0.47    1.35
   1  17  -8   -0.32    0.95
  -1 -17   7    7.87    2.10
   1 -17  -7    4.57    1.78
   1  17  -7    6.29    1.12
  -1 -17   6    3.02    1.71
   1 -17  -6    2.12    1.46
   1  17  -6    1.90    0.87
  -1 -17   5    7.52    1.90
   1 -17  -5    7.38    1.95
   1  17  -5    8.59    1.06
  -1 -17   4    1.95    1.61
   1 -17  -4    1.99    1.56
  -1 -17   3   -0.07    1.30
   1 -17  -3    1.18    1.46
  -1 -17   2    4.68    1.66
   1 -17  -2    2.23    1.59
  -1 -17   1    3.79    1.65
   1 -17  -1    1.59    1.43
  -1 -17   0   -0.18    1.31
   1 -17   0    0.49    1.50
  -1 -17  -1    3.20    1.65
   1 -17   1    1.72    1.49
  -1 -17  -2    3.09    1.56
   1 -17   2    1.87    1.49
  -1 -17  -3   -0.32    1.42
   1 -17   3   -0.30    1.32
  -1 -17  -4   -0.07    1.29
  -1  17  -4    2.01    0.73
   1 -17   4    0.03    1.50
  -1 -17  -5    6.74    1.88
  -1  17  -5    9.17    1.10
   1 -17   5    7.79    1.97
  -1 -17  -6    2.07    1.58
  -1  17  -6    1.09    0.94
   1 -17   6    1.48    1.67
   1  17   6    1.62    0.91
  -1 -17  -7    4.85    1.81
  -1  17  -7    6.15    1.25
   1 -17   7    6.27    2.01
  -1 -17  -8   -0.31    1.44
  -1  17  -8    0.42    1.03
   1 -17   8   -1.16    1.35
  -1  17  -9    1.96    1.14
  -1  17  -9    1.42    0.59
   1 -17   9    2.33    1.65
  -1  17 -10    0.74    1.25
  -1  17 -10    0.87    0.76
   1 -17  10    1.79    1.61
   1  17  10    0.14    0.58
   1  17  10    0.49    0.60
  -1  17 -11   -0.25    1.10
  -1  17 -11   -0.50    0.78
   1 -17  11   -0.84    1.54
   1  17  11    0.01    0.74
   1  17  11    0.08    0.68
  -1  17 -12    0.04    1.25
  -1  17 -12    0.63    0.92
   1 -17  12    0.38    1.71
   1  17  12    0.18    0.80
   1  17  12    0.53    0.86
  -1  17 -13   -0.58    1.20
  -1  17 -13   -0.29    0.93
   1 -17  13    0.15    1.60
   1  17  13   -0.13    0.88
   1  17  13   -0.09    0.91
  -1  17 -14    1.01    1.42
  -1  17 -14    0.51    1.05
   1 -17  14    1.75    1.74
   1  17  14    0.71    1.02
   1  17  14    0.82    1.01
  -1  17 -15    0.10    1.31
  -1  17 -15    0.11    1.11
   1 -17  15    1.76    1.71
   1  17  15    0.02    0.98
   1  17  15    0.68    1.08
  -1  17 -16    1.43    1.56
  -1  17 -16    1.88    1.17
   1 -17  16    0.94    1.89
   1  17  16    2.04    1.23
  -1  17 -17    0.07    1.49
   1 -17  17    1.18    1.94
   1  17  17    0.16    1.14
  -1  17 -18   -0.10    1.54
   1 -17  18   -0.45    1.78
   1  17  18   -0.26    1.19
  -1  17 -19   -0.30    1.64
   1 -17  19    1.82    1.92
   1  17  19    0.89    1.35
  -1  17 -20   -0.94    1.63
   1 -17  20    0.06    1.88
   1  17  20    0.94    1.35
  -1  17 -21   -0.42    1.71
   1 -17  21    1.19    1.91
  -1  17 -22    5.46    2.28
   1 -17  22    4.55    2.37
  -1  17 -23    0.45    1.73
   1 -17  23   -0.07    1.96
  -1  17 -24    4.85    2.26
   1 -17  24    1.95    2.15
  -1  17 -25    1.82    2.15
   1 -17  25    2.18    2.27
  -1 -18  24    5.31    2.46
   1  18 -24    2.83    2.23
  -1 -18  23   -0.39    1.96
   1  18 -23    0.93    1.95
  -1 -18  22    0.83    1.96
   1  18 -22   -0.78    1.75
  -1 -18  21    2.61    2.14
   1  18 -21    2.14    1.87
  -1 -18  20    0.74    1.76
  -1  18  20    0.25    1.38
   1  18 -20   -0.43    1.74
  -1 -18  19    2.22    2.04
  -1  18  19    1.31    1.43
   1  18 -19    0.91    1.72
  -1 -18  18   -0.09    1.83
  -1  18  18    0.98    1.35
   1  18 -18   -0.62    1.54
  -1 -18  17   18.16    3.03
  -1  18  17   14.19    2.02
   1  18 -17   16.04    2.38
  -1 -18  16   18.55    3.06
  -1  18  16   16.87    2.04
   1  18 -16   17.36    2.34
   1  18 -16   15.57    1.93
  -1 -18  15   14.89    2.83
  -1  18  15   12.83    1.76
   1  18 -15   17.57    2.31
   1  18 -15   14.14    1.78
  -1 -18  14    2.31    1.94
  -1  18  14    2.13    1.22
   1  18 -14    3.01    1.42
   1  18 -14    2.19    1.14
  -1 -18  13   16.31    2.68
  -1  18  13   14.39    1.76
   1  18 -13   18.90    2.13
   1  18 -13   13.91    1.66
  -1 -18  12    0.44    1.73
  -1  18  12   -0.59    0.88
  -1  18  12   -0.58    0.78
   1  18 -12   -1.06    1.12
   1  18 -12   -0.16    0.86
  -1 -18  11   11.35    2.54
  -1  18  11    9.17    1.10
  -1  18  11    9.23    1.16
   1  18 -11   13.03    1.68
   1  18 -11   10.64    1.29
  -1 -18  10    0.91    1.68
  -1  18  10    0.61    0.67
  -1  18  10    1.25    0.72
   1  18 -10    1.58    1.19
   1  18 -10    1.84    0.73
  -1 -18   9    8.89    2.31
   1 -18  -9    8.90    2.21
   1  18  -9   10.73    1.49
  -1 -18   8    5.10    1.92
   1 -18  -8    6.05    2.02
   1  18  -8    5.48    1.20
  -1 -18   7   -1.20    1.52
   1 -18  -7   -1.45    1.35
   1  18  -7   -1.00    0.83
  -1 -18   6    1.09    1.75
   1 -18  -6    0.94    1.57
   1  18  -6    3.03    0.87
  -1 -18   5   51.28    3.94
   1 -18  -5   54.52    3.74
  -1 -18   4    0.60    1.57
   1 -18  -4    1.70    1.60
  -1 -18   3    4.40    1.99
   1 -18  -3    2.36    1.68
  -1 -18   2    6.15    1.93
   1 -18  -2    3.36    1.93
  -1 -18   1   45.16    3.58
   1 -18  -1   44.93    3.53
  -1 -18   0   -0.01    1.48
   1 -18   0    0.17    1.50
  -1 -18  -1   40.91    3.41
   1 -18   1   49.13    3.66
  -1 -18  -2    5.16    1.83
   1 -18   2    3.39    1.76
  -1 -18  -3    3.46    1.84
   1 -18   3    2.30    1.70
  -1 -18  -4    1.35    1.61
   1 -18   4    0.99    1.72
  -1 -18  -5   50.98    3.92
  -1  18  -5   55.78    1.85
   1 -18   5   56.88    4.14
  -1 -18  -6    3.52    1.92
  -1  18  -6    1.91    0.93
   1 -18   6    0.51    1.61
  -1 -18  -7    0.39    1.53
  -1  18  -7   -0.95    0.91
   1 -18   7   -0.40    1.58
  -1 -18  -8    2.96    1.78
  -1  18  -8    4.49    1.26
   1 -18   8    6.27    2.16
  -1  18  -9   10.57    1.55
   1 -18   9    7.88    2.17
  -1  18 -10    1.83    1.26
  -1  18 -10    0.91    0.79
   1 -18  10    2.26    1.79
   1  18  10    1.39    0.62
  -1  18 -11   12.08    1.76
  -1  18 -11    8.79    1.21
   1 -18  11   10.51    2.50
   1  18  11    9.06    1.08
   1  18  11    9.81    1.15
  -1  18 -12   -0.15    1.15
  -1  18 -12   -0.09    0.91
   1 -18  12    0.84    1.82
   1  18  12   -0.75    0.75
   1  18  12    0.56    0.85
  -1  18 -13   18.54    2.17
  -1  18 -13   15.32    1.77
   1 -18  13   16.82    2.76
   1  18  13   14.00    1.59
   1  18  13   16.70    1.71
  -1  18 -14    2.00    1.56
  -1  18 -14    1.45    1.12
   1 -18  14    0.59    1.94
   1  18  14    1.43    1.07
   1  18  14    2.34    1.13
  -1  18 -15   17.62    2.35
  -1  18 -15   13.83    1.82
   1 -18  15   16.22    2.84
   1  18  15   12.83    1.69
   1  18  15   14.95    1.75
  -1  18 -16   20.64    2.57
  -1  18 -16   15.94    1.99
   1 -18  16   22.37    3.16
   1  18  16   14.70    1.83
  -1  18 -17   17.20    2.50
   1 -18  17   19.49    3.22
   1  18  17   15.01    2.00
  -1  18 -18    1.31    1.63
   1 -18  18   -0.31    1.76
   1  18  18    0.81    1.31
  -1  18 -19   -0.29    1.60
   1 -18  19    1.16    2.08
   1  18  19    1.70    1.45
  -1  18 -20   -1.15    1.65
   1 -18  20    1.65    2.14
   1  18  20    0.38    1.35
  -1  18 -21    1.24    1.79
   1 -18  21    1.35    2.09
  -1  18 -22   -0.88    1.73
   1 -18  22    0.74    1.87
  -1  18 -23   -0.38    1.80
   1 -18  23    0.75    1.95
  -1  18 -24    5.63    2.37
   1 -18  24    2.48    2.14
  -1 -19  23   -1.52    1.83
  -1 -19  22   -1.92    1.79
   1  19 -22    1.01    1.83
  -1 -19  21   -0.29    1.98
   1  19 -21    0.65    1.77
  -1 -19  20    2.60    2.25
  -1  19  20    3.43    1.65
   1  19 -20    4.78    2.00
  -1 -19  19   -0.92    1.89
  -1  19  19    0.50    1.37
   1  19 -19    0.51    1.68
  -1 -19  18    0.70    1.94
  -1  19  18    0.83    1.38
   1  19 -18   -0.63    1.53
  -1 -19  17    1.00    1.86
  -1  19  17    0.12    1.28
   1  19 -17    0.18    1.42
  -1 -19  16   -0.02    1.83
  -1  19  16   -0.12    1.21
   1  19 -16    0.32    1.40
   1  19 -16    0.91    1.18
  -1 -19  15   -0.04    1.86
  -1  19  15    1.06    1.20
   1  19 -15    1.59    1.41
   1  19 -15    0.16    1.08
  -1 -19  14    0.86    1.77
  -1  19  14    1.70    1.15
   1  19 -14   -0.04    1.30
   1  19 -14    0.68    1.05
  -1 -19  13    1.43    1.98
  -1  19  13    1.21    1.07
   1  19 -13    3.08    1.35
   1  19 -13    0.70    1.00
  -1 -19  12    3.61    2.06
  -1  19  12    1.06    0.99
  -1  19  12    1.23    0.93
   1  19 -12    2.42    1.32
   1  19 -12    1.46    0.95
  -1 -19  11   -0.15    1.61
  -1  19  11   -0.02    0.85
  -1  19  11    0.06    0.74
   1  19 -11    0.77    1.10
   1  19 -11    0.23    0.80
  -1 -19  10    0.15    1.72
  -1  19  10   -0.15    0.67
  -1  19  10   -0.09    0.65
   1  19 -10   -0.27    1.04
   1  19 -10   -0.40    0.66
  -1 -19   9    0.82    1.78
   1 -19  -9   -0.96    1.42
   1  19  -9    0.80    1.05
  -1 -19   8    4.22    1.97
   1 -19  -8    3.55    1.91
   1  19  -8    6.14    1.19
  -1 -19   7    0.17    1.72
   1 -19  -7   -0.98    1.43
  -1 -19   6    0.26    1.72
   1 -19  -6   -1.17    1.45
  -1 -19   5    3.81    2.04
   1 -19  -5    5.78    1.92
  -1 -19   4    4.21    1.98
   1 -19  -4    1.80    1.83
  -1 -19   3   -1.01    1.50
   1 -19  -3   -0.10    1.51
  -1 -19   2    0.85    1.76
   1 -19  -2   -0.71    1.65
  -1 -19   1    2.06    1.69
   1 -19  -1    1.09    1.76
  -1 -19   0   -0.28    1.45
   1 -19   0   -0.56    1.65
  -1 -19  -1    1.07    1.71
   1 -19   1    1.22    1.80
  -1 -19  -2   -0.77    1.62
   1 -19   2    0.70    1.58
  -1 -19  -3    0.66    1.57
   1 -19   3   -0.24    1.45
  -1 -19  -4    1.53    1.64
   1 -19   4    2.33    1.76
  -1 -19  -5    5.46    2.07
   1 -19   5    5.31    1.96
  -1 -19  -6   -0.38    1.51
   1 -19   6    0.38    1.56
  -1 -19  -7    1.01    1.83
  -1  19  -7    0.14    0.90
   1 -19   7   -0.23    1.62
  -1 -19  -8    4.03    1.93
  -1  19  -8    5.48    1.26
   1 -19   8    6.43    2.28
  -1  19  -9   -0.45    1.06
   1 -19   9   -0.38    1.60
  -1  19 -10    0.18    1.08
  -1  19 -10    0.27    0.76
   1 -19  10    0.12    1.78
   1  19  10   -0.39    0.57
  -1  19 -11   -0.50    1.04
  -1  19 -11    0.23    0.86
   1 -19  11   -0.39    1.81
   1  19  11   -0.75    0.70
   1  19  11   -0.23    0.74
  -1  19 -12    1.78    1.33
  -1  19 -12    1.02    1.03
   1 -19  12    1.38    1.98
   1  19  12    0.70    0.89
   1  19  12    1.10    0.94
  -1  19 -13    1.18    1.41
  -1  19 -13    0.93    1.08
   1 -19  13    1.70    1.86
   1  19  13    0.26    0.93
   1  19  13    0.81    0.97
  -1  19 -14    0.28    1.39
  -1  19 -14    2.12    1.16
   1 -19  14    2.44    2.12
   1  19  14    0.94    0.99
   1  19  14    0.94    1.06
  -1  19 -15    0.81    1.55
  -1  19 -15    1.23    1.21
   1 -19  15    0.75    1.93
   1  19  15    0.96    1.14
   1  19  15    1.69    1.17
  -1  19 -16   -0.79    1.40
   1 -19  16   -0.39    1.78
   1  19  16    0.24    1.14
  -1  19 -17   -0.83    1.38
   1 -19  17    0.27    1.86
   1  19  17    0.34    1.23
  -1  19 -18    0.00    1.54
   1 -19  18    0.93    1.93
   1  19  18    0.33    1.30
  -1  19 -19   -1.08    1.65
   1 -19  19   -0.68    1.96
   1  19  19    0.15    1.33
  -1  19 -20    2.84    1.91
   1 -19  20    0.94    2.24
   1  19  20    1.71    1.54
  -1  19 -21   -1.57    1.70
   1 -19  21   -1.30    1.98
  -1  19 -22   -1.67    1.63
   1 -19  22   -0.67    2.07
  -1  19 -23   -1.21    1.75
   1 -19  23   -0.83    1.87
  -1 -20  21    1.80    2.06
   1  20 -21    1.82    1.81
  -1 -20  20    0.98    2.17
  -1  20  20    2.04    1.63
   1  20 -20   -1.01    1.63
  -1 -20  19    0.94    1.89
  -1  20  19    0.70    1.44
   1  20 -19    0.40    1.62
  -1 -20  18    0.92    2.07
  -1  20  18    0.16    1.42
   1  20 -18    1.12    1.66
  -1 -20  17   35.72    4.13
  -1  20  17   25.56    2.56
   1  20 -17   33.94    3.19
  -1 -20  16    0.81    1.99
  -1  20  16    0.10    1.27
   1  20 -16   -0.77    1.35
  -1 -20  15    5.97    2.30
  -1  20  15    3.99    1.40
   1  20 -15    7.13    1.82
   1  20 -15    4.03    1.38
  -1 -20  14    0.49    1.98
  -1  20  14   -0.18    1.12
   1  20 -14    0.22    1.27
   1  20 -14    0.22    1.11
  -1 -20  13   28.94    3.60
  -1  20  13   24.55    2.08
   1  20 -13   28.88    2.47
   1  20 -13   24.44    2.04
  -1 -20  12    5.16    2.37
  -1  20  12    3.33    1.16
  -1  20  12    3.62    1.07
   1  20 -12    5.57    1.51
   1  20 -12    3.91    1.12
  -1 -20  11   11.04    2.72
  -1  20  11    9.21    1.16
  -1  20  11    9.73    1.24
   1  20 -11   13.14    1.72
   1  20 -11   10.28    1.22
  -1 -20  10    1.88    2.03
  -1  20  10    0.96    0.73
  -1  20  10    1.73    0.77
   1  20 -10    2.02    0.80
  -1 -20   9    1.93    1.90
   1 -20  -9    5.90    2.24
  -1 -20   8   -0.20    1.68
   1 -20  -8   -0.16    1.80
  -1 -20   7    1.48    1.98
   1 -20  -7    3.62    1.99
  -1 -20   6    9.16    2.51
   1 -20  -6   10.77    2.36
  -1 -20   5    1.75    1.77
   1 -20  -5    2.63    1.90
  -1 -20   4    3.87    1.99
   1 -20  -4    2.82    1.83
  -1 -20   3    9.51    2.35
   1 -20  -3    5.95    2.06
  -1 -20   2   -1.80    1.61
   1 -20  -2    0.42    1.80
  -1 -20   1   47.26    3.92
   1 -20  -1   49.31    4.07
  -1 -20   0   -1.16    1.70
   1 -20   0   -0.11    1.66
  -1 -20  -1   48.23    4.05
   1 -20   1   50.43    3.99
  -1 -20  -2    1.91    1.78
   1 -20   2   -0.31    1.71
  -1 -20  -3    9.92    2.29
   1 -20   3   10.19    2.40
  -1 -20  -4    1.50    1.75
   1 -20   4    3.21    1.97
  -1 -20  -5    0.19    1.74
   1 -20   5    0.37    1.76
  -1 -20  -6    6.33    2.34
   1 -20   6   10.45    2.43
  -1 -20  -7    2.08    1.86
   1 -20   7    2.75    2.08
   1 -20   8    0.63    1.77
   1 -20   9    4.85    2.33
  -1  20 -10    1.24    1.21
  -1  20 -10    0.81    0.84
   1 -20  10    0.62    2.01
  -1  20 -11   15.27    1.87
  -1  20 -11   10.61    1.32
   1 -20  11   13.12    2.89
   1  20  11    8.29    1.07
   1  20  11    9.16    1.15
  -1  20 -12    5.22    1.57
  -1  20 -12    4.19    1.19
   1 -20  12    3.32    2.25
   1  20  12    3.96    1.10
   1  20  12    4.28    1.05
  -1  20 -13   30.59    2.58
  -1  20 -13   24.52    2.08
   1 -20  13   26.72    3.50
   1  20  13   21.19    1.80
   1  20  13   22.60    1.93
  -1  20 -14   -0.97    1.36
  -1  20 -14    2.40    1.18
   1 -20  14    0.77    2.08
   1  20  14    0.17    1.06
   1  20  14    1.23    1.03
  -1  20 -15    6.17    1.85
  -1  20 -15    3.66    1.36
   1 -20  15    7.04    2.45
   1  20  15    3.90    1.30
   1  20  15    4.75    1.39
  -1  20 -16    0.52    1.58
   1 -20  16    0.83    1.98
   1  20  16   -0.06    1.15
  -1  20 -17   34.92    3.20
   1 -20  17   38.56    4.15
   1  20  17   29.21    2.58
  -1  20 -18    1.65    1.73
   1 -20  18    2.16    2.12
   1  20  18   -0.10    1.25
  -1  20 -19   -2.46    1.50
   1 -20  19    1.01    2.13
   1  20  19    0.37    1.36
  -1  20 -20   -0.75    1.67
   1 -20  20    1.19    2.14
   1  20  20   -0.26    1.42
  -1  20 -21    1.67    1.93
   1 -20  21    0.63    2.20
  -1 -21  20   -0.88    1.85
   1  21 -20    2.55    1.82
  -1 -21  19    1.44    2.17
  -1  21  19    0.99    1.50
   1  21 -19    0.81    1.68
  -1 -21  18    0.24    2.09
  -1  21  18    0.76    1.44
   1  21 -18    2.67    1.67
  -1 -21  17    1.60    2.27
  -1  21  17    2.20    1.47
   1  21 -17    1.88    1.58
  -1 -21  16    0.10    2.06
  -1  21  16    1.27    1.34
  -1 -21  15    0.08    2.13
  -1  21  15    1.06    1.25
   1  21 -15    0.31    1.15
  -1 -21  14    0.74    1.95
  -1  21  14    0.63    1.20
   1  21 -14    1.09    1.17
  -1 -21  13   -0.21    2.06
  -1  21  13    1.18    1.19
   1  21 -13    1.20    1.08
  -1 -21  12    0.67    1.87
  -1  21  12   -0.07    0.99
   1  21 -12    0.89    1.00
  -1 -21  11    2.52    2.00
  -1  21  11    0.19    0.89
  -1  21  11    1.23    0.86
   1  21 -11   -0.58    0.86
  -1 -21  10    2.80    2.03
  -1  21  10    1.46    0.73
  -1  21  10    1.47    0.78
   1  21 -10    1.97    0.83
  -1 -21   9    2.21    2.02
   1 -21  -9    1.91    1.84
  -1 -21   8    5.49    2.25
   1 -21  -8    4.02    2.18
  -1 -21   7   -0.39    1.86
   1 -21  -7   -1.04    1.62
  -1 -21   6    1.94    1.86
   1 -21  -6   -0.26    1.92
  -1 -21   5   -0.40    1.76
   1 -21  -5    2.11    1.88
  -1 -21   4    0.92    1.97
   1 -21  -4    2.77    1.88
  -1 -21   3    1.65    2.04
   1 -21  -3    1.55    1.90
  -1 -21   2   -0.27    1.62
   1 -21  -2   -0.25    1.63
  -1 -21   1    6.60    2.22
   1 -21  -1    4.53    2.09
  -1 -21   0   -0.20    1.85
   1 -21   0    0.22    1.70
  -1 -21  -1    5.72    2.15
   1 -21   1    5.92    2.33
  -1 -21  -2   -0.51    1.70
   1 -21   2    0.16    1.91
  -1 -21  -3    0.60    1.89
   1 -21   3    1.15    1.79
  -1 -21  -4    1.24    1.90
   1 -21   4    1.87    1.89
  -1 -21  -5    0.90    1.95
   1 -21   5    1.22    1.86
  -1 -21  -6   -0.18    1.83
   1 -21   6   -1.05    1.88
  -1 -21  -7    1.20    1.80
   1 -21   7    0.97    1.81
   1 -21   8    6.76    2.43
   1 -21   9    3.58    2.14
  -1  21 -10    1.89    0.89
   1 -21  10    2.73    2.08
  -1  21 -11   -0.03    0.90
   1 -21  11    0.63    1.96
   1  21  11   -0.47    0.82
   1  21  11    0.97    0.77
  -1  21 -12    1.51    1.08
   1 -21  12    0.11    2.07
   1  21  12   -0.56    0.85
   1  21  12    0.24    0.96
  -1  21 -13    0.01    1.07
   1 -21  13    0.94    2.10
   1  21  13    0.21    1.01
   1  21  13    0.92    0.98
  -1  21 -14    1.29    1.21
   1 -21  14   -0.23    2.14
   1  21  14    0.21    1.08
   1  21  14    1.14    1.08
  -1  21 -15    0.99    1.46
  -1  21 -15    0.22    1.21
   1 -21  15   -0.31    1.96
   1  21  15   -0.59    0.98
   1  21  15    0.00    1.11
  -1  21 -16    0.65    1.48
   1 -21  16    0.28    2.00
   1  21  16    0.02    1.21
  -1  21 -17    1.43    1.65
   1 -21  17    1.68    2.21
   1  21  17    2.06    1.39
  -1  21 -18   -2.11    1.54
   1 -21  18    0.97    2.11
   1  21  18   -0.22    1.26
  -1  21 -19   -0.96    1.67
   1 -21  19   -1.08    2.14
   1  21  19    0.25    1.32
  -1  21 -20    0.33    1.77
   1 -21  20   -1.70    1.98
   1  21  20   -0.02    1.35
  -1 -22  19    1.31    2.31
  -1  22  19    1.52    1.51
  -1 -22  18    1.18    2.16
  -1  22  18    0.01    1.40
  -1 -22  17   19.23    3.48
  -1  22  17   14.27    2.09
  -1 -22  16    0.74    2.12
  -1  22  16   -0.58    1.24
  -1 -22  15    2.70    2.27
  -1  22  15    4.23    1.49
   1  22 -15    5.63    1.52
  -1 -22  14   16.10    3.27
  -1  22  14   11.83    1.74
   1  22 -14   13.25    1.76
  -1 -22  13    8.24    2.79
  -1  22  13    6.81    1.44
   1  22 -13    5.69    1.40
  -1 -22  12    3.43    2.42
  -1  22  12    2.83    1.17
   1  22 -12    2.66    1.10
  -1 -22  11   12.01    2.83
  -1  22  11    8.44    1.14
  -1  22  11    8.47    1.27
   1  22 -11   10.13    1.28
  -1 -22  10   12.79    2.87
  -1  22  10    9.31    1.10
  -1  22  10   10.41    1.22
   1  22 -10   11.26    1.22
  -1 -22   9   -0.26    1.90
   1 -22  -9    1.74    1.97
  -1 -22   8   11.59    2.74
   1 -22  -8   12.03    2.86
  -1 -22   7    0.14    1.98
   1 -22  -7   -1.38    1.78
  -1 -22   6    9.53    2.57
   1 -22  -6   10.81    2.70
  -1 -22   5    2.22    2.21
   1 -22  -5    2.86    2.21
  -1 -22   4   -0.26    1.79
   1 -22  -4   -0.09    1.93
  -1 -22   3    0.60    1.87
   1 -22  -3   -1.25    1.86
  -1 -22   2   -0.52    1.76
   1 -22  -2    0.05    1.82
  -1 -22   1   21.45    3.26
   1 -22  -1   19.41    3.04
  -1 -22   0    0.13    1.96
   1 -22   0    0.04    1.92
  -1 -22  -1   22.37    3.20
   1 -22   1   20.22    3.24
  -1 -22  -2    1.58    2.08
   1 -22   2    0.96    1.95
  -1 -22  -3    0.97    1.92
   1 -22   3    1.25    1.99
  -1 -22  -4    0.01    1.82
   1 -22   4    1.45    1.97
  -1 -22  -5    2.21    2.23
   1 -22   5    3.28    2.18
  -1 -22  -6   10.99    2.78
   1 -22   6   14.04    3.05
  -1 -22  -7   -0.90    1.92
   1 -22   7   -0.70    1.83
   1 -22   8    9.90    2.58
   1 -22   9   -0.62    1.95
  -1  22 -10   11.26    1.37
   1 -22  10   13.37    3.01
   1  22  10   10.41    1.03
  -1  22 -11    9.16    1.32
   1 -22  11   10.86    2.95
   1  22  11    6.94    1.13
   1  22  11    7.55    1.05
  -1  22 -12    3.97    1.21
   1 -22  12    4.47    2.40
   1  22  12    1.27    0.93
   1  22  12    2.50    1.10
  -1  22 -13    7.25    1.46
   1 -22  13    9.78    2.97
   1  22  13    6.58    1.26
   1  22  13    7.41    1.41
  -1  22 -14   11.86    1.75
   1 -22  14   14.00    3.11
   1  22  14    9.67    1.54
   1  22  14   14.01    1.74
   1 -22  15    5.21    2.67
   1  22  15    5.01    1.43
   1 -22  16    0.99    2.35
   1  22  16    0.58    1.26
   1 -22  17   22.01    3.75
   1  22  17   16.04    2.10
   1 -22  18    0.31    2.25
   1  22  18   -1.37    1.12
   1 -22  19   -0.46    2.04
   1  22  19   -0.32    1.36
  -1 -23  17   -0.62    2.17
  -1 -23  16    1.57    2.43
  -1  23  16   -0.61    1.28
  -1 -23  15    0.58    2.31
  -1  23  15    0.39    1.25
  -1 -23  14   -0.96    2.08
  -1  23  14   -0.64    1.12
   1  23 -14    1.55    1.25
  -1 -23  13    0.06    2.12
  -1  23  13    0.03    1.19
   1  23 -13    0.28    1.08
  -1 -23  12   -0.07    2.17
  -1  23  12   -0.83    1.01
   1  23 -12    0.12    1.04
  -1 -23  11    2.25    2.28
  -1  23  11    1.07    1.00
  -1  23  11    1.18    0.87
   1  23 -11    1.49    1.00
  -1 -23  10    0.15    2.06
  -1  23  10   -0.03    0.70
  -1  23  10    0.08    0.77
   1  23 -10   -0.43    0.73
  -1 -23   9    1.16    2.07
   1 -23  -9    0.41    2.02
  -1 -23   8   -0.24    1.97
   1 -23  -8   -0.94    2.00
  -1 -23   7    1.82    2.10
   1 -23  -7    1.15    2.09
  -1 -23   6    0.93    2.14
   1 -23  -6    0.62    2.11
  -1 -23   5   -0.15    1.91
   1 -23  -5    0.77    2.11
  -1 -23   4    4.86    2.26
   1 -23  -4    4.44    2.39
  -1 -23   3   -0.02    2.05
   1 -23  -3    0.03    2.06
  -1 -23   2    1.87    2.14
   1 -23  -2    2.94    2.12
  -1 -23   1    1.59    2.14
   1 -23  -1    1.57    2.20
  -1 -23   0    0.27    2.12
   1 -23   0   -0.56    1.87
  -1 -23  -1    1.87    2.08
   1 -23   1   -0.76    1.90
  -1 -23  -2    0.55    1.99
   1 -23   2    0.50    1.97
  -1 -23  -3    0.75    2.21
   1 -23   3    0.31    1.93
  -1 -23  -4    1.33    2.19
   1 -23   4    3.60    2.24
  -1 -23  -5    0.70    1.96
   1 -23   5    0.44    2.15
  -1 -23  -6   -1.33    1.98
   1 -23   6   -0.27    1.96
  -1 -23  -7    0.55    2.17
   1 -23   7   -0.01    2.18
   1 -23   8   -1.96    1.73
   1 -23   9   -2.08    1.78
  -1  23 -10    0.36    0.85
   1 -23  10   -1.05    1.91
   1  23  10    0.63    0.66
  -1  23 -11    2.12    1.06
   1 -23  11    2.00    2.40
   1  23  11    0.75    0.93
   1  23  11    1.37    0.87
  -1  23 -12   -0.43    1.06
   1 -23  12   -0.27    2.25
   1  23  12   -0.23    0.85
   1  23  12    0.42    0.98
  -1  23 -13    0.53    1.19
   1 -23  13    1.45    2.25
   1  23  13   -0.39    0.92
   1  23  13    0.48    1.08
  -1  23 -14    0.90    1.22
   1 -23  14    0.76    2.38
   1  23  14   -0.16    1.00
   1  23  14    0.69    1.16
   1 -23  15    0.72    2.38
   1  23  15    0.88    1.21
   1 -23  16   -0.61    2.28
   1 -23  17   -0.80    2.24
  -1 -24  15   17.02    3.61
  -1 -24  14    5.88    2.62
   1  24 -14    2.46    1.31
  -1 -24  13    3.20    2.57
   1  24 -13    2.26    1.28
  -1 -24  12    0.82    2.37
   1  24 -12    2.04    1.18
  -1 -24  11    4.26    2.59
  -1  24  11    1.86    1.10
  -1  24  11    3.07    1.07
   1  24 -11    3.10    1.20
  -1 -24  10    8.72    2.80
  -1  24  10    4.67    1.03
  -1  24  10    4.69    0.99
   1  24 -10    5.98    1.10
  -1 -24   9    2.47    2.37
  -1 -24   8   12.70    3.06
   1 -24  -8   14.18    3.07
  -1 -24   7    0.86    2.20
   1 -24  -7    1.96    2.31
  -1 -24   6    2.01    2.36
   1 -24  -6   -0.15    2.03
  -1 -24   5    3.17    2.40
   1 -24  -5    1.51    2.22
  -1 -24   4   30.74    4.06
   1 -24  -4   29.30    3.97
  -1 -24   3   16.19    3.13
   1 -24  -3   17.60    3.35
  -1 -24   2    2.45    2.31
   1 -24  -2    0.37    2.07
  -1 -24   1   15.07    3.24
   1 -24  -1   17.53    3.19
  -1 -24   0    1.37    2.22
   1 -24   0   -2.53    2.05
  -1 -24  -1   18.18    3.22
   1 -24   1   17.36    3.41
  -1 -24  -2   -0.43    2.06
   1 -24   2   -0.59    2.15
  -1 -24  -3   17.53    3.41
   1 -24   3   16.74    3.39
  -1 -24  -4   27.38    3.74
   1 -24   4   32.14    4.02
  -1 -24  -5    1.60    2.41
   1 -24   5    4.69    2.65
  -1 -24  -6   -1.33    2.00
   1 -24   6    0.55    2.21
  -1 -24  -7   -0.21    2.36
   1 -24   7    1.69    2.44
   1 -24   8   17.40    3.46
  -1  24  -9    1.32    0.83
   1 -24   9    4.73    2.64
  -1  24 -10    5.69    1.16
   1 -24  10    6.17    2.85
   1  24  10    4.65    0.91
  -1  24 -11    3.15    1.20
   1 -24  11    1.74    2.56
   1  24  11    2.72    1.03
  -1  24 -12    2.04    1.24
   1 -24  12    0.18    2.21
   1  24  12    0.78    1.07
  -1  24 -13    1.04    1.30
   1 -24  13    0.65    2.44
   1  24  13    2.18    1.20
   1 -24  14    1.30    2.44
   1  24  14    2.08    1.30
   1 -24  15   18.63    3.60
  -1 -25  13    1.48    2.44
   1  25 -13    0.44    1.23
  -1 -25  12    0.09    2.36
   1  25 -12    0.39    1.17
  -1 -25  11   -0.69    2.31
   1  25 -11    0.42    1.10
  -1 -25  10    1.08    2.35
  -1  25  10    1.97    0.92
   1  25 -10    2.18    1.04
  -1 -25   9   -0.14    2.18
  -1 -25   8   -0.55    2.29
   1 -25  -8   -0.97    2.14
  -1 -25   7    1.41    2.22
   1 -25  -7    0.45    2.26
  -1 -25   6    0.43    2.13
   1 -25  -6   -0.27    2.21
  -1 -25   5    0.99    2.31
   1 -25  -5    1.71    2.33
  -1 -25   4    2.20    2.30
   1 -25  -4    1.20    2.41
  -1 -25   3    2.01    2.37
   1 -25  -3    0.27    2.23
  -1 -25   2   -1.54    1.91
   1 -25  -2    0.34    2.30
  -1 -25   1   -1.52    1.90
   1 -25  -1    0.08    2.12
  -1 -25   0    0.61    2.24
   1 -25   0    0.22    2.09
  -1 -25  -1   -0.36    2.22
   1 -25   1    0.20    2.11
  -1 -25  -2   -1.80    1.94
   1 -25   2   -0.70    2.04
  -1 -25  -3    0.20    2.09
   1 -25   3    0.19    2.24
  -1 -25  -4   -0.75    2.16
   1 -25   4   -0.03    2.27
  -1 -25  -5    1.83    2.27
   1 -25   5    1.24    2.22
  -1 -25  -6    0.67    2.40
   1 -25   6   -0.79    2.07
   1 -25   7   -0.08    2.32
   1 -25   8    0.69    2.38
  -1  25  -9    0.45    0.87
   1 -25   9    0.89    2.38
  -1  25 -10    3.13    1.17
   1 -25  10    2.29    2.55
  -1  25 -11    0.78    1.18
   1 -25  11    0.28    2.27
  -1  25 -12   -0.92    1.16
   1 -25  12   -1.32    2.33
  -1  25 -13    0.97    1.32
   1 -25  13    0.78    2.32
  -1 -26  10   15.05    3.47
  -1 -26   9    1.37    2.64
  -1 -26   8    5.49    2.97
   1 -26  -8    8.31    3.00
  -1 -26   7    0.91    2.48
   1 -26  -7    2.52    2.42
  -1 -26   6   22.06    3.86
   1 -26  -6   19.93    3.71
  -1 -26   5    0.27    2.22
   1 -26  -5    0.34    2.45
  -1 -26   4    4.69    2.88
   1 -26  -4    2.60    2.56
  -1 -26   3    4.84    2.59
   1 -26  -3    9.24    2.90
  -1 -26   2   -0.16    2.43
   1 -26  -2   -1.02    2.29
  -1 -26   1    3.66    2.52
   1 -26  -1    3.34    2.68
  -1 -26   0    0.73    2.20
   1 -26   0   -1.15    2.31
  -1 -26  -1    1.36    2.47
   1 -26   1    2.14    2.55
  -1 -26  -2    0.37    2.44
   1 -26   2    0.32    2.40
  -1 -26  -3    2.04    2.40
   1 -26   3    6.62    2.75
  -1 -26  -4    6.16    2.73
   1 -26   4    4.54    2.86
  -1 -26  -5    1.32    2.61
   1 -26   5    0.11    2.29
  -1 -26  -6   21.35    3.85
   1 -26   6   19.49    3.62
   1 -26   7    0.37    2.44
   1 -26   8   10.13    3.24
   1 -26   9    0.93    2.27
   1 -26  10    9.39    3.05
  -1 -27   6    0.23    2.39
   1 -27  -6    2.77    2.55
  -1 -27   5    2.03    2.63
   1 -27  -5    0.22    2.48
  -1 -27   4    1.54    2.48
   1 -27  -4    2.03    2.62
  -1 -27   3    0.69    2.35
   1 -27  -3    0.35    2.31
  -1 -27   2    0.92    2.54
   1 -27  -2    1.28    2.38
  -1 -27   1    1.17    2.51
   1 -27  -1    0.05    2.42
  -1 -27   0   -0.93    2.18
   1 -27   0    0.95    2.38
  -1 -27  -1    0.41    2.38
   1 -27   1    0.94    2.40
  -1 -27  -2    0.94    2.60
   1 -27   2    0.06    2.48
  -1 -27  -3   -1.00    2.43
   1 -27   3   -0.07    2.27
  -1 -27  -4   -0.09    2.30
   1 -27   4    1.12    2.59
  -1 -27  -5    1.69    2.49
   1 -27   5   -0.23    2.30
   1 -27   6    0.95    2.38
   2   0 -31    1.26    2.36
   2   0 -30    8.53    2.64
   2   0 -29    0.30    2.20
   2   0 -28    7.07    2.63
   2   0 -27    0.03    1.87
   2   0 -26   13.61    2.91
   2   0 -25   -0.54    1.65
   2   0 -24   52.77    4.25
   2   0 -23    1.20    1.58
   2   0 -22    4.21    1.97
   2   0 -21    1.13    1.44
   2   0 -20    3.22    1.84
  -2   0  19   -0.13    0.90
   2   0 -19    0.69    1.54
   2   0 -19    0.85    0.94
  -2   0  18  170.87    4.71
   2   0 -18  192.00    6.04
   2   0 -18  174.80    4.77
  -2   0  17    0.17    0.84
   2   0 -17    0.00    1.09
  -2   0  16  256.25    5.34
   2   0 -16  291.38    6.83
   2   0 -16  265.66    5.41
  -2   0  15   -0.10    0.73
   2   0 -15    1.64    1.24
   2   0 -15   -0.18    0.71
  -2   0  14   25.60    1.80
   2   0 -14   28.49    2.35
   2   0 -14   24.37    1.77
  -2   0  13    0.01    0.64
   2   0 -13    0.15    0.99
   2   0 -13    0.20    0.61
  -2   0  12   19.74    1.52
   2   0 -12   22.17    1.88
   2   0 -12   20.42    1.54
  -2   0  11    0.40    0.62
   2   0 -11   -0.09    0.84
   2   0 -11    0.23    0.60
  -2   0  10   16.08    1.30
   2   0 -10   21.55    1.71
   2   0 -10   17.81    1.36
  -2   0   9    0.66    0.57
   2   0  -9    0.35    0.71
   2   0  -9   -0.19    0.52
  -2   0   8   12.40    1.11
   2   0  -8   16.42    1.52
   2   0  -8   12.50    1.04
  -2   0   7   -0.12    0.50
   2   0  -7   -0.26    0.63
   2   0  -7   -0.04    0.52
  -2   0   6   23.59    1.16
   2   0  -6   27.06    1.64
   2   0  -6   24.55    1.25
  -2   0   5   -0.12    0.46
   2   0  -5    0.54    0.65
   2   0  -5    0.25    0.49
  -2   0   4    1.69    0.47
   2   0  -4    2.38    0.60
   2   0  -4    1.37    0.47
  -2   0   3    0.01    0.31
   2   0  -3    0.00    0.40
   2   0  -3    0.21    0.30
  -2   0   2  127.17    2.11
   2   0  -2  127.24    2.13
   2   0  -2  111.36    1.72
  -2   0   1   -0.08    0.31
  -2   0   1   -0.14    0.24
  -2   0   1   -0.09    0.16
   2   0  -1   -0.02    0.34
   2   0  -1    0.13    0.35
   2   0  -1    0.32    0.32
   2   0  -1    0.04    0.21
  -2   0   0 1349.76    8.32
  -2   0   0 2067.76   15.51
  -2   0   0 1859.56   15.19
   2   0   0 2066.78   15.61
   2   0   0 1779.87   13.29
   2   0   0 1680.25   13.69
  -2   0  -1   -0.24    0.35
  -2   0  -1    0.03    0.32
  -2   0  -1   -0.02    0.16
  -2   0  -1    0.20    0.25
   2   0   1   -0.37    0.33
   2   0   1   -0.02    0.32
   2   0   1   -0.18    0.24
   2   0   1   -0.09    0.17
   2   0   1   -0.04    0.22
  -2   0  -2  119.55    2.07
  -2   0  -2   86.52    1.57
  -2   0  -2   87.79    1.51
  -2   0  -2  109.04    1.70
   2   0   2  119.92    2.02
   2   0   2  129.34    2.15
   2   0   2  130.06    2.11
   2   0   2   97.71    1.67
   2   0   2   70.14    1.35
   2   0   2  105.88    1.67
  -2   0  -3    0.22    0.43
  -2   0  -3    0.19    0.35
  -2   0  -3    0.07    0.30
  -2   0  -3    0.44    0.32
   2   0   3    0.05    0.37
   2   0   3    0.21    0.33
   2   0   3   -0.26    0.30
   2   0   3    0.07    0.33
  -2   0  -4    1.65    0.58
  -2   0  -4    1.27    0.46
  -2   0  -4    0.67    0.44
  -2   0  -4    1.53    0.48
   2   0   4    1.98    0.58
   2   0   4    0.68    0.49
   2   0   4    0.87    0.43
   2   0   4    1.36    0.49
  -2   0  -5    0.15    0.66
  -2   0  -5    0.63    0.54
  -2   0  -5   -0.03    0.48
  -2   0  -5    0.28    0.48
   2   0   5    0.15    0.56
   2   0   5    0.39    0.56
   2   0   5    0.18    0.46
   2   0   5    0.24    0.48
  -2   0  -6   26.67    1.59
  -2   0  -6   21.09    1.26
  -2   0  -6   22.23    1.20
  -2   0  -6   23.21    1.20
   2   0   6   26.86    1.36
   2   0   6   24.18    1.23
  -2   0  -7   -0.20    0.62
  -2   0  -7    0.23    0.59
  -2   0  -7    0.11    0.51
  -2   0  -7    0.24    0.54
   2   0   7   -0.10    0.51
  -2   0  -8   14.77    1.49
  -2   0  -8   11.34    1.09
  -2   0  -8   12.42    1.10
  -2   0  -8   13.91    1.08
   2   0   8   13.76    1.14
  -2   0  -9    0.01    0.71
  -2   0  -9   -0.20    0.59
  -2   0  -9   -0.09    0.52
  -2   0  -9    0.15    0.52
   2   0   9   -0.39    0.46
  -2   0 -10   18.59    1.67
  -2   0 -10   14.27    1.29
  -2   0 -10   15.84    1.31
  -2   0 -10   16.62    1.32
   2   0  10   16.31    1.30
  -2   0 -11   -0.15    0.80
  -2   0 -11    0.03    0.61
  -2   0 -11   -0.55    0.52
  -2   0 -11   -0.22    0.53
   2   0  11   -0.30    0.56
  -2   0 -12   21.39    2.04
  -2   0 -12   16.86    1.57
  -2   0 -12   16.40    1.45
  -2   0 -12   18.63    1.48
   2   0  12   17.85    1.41
  -2   0 -13   -0.56    0.88
  -2   0 -13   -0.08    0.75
  -2   0 -13   -0.42    0.55
  -2   0 -13    0.80    0.72
   2   0  13   -0.79    0.59
  -2   0 -14   28.47    2.29
  -2   0 -14   20.94    1.76
  -2   0 -14   21.11    1.69
  -2   0 -14   26.74    1.82
   2   0  14   24.71    1.77
  -2   0 -15   -0.28    0.99
  -2   0 -15    0.36    0.87
  -2   0 -15    0.31    0.67
  -2   0 -15    1.32    0.82
   2   0  15    0.89    0.77
  -2   0 -16  299.34    6.94
  -2   0 -16  221.40    5.33
  -2   0 -16  239.52    5.14
  -2   0 -16  257.92    5.30
   2   0  16  263.49    5.43
  -2   0 -17    1.51    1.24
  -2   0 -17    2.31    1.15
  -2   0 -17    1.07    0.86
   2   0  17    1.39    0.87
  -2   0 -18  200.90    6.18
  -2   0 -18  151.96    4.79
  -2   0 -18  159.30    4.54
  -2   0 -18  172.64    4.70
   2   0  18  175.51    4.78
  -2   0 -19    1.67    1.59
  -2   0 -19    1.35    0.91
  -2   0 -19    2.20    1.06
   2   0  19    1.63    0.98
  -2   0 -20    3.52    1.86
  -2   0 -21   -0.16    1.50
  -2   0 -22    4.54    1.92
  -2   0 -23    0.32    1.56
  -2   0 -24   51.15    4.23
  -2   0 -25    0.86    1.97
  -2   0 -26   12.93    2.81
  -2   0 -27    0.67    1.96
  -2   0 -28    5.60    2.57
  -2   0 -29    1.87    2.24
  -2   0 -30   11.62    3.08
  -2   0 -31    0.38    2.28
   2  -1 -31    0.44    2.37
   2   1 -31    0.86    2.39
   2  -1 -30   10.84    3.08
   2   1 -30   12.71    3.25
   2  -1 -29    0.95    2.12
   2   1 -29   -0.19    2.13
   2  -1 -28    0.41    1.97
   2   1 -28   -1.59    1.75
   2  -1 -27    0.50    1.88
   2   1 -27    0.75    2.04
   2  -1 -26    1.84    1.97
   2   1 -26    0.72    1.93
   2  -1 -25    1.28    1.87
   2   1 -25   -0.59    1.73
   2  -1 -24    5.61    2.02
   2   1 -24    5.14    2.14
   2  -1 -23   -0.64    1.64
   2   1 -23    3.47    1.93
   2  -1 -22    4.24    1.84
   2   1 -22    4.03    1.95
   2  -1 -21    0.51    1.52
   2   1 -21    1.35    1.60
   2  -1 -20   28.35    3.08
   2   1 -20   29.19    2.97
  -2  -1  19   16.92    1.85
  -2   1  19   18.48    2.00
   2  -1 -19   16.51    2.29
   2   1 -19   17.03    2.43
   2   1 -19   17.16    1.90
  -2  -1  18    8.88    1.39
  -2   1  18    6.83    1.35
   2  -1 -18    8.16    1.91
   2  -1 -18    7.15    1.35
   2   1 -18    9.77    1.97
   2   1 -18    8.60    1.39
  -2  -1  17   35.29    2.25
  -2   1  17   33.54    2.29
   2  -1 -17   38.15    2.94
   2  -1 -17   32.76    2.19
   2   1 -17   35.36    2.86
   2   1 -17   33.36    2.24
  -2  -1  16    1.04    0.83
  -2   1  16    0.68    0.84
   2  -1 -16    0.73    1.19
   2  -1 -16    0.32    0.79
   2   1 -16    0.55    1.26
   2   1 -16    1.18    0.82
  -2  -1  15   10.54    1.30
  -2   1  15    9.06    1.27
   2  -1 -15   10.87    1.75
   2  -1 -15    9.27    1.25
   2   1 -15    8.50    1.64
   2   1 -15   10.66    1.31
  -2  -1  14    7.35    1.10
  -2   1  14    8.68    1.15
   2  -1 -14    9.66    1.53
   2  -1 -14    7.50    1.12
   2   1 -14   10.22    1.56
   2   1 -14    8.40    1.14
  -2  -1  13   52.57    2.26
  -2   1  13   50.27    2.27
   2  -1 -13   53.21    2.83
   2  -1 -13   51.25    2.21
   2   1 -13   58.81    2.96
   2   1 -13   49.03    2.27
  -2  -1  12   15.41    1.38
  -2   1  12   17.02    1.39
   2  -1 -12   16.96    1.83
   2  -1 -12   16.05    1.40
   2   1 -12   16.49    1.83
   2   1 -12   15.08    1.42
  -2  -1  11    2.73    0.76
  -2   1  11    2.64    0.79
   2  -1 -11    2.84    1.08
   2  -1 -11    2.86    0.72
   2   1 -11    2.63    1.06
   2   1 -11    1.98    0.74
  -2  -1  10    0.30    0.57
  -2   1  10    0.14    0.61
   2  -1 -10    0.34    0.77
   2  -1 -10   -0.12    0.57
   2   1 -10    0.15    0.85
   2   1 -10   -0.19    0.55
  -2  -1   9   74.57    2.21
  -2   1   9   84.30    2.41
   2  -1  -9   83.72    2.79
   2  -1  -9   80.20    2.29
   2   1  -9   89.77    2.93
   2   1  -9   78.08    2.28
  -2  -1   8   47.14    1.71
  -2   1   8   52.23    1.86
   2  -1  -8   59.05    2.34
   2  -1  -8   49.87    1.77
   2   1  -8   59.67    2.45
   2   1  -8   49.09    1.77
  -2  -1   7   10.63    0.97
  -2   1   7   12.64    1.08
   2  -1  -7   12.92    1.44
   2  -1  -7   12.93    1.05
   2   1  -7   13.79    1.45
   2   1  -7    8.18    0.77
  -2  -1   6   17.47    1.07
  -2   1   6   18.44    1.09
   2  -1  -6   21.70    1.42
   2  -1  -6   18.45    1.12
   2   1  -6   23.03    1.45
  -2  -1   5    6.96    0.79
  -2   1   5    6.53    0.73
   2  -1  -5    7.16    0.87
   2  -1  -5    5.74    0.68
   2   1  -5    7.20    0.93
   2   1  -5    0.30    0.19
  -2  -1   4   10.34    0.57
  -2  -1   4    8.88    0.74
  -2   1   4    9.62    0.76
   2  -1  -4   11.10    0.98
   2  -1  -4   10.69    0.83
   2   1  -4   11.29    0.97
   2   1  -4    0.56    0.28
  -2  -1   3   98.96    1.51
  -2  -1   3   81.50    1.51
  -2   1   3   93.92    2.00
  -2   1   3   85.55    1.63
   2  -1  -3   97.88    2.04
   2  -1  -3   87.45    1.61
   2   1  -3   95.61    1.99
  -2  -1   2   37.74    1.19
  -2  -1   2   32.56    0.80
  -2  -1   2   29.18    0.84
  -2  -1   2   32.27    0.91
  -2   1   2   39.05    1.25
  -2   1   2   27.14    0.88
   2  -1  -2   38.01    1.25
   2  -1  -2   36.74    1.03
   2  -1  -2   33.26    0.95
   2   1  -2   34.11    1.17
   2   1  -2   17.74    0.71
  -2  -1   1    3.00    0.47
  -2  -1   1    1.46    0.25
  -2  -1   1    2.60    0.33
  -2   1   1    2.03    0.43
  -2   1   1    0.48    0.24
   2  -1  -1    2.24    0.43
   2  -1  -1    2.59    0.50
   2  -1  -1    2.37    0.37
   2  -1  -1    1.82    0.31
   2   1  -1    2.43    0.44
   2   1  -1    1.07    0.25
   2   1  -1    1.55    0.29
  -2  -1   0  130.20    1.95
  -2  -1   0  136.80    2.04
  -2  -1   0  126.99    1.71
  -2   1   0  132.88    2.04
   2  -1   0  122.06    1.93
   2  -1   0  133.29    2.05
   2  -1   0  136.24    2.00
   2  -1   0  111.78    1.61
   2   1   0  128.01    1.97
   2   1   0  107.61    1.84
   2   1   0  101.74    1.51
  -2  -1  -1    2.52    0.48
  -2  -1  -1    3.03    0.48
  -2  -1  -1    1.42    0.26
  -2  -1  -1    2.25    0.32
  -2   1  -1    1.75    0.41
  -2   1  -1    2.75    0.49
  -2   1  -1    0.47    0.27
  -2   1  -1    0.04    0.11
  -2   1  -1    0.91    0.26
   2  -1   1    2.33    0.47
   2  -1   1    2.53    0.44
   2  -1   1    2.21    0.41
   2  -1   1    1.70    0.35
   2  -1   1    1.14    0.26
   2  -1   1    1.93    0.32
   2   1   1    0.92    0.37
   2   1   1    2.63    0.45
   2   1   1    1.74    0.39
   2   1   1    0.89    0.24
   2   1   1    1.46    0.29
  -2  -1  -2   34.16    1.16
  -2  -1  -2   29.36    0.84
  -2  -1  -2   30.33    0.86
  -2   1  -2   39.04    1.26
  -2   1  -2   28.11    0.95
  -2   1  -2   28.72    0.91
   2  -1   2   37.34    1.24
   2  -1   2   38.87    1.23
   2  -1   2   39.77    1.24
   2  -1   2   32.09    1.00
   2  -1   2   32.60    0.95
   2  -1   2   33.00    0.93
   2   1   2   31.81    1.12
   2   1   2   35.43    1.12
   2   1   2   19.81    0.74
   2   1   2   24.17    0.80
  -2  -1  -3   92.42    1.97
  -2  -1  -3   78.86    1.59
  -2  -1  -3   79.27    1.48
  -2  -1  -3   81.24    1.50
  -2   1  -3   93.70    1.98
  -2   1  -3   76.72    1.62
  -2   1  -3   76.06    1.52
   2  -1   3  102.23    2.08
   2  -1   3   74.09    1.56
   2  -1   3   78.07    1.53
   2  -1   3   83.34    1.57
   2   1   3   96.71    1.97
   2   1   3   99.60    1.93
   2   1   3   84.57    1.57
  -2  -1  -4    9.18    1.02
  -2  -1  -4    8.88    0.82
  -2  -1  -4    8.46    0.72
  -2  -1  -4    8.92    0.76
  -2   1  -4   12.11    1.10
  -2   1  -4    8.70    0.78
  -2   1  -4    8.82    0.79
   2  -1   4   11.47    1.00
   2  -1   4    8.43    0.76
   2  -1   4    9.59    0.79
   2   1   4   10.46    0.93
   2   1   4    7.86    0.72
  -2  -1  -5    6.89    0.91
  -2  -1  -5    6.20    0.71
  -2  -1  -5    5.52    0.65
  -2  -1  -5    5.66    0.66
  -2   1  -5    8.06    0.98
  -2   1  -5    6.15    0.73
  -2   1  -5    3.44    0.46
  -2   1  -5    5.68    0.70
   2  -1   5    7.81    0.91
   2  -1   5    5.93    0.70
   2   1   5    7.86    0.90
   2   1   5    0.08    0.27
   2   1   5   -0.06    0.22
   2   1   5    5.37    0.66
  -2  -1  -6   23.42    1.44
  -2  -1  -6   17.06    1.16
  -2  -1  -6   17.74    1.06
  -2  -1  -6   19.19    1.12
  -2   1  -6   21.35    1.50
  -2   1  -6   16.84    1.19
  -2   1  -6   17.75    1.08
  -2   1  -6   17.92    1.14
   2  -1   6   19.32    1.13
   2   1   6   23.58    1.24
   2   1   6   18.20    1.11
  -2  -1  -7   12.96    1.39
  -2  -1  -7   11.08    1.01
  -2  -1  -7   10.82    0.97
  -2  -1  -7   11.52    1.04
  -2   1  -7   12.74    1.42
  -2   1  -7   10.62    1.04
  -2   1  -7   10.13    0.96
  -2   1  -7   11.73    0.99
   2  -1   7   11.48    1.04
   2   1   7   14.65    1.19
   2   1   7   10.77    0.95
  -2  -1  -8   56.68    2.25
  -2  -1  -8   46.79    1.80
  -2  -1  -8   47.97    1.70
  -2  -1  -8   49.00    1.75
  -2   1  -8   56.97    2.33
  -2   1  -8   44.30    1.80
  -2   1  -8   45.37    1.75
  -2   1  -8   49.49    1.77
   2  -1   8   50.02    1.79
   2   1   8   46.39    1.71
  -2  -1  -9   90.64    2.91
  -2  -1  -9   69.97    2.30
  -2  -1  -9   69.43    2.14
  -2  -1  -9   71.43    2.14
  -2   1  -9   84.34    2.89
  -2   1  -9   64.83    2.29
  -2   1  -9   68.93    2.20
  -2   1  -9   76.60    2.27
   2  -1   9   76.30    2.23
   2   1   9   70.22    2.17
  -2  -1 -10   -0.60    0.81
  -2  -1 -10   -0.78    0.52
  -2  -1 -10   -0.66    0.54
  -2  -1 -10   -0.23    0.50
  -2   1 -10    0.14    0.85
  -2   1 -10   -0.47    0.60
  -2   1 -10   -0.29    0.57
  -2   1 -10    0.00    0.58
   2  -1  10   -0.32    0.55
   2   1  10    0.29    0.61
  -2  -1 -11    2.93    1.02
  -2  -1 -11    1.39    0.79
  -2  -1 -11    1.64    0.74
  -2  -1 -11    2.58    0.72
  -2   1 -11    2.30    1.08
  -2   1 -11    1.44    0.82
  -2   1 -11    1.82    0.77
  -2   1 -11    2.79    0.80
   2  -1  11    1.66    0.75
   2   1  11    2.15    0.73
  -2  -1 -12   14.85    1.71
  -2  -1 -12   12.29    1.42
  -2  -1 -12   11.52    1.29
  -2  -1 -12   14.87    1.36
  -2   1 -12   15.42    1.87
  -2   1 -12   12.69    1.47
  -2   1 -12   13.45    1.38
  -2   1 -12   15.25    1.43
   2  -1  12   14.25    1.38
   2   1  12   13.33    1.28
  -2  -1 -13   61.00    3.03
  -2  -1 -13   40.94    2.16
  -2  -1 -13   42.42    2.06
  -2  -1 -13   52.15    2.26
  -2   1 -13   57.88    2.99
  -2   1 -13   41.47    2.22
  -2   1 -13   44.02    2.12
  -2   1 -13   48.04    2.25
   2  -1  13   45.41    2.15
   2   1  13   50.32    2.29
  -2  -1 -14    8.12    1.60
  -2  -1 -14    6.45    1.19
  -2  -1 -14    6.97    1.08
  -2  -1 -14    7.29    1.06
  -2   1 -14    9.30    1.67
  -2   1 -14    6.00    1.13
  -2   1 -14    7.72    1.15
  -2   1 -14    8.38    1.19
   2  -1  14    7.06    1.14
   2   1  14    6.60    1.11
  -2  -1 -15   11.24    1.80
  -2  -1 -15    7.73    1.24
  -2  -1 -15    7.98    1.19
  -2  -1 -15   10.72    1.28
  -2   1 -15   10.71    1.82
  -2   1 -15    7.71    1.30
  -2   1 -15    7.89    1.25
  -2   1 -15    8.20    1.14
   2  -1  15    9.18    1.24
   2   1  15    9.39    1.29
  -2  -1 -16    1.23    1.19
  -2  -1 -16    0.38    0.92
  -2  -1 -16    0.37    0.79
  -2  -1 -16    0.63    0.80
  -2   1 -16    0.45    1.13
  -2   1 -16    0.38    0.86
  -2   1 -16    0.39    0.72
  -2   1 -16    0.41    0.76
   2  -1  16    0.77    0.78
   2   1  16    0.83    0.75
  -2  -1 -17   38.53    3.00
  -2  -1 -17   28.37    2.19
  -2  -1 -17   30.41    2.14
  -2  -1 -17   36.39    2.24
  -2   1 -17   40.93    3.06
  -2   1 -17   35.72    2.54
  -2   1 -17   32.04    2.26
  -2   1 -17   36.03    2.28
   2  -1  17   34.81    2.25
   2   1  17   33.97    2.25
  -2  -1 -18   11.16    2.07
  -2  -1 -18    6.51    1.36
  -2  -1 -18    8.08    1.34
  -2   1 -18    8.53    1.95
  -2   1 -18    7.26    1.40
  -2   1 -18    7.65    1.33
   2  -1  18    7.31    1.33
   2   1  18    7.10    1.33
  -2  -1 -19   20.22    2.55
  -2  -1 -19   13.00    1.75
  -2  -1 -19   16.65    1.87
  -2   1 -19   16.36    2.42
  -2   1 -19   15.48    1.92
  -2   1 -19   16.27    1.86
   2  -1  19   16.16    1.85
   2   1  19   17.87    1.93
  -2  -1 -20   29.30    2.92
  -2   1 -20   32.93    3.28
  -2  -1 -21    0.38    1.40
  -2   1 -21    0.35    1.52
  -2  -1 -22    4.86    2.04
  -2   1 -22    5.29    2.04
  -2  -1 -23    0.69    1.78
  -2   1 -23    1.35    1.76
  -2  -1 -24    7.97    2.40
  -2   1 -24    2.90    2.04
  -2  -1 -25    1.33    1.64
  -2   1 -25   -0.01    1.83
  -2  -1 -26    1.24    1.98
  -2   1 -26    1.16    2.16
  -2  -1 -27   -2.16    1.83
  -2   1 -27    0.25    1.86
  -2  -1 -28   -0.16    1.95
  -2   1 -28    0.52    2.14
  -2  -1 -29   -0.11    2.15
  -2   1 -29   -1.78    1.84
  -2  -1 -30    8.49    2.97
  -2   1 -30    9.50    3.03
  -2  -1 -31    1.12    2.37
  -2   1 -31    0.18    2.47
   2  -2 -31    2.89    2.51
   2   2 -31    5.72    2.83
   2  -2 -30    8.97    2.86
   2   2 -30    2.70    2.56
   2  -2 -29    1.24    2.20
   2   2 -29    1.65    2.35
   2  -2 -28   21.87    3.50
   2   2 -28   27.20    3.65
   2  -2 -27    4.91    2.32
   2   2 -27    2.36    2.15
   2  -2 -26   18.93    3.16
   2   2 -26   23.58    3.39
   2  -2 -25   -0.85    1.45
   2   2 -25    2.10    1.96
   2  -2 -24   17.48    2.89
   2   2 -24   12.37    2.61
   2  -2 -23    0.24    1.69
   2   2 -23   -0.43    1.63
   2  -2 -22    7.06    2.10
   2   2 -22    3.86    1.97
   2  -2 -21   58.73    3.89
   2   2 -21   63.71    4.19
   2  -2 -20   13.66    2.37
   2   2 -20   11.64    2.16
  -2  -2  19    3.33    1.10
  -2   2  19    1.94    1.11
   2  -2 -19    3.70    1.64
   2   2 -19    3.51    1.70
  -2  -2  18   89.44    3.37
  -2   2  18   87.21    3.55
   2  -2 -18  109.00    4.60
   2   2 -18  104.50    4.63
   2   2 -18   95.79    3.68
  -2  -2  17    1.50    0.88
  -2   2  17    0.69    0.92
   2  -2 -17    2.43    1.44
   2   2 -17    0.93    1.35
   2   2 -17    1.30    0.88
  -2  -2  16   75.79    2.92
  -2   2  16   70.95    3.00
   2  -2 -16   79.76    3.78
   2  -2 -16   76.90    2.97
   2   2 -16   82.41    3.86
   2   2 -16   80.38    3.16
  -2  -2  15    0.68    0.68
  -2   2  15    0.18    0.71
   2  -2 -15    0.07    1.03
   2  -2 -15    0.53    0.75
   2   2 -15   -0.15    1.06
   2   2 -15   -0.12    0.67
  -2  -2  14   78.12    2.74
  -2   2  14   79.23    2.92
   2  -2 -14   89.78    3.61
   2  -2 -14   83.69    2.85
   2   2 -14   85.75    3.55
   2   2 -14   79.70    2.88
  -2  -2  13    0.17    0.61
  -2   2  13   -0.19    0.69
   2  -2 -13    1.29    1.05
   2  -2 -13    0.17    0.69
   2   2 -13    0.24    1.01
   2   2 -13    0.12    0.61
  -2  -2  12   69.48    2.39
  -2   2  12   67.44    2.51
   2  -2 -12   76.72    3.15
   2  -2 -12   71.06    2.44
   2   2 -12   75.92    3.16
   2   2 -12   67.82    2.47
  -2  -2  11   11.57    1.17
  -2   2  11   10.54    1.24
   2  -2 -11   12.63    1.53
   2  -2 -11   11.01    1.18
   2   2 -11   13.36    1.66
   2   2 -11    8.91    0.99
  -2  -2  10  124.46    2.85
  -2   2  10  141.06    3.21
   2  -2 -10  140.70    3.77
   2  -2 -10  137.26    3.01
   2   2 -10  152.73    3.93
  -2  -2   9   20.85    1.27
  -2   2   9   23.00    1.43
   2  -2  -9   25.93    1.81
   2  -2  -9   22.10    1.32
   2   2  -9   24.56    1.79
  -2  -2   8    1.55    0.57
  -2   2   8    1.81    0.61
   2  -2  -8    2.11    0.86
   2  -2  -8    1.65    0.58
   2   2  -8    1.55    0.88
   2   2  -8    0.39    0.47
  -2  -2   7    7.37    0.90
  -2   2   7    6.78    0.82
   2  -2  -7    7.45    1.01
   2  -2  -7    7.11    0.87
   2   2  -7   10.49    1.20
   2   2  -7    6.93    0.81
  -2  -2   6   22.88    1.08
  -2   2   6   25.88    1.27
   2  -2  -6   26.14    1.50
   2  -2  -6   25.62    1.25
   2   2  -6   28.79    1.55
   2   2  -6   24.76    1.21
  -2  -2   5   33.89    1.15
  -2   2   5   36.43    1.34
   2  -2  -5   42.94    1.74
   2  -2  -5   37.32    1.28
   2   2  -5   43.74    1.75
   2   2  -5   32.38    1.24
  -2  -2   4   34.97    1.09
  -2  -2   4   24.97    0.91
  -2   2   4   31.58    1.17
   2  -2  -4   33.66    1.47
   2  -2  -4   29.88    1.11
   2   2  -4   33.57    1.44
   2   2  -4   27.35    1.07
  -2  -2   3    2.41    0.45
  -2  -2   3    1.67    0.35
  -2  -2   3    1.75    0.38
  -2   2   3    2.77    0.59
  -2   2   3    2.98    0.46
   2  -2  -3    2.61    0.61
   2  -2  -3    2.79    0.37
   2  -2  -3    2.80    0.44
   2  -2  -3    1.99    0.43
   2   2  -3    3.03    0.60
   2   2  -3    1.78    0.39
  -2  -2   2  236.55    2.86
  -2  -2   2  247.32    2.81
  -2  -2   2  180.65    2.23
  -2  -2   2  209.97    2.48
  -2   2   2  247.00    3.00
  -2   2   2  201.90    2.39
   2  -2  -2  252.44    3.09
   2  -2  -2  247.28    2.78
   2  -2  -2  240.76    2.71
   2  -2  -2  201.91    2.31
   2   2  -2  230.81    2.90
   2   2  -2  199.54    2.33
   2   2  -2  207.27    2.41
  -2  -2   1   80.21    1.56
  -2  -2   1   76.10    1.50
  -2  -2   1   57.84    1.12
  -2  -2   1   69.40    1.29
  -2   2   1   70.19    1.54
  -2   2   1   76.44    1.62
  -2   2   1   60.13    1.16
   2  -2  -1   74.93    1.59
   2  -2  -1   77.59    1.61
   2  -2  -1   80.28    1.49
   2  -2  -1   67.10    1.16
   2   2  -1   80.15    1.57
   2   2  -1   66.65    1.16
   2   2  -1   68.46    1.17
  -2  -2   0  189.29    2.44
  -2  -2   0  203.73    2.45
  -2   2   0  172.23    2.34
  -2   2   0  194.45    2.55
  -2   2   0  141.63    1.87
   2  -2   0  189.64    2.44
   2  -2   0  194.20    2.54
   2  -2   0  207.35    2.58
   2  -2   0  156.81    2.01
   2  -2   0  160.01    2.02
   2   2   0  135.07    1.99
   2   2   0  200.88    2.52
   2   2   0  158.98    2.16
   2   2   0  181.68    2.40
  -2  -2  -1   75.96    1.53
  -2  -2  -1   84.27    1.61
  -2  -2  -1   61.11    1.22
  -2  -2  -1   72.10    1.41
  -2   2  -1   73.66    1.57
  -2   2  -1   74.03    1.59
  -2   2  -1   60.47    1.17
  -2   2  -1   66.77    1.23
   2  -2   1   75.57    1.60
   2  -2   1   78.85    1.62
   2  -2   1   82.79    1.71
   2  -2   1   63.56    1.24
   2  -2   1   61.09    1.10
   2   2   1   63.13    1.41
   2   2   1   80.73    1.59
   2   2   1   73.90    1.57
   2   2   1   64.60    1.13
   2   2   1   69.03    1.18
  -2  -2  -2  234.30    2.89
  -2  -2  -2  187.11    2.32
  -2  -2  -2  207.83    2.53
  -2   2  -2  238.97    3.03
  -2   2  -2  201.36    2.39
  -2   2  -2  216.75    2.49
   2  -2   2  235.12    2.98
   2  -2   2  245.44    3.14
   2  -2   2  184.41    2.31
   2  -2   2  211.93    2.40
   2   2   2  245.58    2.90
   2   2   2  238.10    2.90
   2   2   2  190.44    2.27
   2   2   2  209.07    2.42
  -2  -2  -3    1.79    0.56
  -2  -2  -3    1.73    0.33
  -2  -2  -3    1.82    0.37
  -2   2  -3    2.93    0.58
  -2   2  -3    2.05    0.43
  -2   2  -3    2.27    0.45
   2  -2   3    3.13    0.59
   2  -2   3    2.91    0.43
   2   2   3    2.25    0.57
   2   2   3    1.99    0.53
   2   2   3    1.63    0.46
   2   2   3    1.79    0.42
   2   2   3    2.19    0.40
  -2  -2  -4   33.20    1.43
  -2  -2  -4   29.40    1.11
  -2  -2  -4   26.66    0.95
  -2  -2  -4   28.87    1.00
  -2   2  -4   36.65    1.53
  -2   2  -4   32.34    1.18
   2  -2   4   29.51    1.05
   2   2   4   35.24    1.30
   2   2   4   26.76    1.15
   2   2   4   27.07    1.02
   2   2   4   27.56    1.06
  -2  -2  -5   42.46    1.70
  -2  -2  -5   35.55    1.34
  -2  -2  -5   33.65    1.18
  -2  -2  -5   37.21    1.19
  -2   2  -5   41.50    1.67
  -2   2  -5   34.28    1.30
   2  -2   5   37.38    1.28
   2   2   5   46.15    1.54
   2   2   5   33.70    1.38
   2   2   5   32.50    1.22
   2   2   5   36.33    1.32
  -2  -2  -6   28.24    1.59
  -2  -2  -6   23.44    1.21
  -2  -2  -6   23.72    1.14
  -2  -2  -6   25.79    1.14
  -2   2  -6   27.27    1.54
   2  -2   6   25.71    1.20
   2   2   6   31.27    1.42
   2   2   6   24.13    1.31
   2   2   6   22.75    1.16
   2   2   6   25.94    1.22
  -2  -2  -7   10.35    1.29
  -2  -2  -7    6.42    0.81
  -2  -2  -7    6.28    0.71
  -2  -2  -7    8.21    0.94
  -2   2  -7    8.11    1.06
  -2   2  -7    0.75    0.41
   2  -2   7    8.38    0.94
   2   2   7    9.41    0.99
   2   2   7    6.91    0.84
   2   2   7    7.26    0.85
   2   2   7    7.43    0.85
  -2  -2  -8    2.44    0.89
  -2  -2  -8    1.65    0.66
  -2  -2  -8    1.81    0.58
  -2  -2  -8    1.89    0.60
  -2   2  -8    2.61    0.91
  -2   2  -8    0.33    0.22
   2  -2   8    1.96    0.63
   2   2   8    2.69    0.75
   2   2   8    1.72    0.60
   2   2   8    1.73    0.62
  -2  -2  -9   28.07    1.87
  -2  -2  -9   18.91    1.35
  -2  -2  -9   21.26    1.35
  -2  -2  -9   23.40    1.36
  -2   2  -9   24.43    1.73
   2  -2   9   21.90    1.34
   2   2   9   22.46    1.39
  -2  -2 -10  148.03    3.87
  -2  -2 -10  116.10    2.98
  -2  -2 -10  121.46    2.80
  -2  -2 -10  134.47    2.93
  -2   2 -10  146.07    3.89
  -2   2 -10  120.67    2.96
   2  -2  10  124.88    2.91
   2   2  10  118.56    2.94
  -2  -2 -11   13.02    1.60
  -2  -2 -11    9.09    1.15
  -2  -2 -11    9.10    1.04
  -2  -2 -11   11.55    1.18
  -2   2 -11   13.21    1.62
  -2   2 -11   10.54    1.28
   2  -2  11   10.91    1.21
   2   2  11   11.55    1.26
  -2  -2 -12   72.47    3.12
  -2  -2 -12   59.42    2.39
  -2  -2 -12   62.67    2.29
  -2  -2 -12   70.29    2.44
  -2   2 -12   79.44    3.28
  -2   2 -12   71.66    2.55
   2  -2  12   67.35    2.41
   2   2  12   68.59    2.52
  -2  -2 -13   -0.30    0.84
  -2  -2 -13   -0.33    0.68
  -2  -2 -13   -0.06    0.68
  -2  -2 -13    0.61    0.66
  -2   2 -13    0.10    1.02
  -2   2 -13   -0.19    0.63
   2  -2  13    0.27    0.66
   2   2  13   -0.21    0.64
  -2  -2 -14   86.38    3.62
  -2  -2 -14   67.10    2.78
  -2  -2 -14   72.76    2.65
  -2  -2 -14   79.15    2.74
  -2   2 -14   91.54    3.77
  -2   2 -14   81.34    2.96
   2  -2  14   76.12    2.75
   2   2  14   76.95    2.87
  -2  -2 -15   -0.49    0.97
  -2  -2 -15   -0.04    0.81
  -2  -2 -15   -0.21    0.73
  -2  -2 -15   -0.17    0.72
  -2   2 -15    0.97    1.20
  -2   2 -15    0.40    0.88
  -2   2 -15   -0.53    0.65
  -2   2 -15    0.35    0.74
   2  -2  15    0.40    0.73
   2   2  15    0.14    0.74
  -2  -2 -16   81.42    3.84
  -2  -2 -16   62.48    2.87
  -2  -2 -16   69.22    2.79
  -2   2 -16   86.60    3.90
  -2   2 -16   62.85    3.03
  -2   2 -16   70.34    2.96
  -2   2 -16   70.75    2.95
   2  -2  16   73.95    2.92
   2   2  16   70.14    2.94
  -2  -2 -17    1.64    1.40
  -2  -2 -17    1.76    1.08
  -2  -2 -17    0.85    0.87
  -2   2 -17    1.59    1.41
  -2   2 -17    2.47    1.17
  -2   2 -17   -0.64    0.72
  -2   2 -17    1.80    0.91
   2  -2  17    0.48    0.79
   2   2  17    2.62    1.03
  -2  -2 -18  102.14    4.55
  -2  -2 -18   77.54    3.47
  -2  -2 -18   79.25    3.19
  -2   2 -18  111.65    4.78
  -2   2 -18   81.59    3.38
  -2   2 -18   96.23    3.63
   2  -2  18   89.57    3.42
   2   2  18   93.56    3.64
  -2  -2 -19    4.08    1.61
  -2  -2 -19    3.37    1.28
  -2  -2 -19    3.49    1.09
  -2   2 -19    3.66    1.73
  -2   2 -19    2.65    1.14
   2  -2  19    2.33    1.05
   2   2  19    2.16    1.08
  -2  -2 -20   12.63    2.17
  -2  -2 -20    9.65    1.69
  -2   2 -20    9.54    2.06
  -2  -2 -21   64.22    4.03
  -2   2 -21   60.07    4.09
  -2  -2 -22    6.54    1.97
  -2   2 -22    6.52    2.15
  -2  -2 -23    0.76    1.75
  -2   2 -23    0.39    1.70
  -2  -2 -24   19.08    3.00
  -2   2 -24   16.33    2.87
  -2  -2 -25   -0.29    1.70
  -2   2 -25    1.46    1.94
  -2  -2 -26   22.68    3.28
  -2   2 -26   24.15    3.50
  -2  -2 -27    2.57    2.26
  -2   2 -27    3.97    2.19
  -2  -2 -28   25.74    3.73
  -2   2 -28   29.09    3.96
  -2  -2 -29    1.44    2.25
  -2   2 -29    3.37    2.27
  -2  -2 -30    8.44    2.95
  -2   2 -30    7.75    2.95
  -2  -2 -31    4.34    2.78
  -2   2 -31    4.77    2.81
   2  -3 -31   -0.28    1.97
   2   3 -31    0.32    2.25
   2  -3 -30   14.15    3.26
   2   3 -30    6.60    2.78
   2  -3 -29    3.05    2.41
   2   3 -29    1.33    2.37
   2  -3 -28    6.18    2.38
   2   3 -28    7.86    2.68
   2  -3 -27    0.41    1.90
   2   3 -27    2.26    2.09
   2  -3 -26    3.66    2.16
   2   3 -26    2.33    2.05
   2  -3 -25    1.77    1.93
   2   3 -25    1.54    1.78
   2  -3 -24    0.97    1.75
   2   3 -24    0.12    1.71
   2  -3 -23    9.41    2.22
   2   3 -23   11.25    2.39
   2  -3 -22   27.68    3.20
   2   3 -22   23.86    3.10
   2  -3 -21    2.00    1.57
   2   3 -21    2.23    1.56
   2  -3 -20   12.90    2.32
   2   3 -20   13.44    2.36
  -2  -3  19   26.41    2.06
  -2   3  19   23.28    2.20
   2  -3 -19   28.66    2.79
   2  -3 -19   24.90    2.04
   2   3 -19   29.55    2.99
  -2  -3  18   53.37    2.69
  -2   3  18   48.02    2.79
   2  -3 -18   59.35    3.63
   2  -3 -18   48.82    2.64
   2   3 -18   58.95    3.68
   2   3 -18   53.49    2.82
  -2  -3  17    1.41    0.86
  -2   3  17   -0.09    0.76
   2  -3 -17    1.97    1.39
   2  -3 -17    1.28    0.85
   2   3 -17    2.00    1.29
   2   3 -17    0.97    0.85
  -2  -3  16   27.48    1.87
  -2   3  16   22.07    1.90
   2  -3 -16   27.15    2.53
   2   3 -16   29.42    2.48
   2   3 -16   28.00    2.03
  -2  -3  15   10.76    1.29
  -2   3  15    7.89    1.22
   2  -3 -15   13.44    1.90
   2   3 -15   10.96    1.76
   2   3 -15    9.91    1.29
  -2  -3  14    0.59    0.69
  -2   3  14    0.26    0.76
   2  -3 -14   -0.30    0.97
   2  -3 -14    0.37    0.67
   2   3 -14    0.44    1.04
   2   3 -14    0.22    0.53
  -2  -3  13   -0.11    0.59
  -2   3  13   -0.32    0.67
   2  -3 -13   -0.22    0.82
   2  -3 -13    0.29    0.66
   2   3 -13   -0.61    1.07
   2   3 -13    0.04    0.20
  -2  -3  12    2.54    0.73
  -2   3  12    2.87    0.86
   2  -3 -12    2.38    1.07
   2  -3 -12    2.35    0.76
   2   3 -12    2.76    1.06
   2   3 -12   -0.09    0.43
  -2  -3  11   24.16    1.46
  -2   3  11   25.48    1.64
   2  -3 -11   26.04    1.99
   2  -3 -11   25.96    1.51
   2   3 -11   29.86    2.11
   2   3 -11   21.42    1.49
  -2  -3  10   25.02    1.40
  -2   3  10   30.27    1.68
   2  -3 -10   28.99    1.89
   2  -3 -10   27.84    1.51
   2   3 -10   29.05    1.99
   2   3 -10   25.56    1.54
  -2  -3   9   63.75    1.88
  -2   3   9   71.50    2.25
   2  -3  -9   80.39    2.79
   2  -3  -9   72.36    2.04
   2   3  -9   80.18    2.75
   2   3  -9   64.25    2.11
  -2  -3   8  110.57    2.29
  -2   3   8  124.15    2.72
   2  -3  -8  135.07    3.33
   2  -3  -8  124.00    2.47
   2   3  -8  132.82    3.37
   2   3  -8  114.67    2.58
  -2  -3   7    0.91    0.46
  -2   3   7    1.18    0.59
   2  -3  -7    1.29    0.78
   2  -3  -7    1.46    0.54
   2   3  -7    0.49    0.72
   2   3  -7    1.03    0.54
  -2  -3   6   62.18    1.50
  -2   3   6   72.47    1.90
   2  -3  -6   79.23    2.36
   2  -3  -6   66.57    1.62
   2   3  -6   79.07    2.36
   2   3  -6   62.37    1.69
  -2  -3   5   68.42    1.77
  -2  -3   5   54.87    1.25
  -2  -3   5   60.91    1.33
  -2   3   5   58.88    1.63
   2  -3  -5   64.81    2.03
   2  -3  -5   54.12    1.38
   2   3  -5   69.15    2.08
   2   3  -5   50.27    1.41
  -2  -3   4   15.73    1.00
  -2  -3   4   11.66    0.58
  -2  -3   4   12.90    0.63
  -2   3   4   12.62    0.89
   2  -3  -4   13.84    1.12
   2  -3  -4   14.58    0.83
   2  -3  -4   12.39    0.71
   2  -3  -4   11.44    0.72
   2   3  -4   14.05    1.12
   2   3  -4    9.88    0.74
  -2  -3   3  247.67    3.12
  -2   3   3  236.13    3.16
  -2   3   3  205.62    2.48
   2  -3  -3  235.47    3.17
   2  -3  -3  245.95    2.85
   2  -3  -3  240.79    2.73
   2  -3  -3  201.75    2.36
   2   3  -3  232.94    3.10
   2   3  -3  183.32    2.24
   2   3  -3  210.40    2.46
  -2  -3   2  867.17    6.46
  -2   3   2  865.62    6.12
  -2   3   2  716.89    6.20
   2  -3  -2  862.21    6.49
   2  -3  -2  856.44    6.39
   2  -3  -2  870.03    6.96
   2   3  -2  824.51    6.37
   2   3  -2  689.03    8.75
   2   3  -2  769.30    9.67
  -2  -3   1  125.73    1.96
  -2  -3   1  130.71    2.27
  -2   3   1  127.11    2.11
  -2   3   1  127.94    2.09
  -2   3   1  107.34    1.59
   2  -3  -1  127.25    2.08
   2  -3  -1  134.93    1.98
   2  -3  -1  105.09    1.58
   2   3  -1  129.83    2.02
  -2  -3   0   90.46    1.63
  -2  -3   0   92.60    1.61
  -2  -3   0   95.23    1.97
  -2   3   0   86.06    1.70
  -2   3   0   90.09    1.75
  -2   3   0   68.36    1.19
   2  -3   0   88.21    1.70
   2  -3   0   89.35    1.70
   2  -3   0   90.62    1.75
   2  -3   0   65.10    1.16
   2   3   0   94.20    1.66
   2   3   0   97.28    1.71
  -2  -3  -1  120.82    1.93
  -2   3  -1  125.10    2.10
  -2   3  -1  136.36    2.16
   2  -3   1  130.00    2.11
   2  -3   1  133.43    2.27
   2   3   1  127.31    1.95
   2   3   1  127.98    2.00
   2   3   1  121.13    2.14
  -2  -3  -2  818.48    6.27
  -2   3  -2  835.91    6.43
  -2   3  -2  740.78    6.22
   2  -3   2  853.80    6.46
   2  -3   2  835.47    6.48
   2   3   2  852.62    6.01
   2   3   2  833.10    6.26
   2   3   2  702.28   10.30
   2   3   2  742.26   10.52
  -2  -3  -3  236.96    3.09
  -2   3  -3  228.00    3.17
  -2   3  -3  211.37    2.52
   2   3   3  240.92    3.07
   2   3   3  238.15    3.01
   2   3   3  190.48    2.30
   2   3   3  198.70    2.37
  -2  -3  -4   13.86    1.15
  -2  -3  -4   12.38    0.58
  -2  -3  -4   13.38    0.59
  -2   3  -4   13.05    1.14
  -2   3  -4   13.00    0.85
   2  -3   4   11.95    0.74
   2   3   4   14.04    1.12
   2   3   4   15.21    1.04
   2   3   4   10.60    0.75
   2   3   4   12.44    0.82
  -2  -3  -5   66.43    1.99
  -2  -3  -5   58.81    1.27
  -2  -3  -5   59.41    1.26
  -2   3  -5   62.73    2.04
  -2   3  -5   58.52    1.59
   2  -3   5   55.14    1.40
   2   3   5   72.11    1.83
   2   3   5   51.15    1.42
   2   3   5   54.15    1.46
  -2  -3  -6   79.50    2.30
  -2  -3  -6   65.77    1.72
  -2  -3  -6   63.55    1.49
  -2  -3  -6   67.32    1.52
  -2   3  -6   79.63    2.41
  -2   3  -6   69.24    1.84
   2  -3   6   70.63    1.67
   2   3   6   85.26    2.05
   2   3   6   60.28    1.68
   2   3   6   65.96    1.74
  -2  -3  -7    1.73    0.77
  -2  -3  -7    1.33    0.59
  -2  -3  -7    1.28    0.51
  -2  -3  -7    1.48    0.50
  -2   3  -7    1.24    0.83
  -2   3  -7    1.00    0.56
   2  -3   7    0.77    0.52
   2   3   7    1.92    0.64
   2   3   7    0.89    0.54
   2   3   7    1.39    0.60
  -2  -3  -8  137.53    3.33
  -2  -3  -8  107.33    2.48
  -2  -3  -8  109.91    2.25
  -2  -3  -8  115.71    2.30
  -2   3  -8  137.86    3.38
  -2   3  -8  112.90    2.61
   2  -3   8  125.47    2.54
   2   3   8  141.40    2.80
   2   3   8  103.43    2.45
   2   3   8  115.92    2.60
  -2  -3  -9   78.73    2.70
  -2  -3  -9   65.06    2.11
  -2  -3  -9   67.19    1.95
  -2  -3  -9   68.98    1.96
  -2   3  -9   77.84    2.82
  -2   3  -9   67.24    2.15
   2  -3   9   71.50    2.11
   2   3   9   67.88    2.16
   2   3   9   69.35    2.19
  -2  -3 -10   31.29    2.06
  -2  -3 -10   22.23    1.48
  -2  -3 -10   23.82    1.40
  -2  -3 -10   26.44    1.39
  -2   3 -10   30.46    2.09
   2  -3  10   29.49    1.54
   2   3  10   23.49    1.51
  -2  -3 -11   29.36    2.12
  -2  -3 -11   24.36    1.60
  -2  -3 -11   24.86    1.51
  -2  -3 -11   26.30    1.49
  -2   3 -11   28.00    2.14
   2  -3  11   24.27    1.51
   2   3  11   23.39    1.58
  -2  -3 -12    2.17    1.10
  -2  -3 -12    1.31    0.78
  -2  -3 -12    1.56    0.72
  -2  -3 -12    2.42    0.74
  -2   3 -12    2.81    1.08
  -2   3 -12    0.46    0.34
   2  -3  12    1.92    0.74
   2   3  12    1.26    0.69
  -2  -3 -13   -0.28    0.96
  -2  -3 -13   -0.04    0.70
  -2  -3 -13   -0.64    0.55
  -2  -3 -13   -0.41    0.57
  -2   3 -13   -0.52    1.00
  -2   3 -13    0.10    0.57
   2  -3  13   -0.06    0.63
   2   3  13    0.45    0.71
  -2  -3 -14    0.17    1.07
  -2  -3 -14   -0.50    0.72
  -2  -3 -14    0.08    0.69
  -2   3 -14   -0.32    1.06
  -2   3 -14    0.11    0.67
   2  -3  14   -0.05    0.65
   2   3  14    0.51    0.78
  -2  -3 -15   11.52    1.81
  -2  -3 -15    9.21    1.34
  -2  -3 -15   10.16    1.24
  -2   3 -15    9.49    1.74
  -2   3 -15   11.92    1.47
   2  -3  15   10.10    1.26
   2   3  15   10.05    1.29
  -2  -3 -16   31.97    2.73
  -2  -3 -16   21.60    1.90
  -2  -3 -16   24.68    1.79
  -2   3 -16   30.23    2.70
  -2   3 -16   26.47    2.00
   2  -3  16   25.62    1.91
   2   3  16   28.38    2.08
  -2  -3 -17    1.67    1.43
  -2  -3 -17    0.24    0.92
  -2  -3 -17    0.67    0.81
  -2   3 -17    0.31    1.30
  -2   3 -17    0.33    0.79
   2  -3  17    0.97    0.87
   2   3  17    1.42    0.94
  -2  -3 -18   63.72    3.74
  -2  -3 -18   46.01    2.74
  -2  -3 -18   46.89    2.50
  -2   3 -18   58.72    3.73
  -2   3 -18   48.73    2.79
  -2   3 -18   51.45    2.79
   2  -3  18   50.26    2.64
   2   3  18   56.76    2.97
  -2  -3 -19   31.55    3.02
  -2  -3 -19   22.63    2.17
  -2   3 -19   30.20    3.05
  -2   3 -19   23.05    2.20
   2  -3  19   23.98    2.03
   2   3  19   24.96    2.24
  -2  -3 -20   14.31    2.25
  -2  -3 -20    8.49    1.61
  -2   3 -20   12.39    2.33
  -2  -3 -21    0.88    1.44
  -2  -3 -21   -0.29    1.05
  -2   3 -21    1.31    1.64
  -2  -3 -22   26.23    2.97
  -2   3 -22   25.60    3.17
  -2  -3 -23   12.35    2.53
  -2   3 -23   10.75    2.48
  -2  -3 -24    0.31    1.77
  -2   3 -24    0.42    1.61
  -2  -3 -25    0.96    1.87
  -2   3 -25    1.53    1.99
  -2  -3 -26    1.47    2.03
  -2   3 -26    1.21    2.04
  -2  -3 -27    0.22    1.99
  -2   3 -27   -0.35    1.77
  -2  -3 -28    4.60    2.48
  -2   3 -28    6.35    2.73
  -2  -3 -29    1.20    2.29
  -2   3 -29    0.53    2.26
  -2  -3 -30   14.28    3.33
  -2   3 -30    8.24    2.88
  -2  -3 -31    0.19    2.19
  -2   3 -31    2.14    2.52
   2  -4 -31    0.48    2.31
   2   4 -31    0.64    2.37
   2  -4 -30    9.86    3.03
   2   4 -30   10.92    3.05
   2  -4 -29   -0.21    2.17
   2   4 -29   -0.11    2.10
   2  -4 -28   20.19    3.35
   2   4 -28   21.36    3.55
   2  -4 -27   -0.24    1.93
   2   4 -27    0.70    1.93
   2  -4 -26   29.83    3.67
   2   4 -26   31.48    3.79
   2  -4 -25   12.85    2.57
   2   4 -25   17.05    2.98
   2  -4 -24   11.39    2.57
   2   4 -24    8.45    2.43
   2  -4 -23    7.55    2.20
   2   4 -23    9.62    2.40
   2  -4 -22    6.03    2.07
   2   4 -22    9.37    2.14
   2  -4 -21   46.36    3.66
   2  -4 -21   35.86    2.77
   2   4 -21   47.90    3.79
   2  -4 -20    1.04    1.52
   2  -4 -20    0.88    1.09
   2   4 -20   -0.40    1.45
  -2   4  19   17.27    1.93
   2  -4 -19   20.96    2.59
   2  -4 -19   15.37    1.85
   2   4 -19   19.29    2.44
  -2   4  18   72.73    3.35
   2  -4 -18   88.31    4.29
   2   4 -18   92.84    4.43
   2   4 -18   79.80    3.43
  -2   4  17   -0.48    0.87
   2  -4 -17   -0.44    1.19
   2   4 -17    0.39    1.31
   2   4 -17    0.75    0.79
  -2  -4  16   67.81    2.64
  -2   4  16   65.50    2.90
   2  -4 -16   76.36    3.62
   2  -4 -16   61.19    2.55
   2   4 -16   78.59    3.77
  -2  -4  15    0.47    0.68
  -2   4  15    0.43    0.86
   2  -4 -15   -0.31    0.93
   2  -4 -15    0.46    0.69
   2   4 -15   -1.08    1.04
   2   4 -15    0.39    0.44
  -2  -4  14  109.18    3.00
  -2   4  14  109.12    3.43
   2  -4 -14  121.24    4.13
   2  -4 -14  108.88    3.01
   2   4 -14  128.53    4.29
   2   4 -14   89.13    3.06
  -2  -4  13   -0.31    0.58
  -2   4  13   -0.64    0.67
   2  -4 -13   -0.28    0.86
   2  -4 -13   -0.47    0.57
   2   4 -13   -0.34    0.96
   2   4 -13   -0.26    0.63
  -2  -4  12   13.43    1.18
  -2   4  12   15.44    1.47
   2  -4 -12   12.73    1.60
   2  -4 -12   12.94    1.16
   2   4 -12   16.07    1.82
   2   4 -12   14.22    1.38
  -2  -4  11   20.94    1.30
  -2   4  11   22.02    1.58
   2  -4 -11   24.15    1.93
   2  -4 -11   19.26    1.29
   2  -4 -11   24.46    1.41
   2   4 -11   27.48    2.04
   2   4 -11   21.64    1.52
  -2  -4  10   33.05    1.45
  -2   4  10   37.84    1.82
   2  -4 -10   43.13    2.27
   2  -4 -10   30.78    1.44
   2  -4 -10   39.97    1.63
   2   4 -10   39.35    2.21
   2   4 -10   33.47    1.69
  -2  -4   9    3.05    0.59
  -2   4   9    3.35    0.78
   2  -4  -9    2.02    0.87
   2  -4  -9    2.00    0.58
   2  -4  -9    2.92    0.64
   2   4  -9    3.99    1.03
   2   4  -9    3.10    0.72
  -2  -4   8    9.15    0.82
  -2   4   8   10.52    1.07
   2  -4  -8   10.71    1.31
   2  -4  -8    8.43    0.85
   2  -4  -8   11.44    0.91
   2   4  -8   11.07    1.27
   2   4  -8    9.02    0.95
  -2  -4   7   17.33    0.86
  -2   4   7   18.51    1.21
   2  -4  -7   19.56    1.59
   2  -4  -7   16.14    0.91
   2  -4  -7   17.46    0.95
   2   4  -7   19.18    1.54
   2   4  -7   15.19    1.04
  -2  -4   6    3.88    0.74
  -2  -4   6    3.31    0.41
  -2  -4   6    3.43    0.43
  -2   4   6    3.39    0.65
   2  -4  -6    4.04    0.83
   2  -4  -6    2.81    0.46
   2  -4  -6    3.25    0.49
   2   4  -6    3.89    0.84
   2   4  -6    3.57    0.60
  -2  -4   5   48.61    1.70
  -2   4   5   39.29    1.32
   2  -4  -5   46.03    1.76
   2  -4  -5   47.24    1.47
   2  -4  -5   44.96    1.00
   2  -4  -5   35.70    0.89
   2  -4  -5   39.93    0.93
   2   4  -5   44.86    1.80
   2   4  -5   37.15    1.19
  -2  -4   4   51.16    1.70
  -2   4   4   44.74    1.25
   2  -4  -4   52.55    1.75
   2  -4  -4   53.42    1.54
   2  -4  -4   51.44    1.07
   2   4  -4   51.05    1.67
   2   4  -4   41.44    1.07
   2   4  -4   44.58    1.12
  -2  -4   3  194.05    3.08
  -2   4   3  186.80    2.84
  -2   4   3  152.95    2.02
   2  -4  -3  180.36    2.79
   2  -4  -3  188.77    2.78
   2  -4  -3  195.13    2.38
   2   4  -3  193.40    2.83
   2   4  -3  163.80    2.61
   2   4  -3  164.89    2.61
  -2  -4   2 2096.88   11.75
  -2   4   2 2091.80   10.92
  -2   4   2 1674.29   22.80
   2  -4  -2 2067.45   12.15
   2  -4  -2 2096.65   11.78
   2  -4  -2 2061.68   16.65
   2   4  -2 2036.69   13.41
  -2  -4   1   26.73    1.06
  -2  -4   1   29.12    1.31
  -2   4   1   27.12    1.22
  -2   4   1   27.93    1.17
   2  -4  -1   27.73    1.18
   2  -4  -1   28.98    1.22
   2  -4  -1   29.70    1.05
   2   4  -1   29.51    1.08
  -2  -4   0  896.82    6.50
  -2  -4   0  879.13    6.93
  -2   4   0  855.85    6.55
  -2   4   0  889.83    6.21
   2  -4   0  874.82    6.59
   2  -4   0  886.04    6.52
   2   4   0  876.24    6.35
   2   4   0  882.17    7.04
  -2  -4  -1   27.94    1.01
  -2  -4  -1   29.32    1.44
  -2   4  -1   27.12    1.20
  -2   4  -1   28.72    1.23
   2  -4   1   25.98    1.11
   2   4   1   28.03    1.06
   2   4   1   28.80    1.06
  -2  -4  -2 1972.10   12.42
  -2   4  -2 1997.75   11.89
  -2   4  -2 2170.66   11.18
   2  -4   2 2022.90   11.89
   2   4   2 2090.88   11.42
   2   4   2 1956.59   11.25
  -2  -4  -3  183.56    2.66
  -2   4  -3  184.93    2.89
  -2   4  -3  159.84    2.09
   2  -4   3  183.90    2.84
   2   4   3  184.49    2.70
   2   4   3  187.17    2.75
  -2  -4  -4   48.76    1.62
  -2   4  -4   47.80    1.71
  -2   4  -4   46.23    1.28
   2   4   4   49.66    1.69
   2   4   4   52.35    1.57
   2   4   4   42.15    1.04
   2   4   4   42.37    1.08
  -2  -4  -5   47.44    1.70
  -2   4  -5   47.45    1.84
  -2   4  -5   40.27    1.30
   2  -4   5   41.69    1.01
   2   4   5   48.36    1.52
   2   4   5   39.36    1.21
   2   4   5   39.38    1.19
  -2  -4  -6    4.02    0.84
  -2  -4  -6    2.86    0.34
  -2  -4  -6    3.82    0.46
  -2   4  -6    3.51    0.88
  -2   4  -6    3.58    0.66
   2  -4   6    3.50    0.51
   2   4   6    4.45    0.70
   2   4   6    3.15    0.55
   2   4   6    3.81    0.64
  -2  -4  -7   20.00    1.46
  -2  -4  -7   16.28    1.03
  -2  -4  -7   17.49    0.82
  -2  -4  -7   17.52    0.81
  -2   4  -7   18.54    1.52
  -2   4  -7   18.15    1.15
   2  -4   7   19.60    1.02
   2   4   7   21.55    1.22
   2   4   7   16.19    1.07
   2   4   7   16.33    1.13
  -2  -4  -8    9.54    1.18
  -2  -4  -8    9.00    0.96
  -2  -4  -8    9.99    0.81
  -2  -4  -8   10.59    0.82
  -2   4  -8   11.05    1.28
  -2   4  -8    9.54    1.03
   2  -4   8   11.19    0.91
   2   4   8   12.55    1.05
   2   4   8    9.92    0.97
   2   4   8   10.73    1.05
  -2  -4  -9    3.66    0.99
  -2  -4  -9    2.85    0.70
  -2  -4  -9    2.75    0.58
  -2  -4  -9    3.09    0.62
  -2   4  -9    2.90    1.01
  -2   4  -9    2.61    0.74
   2  -4   9    2.55    0.64
   2   4   9    4.89    0.80
   2   4   9    3.08    0.75
   2   4   9    3.44    0.76
  -2  -4 -10   41.95    2.26
  -2  -4 -10   30.71    1.62
  -2  -4 -10   34.00    1.47
  -2  -4 -10   37.99    1.52
  -2   4 -10   39.09    2.27
  -2   4 -10   36.74    1.80
   2  -4  10   38.34    1.62
   2   4  10   31.84    1.66
   2   4  10   34.91    1.74
  -2  -4 -11   24.63    1.98
  -2  -4 -11   20.81    1.46
  -2  -4 -11   22.61    1.33
  -2   4 -11   24.15    2.04
  -2   4 -11   20.72    1.54
   2  -4  11   22.24    1.41
   2   4  11   20.84    1.49
  -2  -4 -12   16.75    1.86
  -2  -4 -12   11.93    1.35
  -2  -4 -12   13.29    1.23
  -2   4 -12   18.02    1.97
  -2   4 -12   16.21    1.47
   2  -4  12   14.42    1.30
   2   4  12   13.92    1.39
  -2  -4 -13   -0.44    0.99
  -2  -4 -13   -0.21    0.69
  -2  -4 -13   -0.05    0.60
  -2   4 -13    0.47    1.09
  -2   4 -13   -0.41    0.59
   2  -4  13   -0.30    0.60
   2   4  13   -0.25    0.62
  -2  -4 -14  130.03    4.32
  -2  -4 -14  104.13    3.24
  -2  -4 -14  108.18    2.94
  -2   4 -14  129.20    4.42
   2  -4  14  112.12    3.10
   2   4  14  112.77    3.46
  -2  -4 -15   -0.10    0.98
  -2  -4 -15   -0.51    0.80
  -2  -4 -15    0.42    0.70
  -2   4 -15    0.19    1.18
  -2   4 -15   -0.08    0.31
   2  -4  15   -1.07    0.61
   2   4  15    0.77    0.83
  -2  -4 -16   77.01    3.72
  -2  -4 -16   52.12    2.60
  -2   4 -16   82.16    3.89
  -2   4 -16   67.48    2.94
   2  -4  16   66.01    2.64
   2   4  16   66.47    2.96
  -2  -4 -17    0.06    1.22
  -2  -4 -17    0.29    0.89
  -2   4 -17    1.16    1.37
  -2   4 -17   -0.39    0.73
   2  -4  17   -0.32    0.78
   2   4  17    0.81    0.96
  -2  -4 -18   94.29    4.30
  -2  -4 -18   61.93    3.02
  -2   4 -18   89.61    4.31
  -2   4 -18   73.02    3.30
   2   4  18   83.39    3.54
  -2  -4 -19   24.22    2.82
  -2  -4 -19   14.88    1.80
  -2   4 -19   17.82    2.54
   2   4  19   18.84    2.07
  -2  -4 -20    0.42    1.02
  -2   4 -20    1.24    1.60
  -2  -4 -21   48.82    3.73
  -2  -4 -21   32.82    2.56
  -2   4 -21   50.20    3.86
  -2  -4 -22    9.66    2.31
  -2  -4 -22    4.84    1.45
  -2   4 -22    8.04    2.29
  -2  -4 -23    6.30    2.15
  -2   4 -23    7.12    2.11
  -2  -4 -24   12.02    2.62
  -2   4 -24   10.70    2.59
  -2  -4 -25   16.65    2.99
  -2   4 -25   12.40    2.85
  -2  -4 -26   33.85    3.66
  -2   4 -26   32.97    3.72
  -2  -4 -27    1.31    2.09
  -2   4 -27    1.05    2.05
  -2  -4 -28   23.50    3.54
  -2   4 -28   27.43    3.83
  -2  -4 -29   -0.18    2.00
  -2   4 -29    0.74    2.16
  -2  -4 -30   11.52    3.16
  -2   4 -30    8.56    2.91
  -2  -4 -31    4.82    2.72
  -2   4 -31    0.29    2.35
   2  -5 -31    0.21    2.22
   2   5 -31    0.13    2.24
   2  -5 -30    3.80    2.62
   2   5 -30    2.18    2.57
   2  -5 -29    2.00    2.26
   2   5 -29    0.97    2.30
   2  -5 -28   13.47    3.01
   2   5 -28    9.64    2.73
   2  -5 -27   -0.09    2.00
   2   5 -27    2.82    2.20
   2  -5 -26    1.47    2.02
   2   5 -26    1.90    2.04
   2  -5 -25    1.48    1.89
   2   5 -25    2.12    2.06
   2  -5 -24    2.52    1.87
   2   5 -24    2.73    2.04
   2  -5 -23   10.11    2.40
   2  -5 -23    7.83    1.69
   2   5 -23    9.63    2.26
   2  -5 -22    2.27    1.72
   2  -5 -22    2.02    1.29
   2   5 -22    2.46    1.81
   2  -5 -21    1.84    1.64
   2  -5 -21    3.01    1.23
   2   5 -21    3.99    1.75
   2  -5 -20    3.34    1.64
   2  -5 -20    2.63    1.18
   2   5 -20    4.27    1.88
  -2   5  19   56.57    3.10
   2  -5 -19   69.61    4.00
   2  -5 -19   52.70    2.89
   2   5 -19   68.22    4.04
  -2   5  18   29.69    2.34
   2  -5 -18   32.95    2.96
   2  -5 -18   25.42    2.14
   2   5 -18   37.02    2.98
  -2   5  17   -0.59    0.76
   2  -5 -17   -0.17    1.23
   2  -5 -17    0.17    0.95
   2   5 -17    0.88    1.34
   2   5 -17    0.41    0.62
  -2   5  16    6.87    1.30
   2  -5 -16    8.70    1.70
   2  -5 -16    5.45    1.21
   2   5 -16    6.85    1.66
   2   5 -16    5.32    1.07
  -2   5  15    1.70    0.93
   2  -5 -15    1.56    1.08
   2  -5 -15    1.11    0.84
   2   5 -15    1.81    1.24
   2   5 -15    1.32    0.83
  -2   5  14   12.03    1.50
   2  -5 -14   16.53    1.96
   2   5 -14   15.06    1.88
   2   5 -14   12.39    1.44
  -2   5  13   14.14    1.48
   2  -5 -13   11.54    1.61
   2   5 -13   12.51    1.70
   2   5 -13    9.21    1.19
  -2   5  12   64.64    2.50
   2  -5 -12   66.91    2.95
   2  -5 -12   50.95    1.85
   2   5 -12   59.50    2.80
   2   5 -12   56.80    2.32
  -2  -5  11   18.88    1.18
  -2   5  11   19.42    1.51
   2  -5 -11   21.41    1.83
   2  -5 -11   17.09    1.16
   2   5 -11   22.33    1.82
   2   5 -11   17.70    1.41
  -2  -5  10    0.58    0.49
  -2   5  10    1.60    0.72
   2  -5 -10    0.19    0.81
   2  -5 -10    0.32    0.48
   2   5 -10    0.42    0.86
   2   5 -10    0.85    0.61
  -2  -5   9   36.25    1.19
  -2   5   9   35.63    1.66
   2  -5  -9   38.62    2.05
   2  -5  -9   32.95    1.22
   2   5  -9   38.71    2.10
   2   5  -9   32.38    1.56
  -2  -5   8   19.41    1.42
  -2  -5   8   17.74    0.75
  -2  -5   8   18.13    0.76
  -2   5   8   17.90    1.27
   2  -5  -8   19.03    1.59
   2  -5  -8   16.76    0.84
   2  -5  -8   17.34    0.86
   2   5  -8   18.89    1.54
   2   5  -8   16.98    1.17
  -2  -5   7    0.33    0.61
  -2   5   7    0.01    0.55
   2  -5  -7    0.29    0.64
   2  -5  -7    0.53    0.31
   2  -5  -7    0.40    0.29
   2  -5  -7    0.41    0.29
   2   5  -7    0.24    0.69
   2   5  -7   -0.01    0.45
  -2  -5   6    9.74    1.12
  -2   5   6    8.45    0.87
   2  -5  -6   10.09    1.20
   2  -5  -6    9.17    1.01
   2  -5  -6    6.71    0.68
   2   5  -6    8.97    1.04
   2   5  -6    7.51    0.74
  -2  -5   5   10.59    1.14
  -2   5   5    8.63    0.80
   2  -5  -5    8.54    1.04
   2  -5  -5   10.03    0.97
   2  -5  -5    6.24    0.56
   2   5  -5    9.97    1.10
   2   5  -5    8.69    0.69
  -2  -5   4   18.57    1.33
  -2   5   4   19.25    1.24
  -2   5   4   16.33    0.77
   2  -5  -4   18.77    1.22
   2  -5  -4   18.32    1.20
   2  -5  -4   19.22    0.65
   2   5  -4   17.06    1.18
   2   5  -4   14.99    0.57
   2   5  -4   15.76    0.60
  -2  -5   3   33.64    1.59
  -2   5   3   29.54    1.38
  -2   5   3   23.61    0.66
   2  -5  -3   28.18    1.26
   2  -5  -3   28.40    1.37
   2  -5  -3   29.24    0.88
   2   5  -3   29.22    1.25
  -2  -5   2   32.88    1.61
  -2   5   2   29.68    1.27
   2  -5  -2   27.63    1.19
   2  -5  -2   30.51    1.44
   2   5  -2   33.74    1.23
  -2  -5   1   84.03    1.54
  -2  -5   1   83.46    2.28
  -2   5   1   76.29    1.78
  -2   5   1   82.26    1.77
   2  -5  -1   78.99    1.69
   2  -5  -1   80.63    2.15
   2   5  -1   82.29    1.63
  -2  -5   0  275.70    4.06
  -2   5   0  251.56    3.00
  -2   5   0  262.23    3.15
   2  -5   0  261.22    3.05
   2  -5   0  262.73    3.81
   2   5   0  268.60    3.05
   2   5   0  274.72    2.95
  -2  -5  -1   76.97    1.48
  -2   5  -1   77.63    1.78
  -2   5  -1   82.00    1.81
   2  -5   1   76.90    1.69
   2   5   1   76.44    1.55
   2   5   1   78.02    1.60
  -2  -5  -2   31.29    1.11
  -2  -5  -2   33.81    1.64
  -2   5  -2   27.71    1.25
   2  -5   2   29.07    1.26
   2   5   2   32.14    1.19
  -2  -5  -3   31.58    1.23
  -2   5  -3   30.44    1.43
   2  -5   3   29.54    1.32
   2   5   3   32.96    1.34
   2   5   3   29.60    1.30
  -2  -5  -4   17.02    1.14
  -2   5  -4   18.31    1.23
  -2   5  -4   15.69    0.79
   2   5   4   18.17    1.24
   2   5   4   17.43    1.07
  -2  -5  -5    8.79    1.04
  -2   5  -5    9.18    1.12
  -2   5  -5    8.00    0.79
   2   5   5    9.78    0.91
   2   5   5    8.16    0.64
   2   5   5    8.37    0.67
  -2  -5  -6    9.28    1.15
  -2   5  -6    9.15    1.09
  -2   5  -6    8.25    0.86
   2   5   6    9.59    0.96
   2   5   6    7.31    0.78
   2   5   6    8.65    0.75
  -2  -5  -7    0.01    0.63
  -2   5  -7    0.33    0.94
  -2   5  -7    0.09    0.54
   2  -5   7    0.46    0.34
   2   5   7    1.01    0.55
   2   5   7    0.43    0.50
   2   5   7    0.58    0.53
  -2  -5  -8   19.97    1.54
  -2   5  -8   20.64    1.67
  -2   5  -8   15.68    1.20
   2  -5   8   18.51    0.93
   2   5   8   21.06    1.22
   2   5   8   16.12    1.09
   2   5   8   16.12    1.13
  -2  -5  -9   38.46    2.05
  -2  -5  -9   31.28    1.42
  -2  -5  -9   35.50    1.08
  -2   5  -9   40.67    2.20
  -2   5  -9   34.20    1.68
   2  -5   9   36.95    1.34
   2   5   9   42.56    1.61
   2   5   9   32.20    1.56
   2   5   9   32.98    1.57
  -2  -5 -10    0.51    0.85
  -2  -5 -10    1.04    0.63
  -2   5 -10    1.03    0.93
  -2   5 -10    0.54    0.66
   2  -5  10    0.73    0.54
   2   5  10    0.63    0.63
   2   5  10   -0.13    0.61
   2   5  10    0.16    0.61
  -2  -5 -11   20.88    1.85
  -2  -5 -11   16.11    1.32
  -2   5 -11   20.19    1.95
  -2   5 -11   19.85    1.51
   2  -5  11   20.14    1.30
   2   5  11   17.02    1.38
   2   5  11   18.76    1.48
  -2  -5 -12   64.12    2.92
  -2  -5 -12   51.60    2.11
  -2   5 -12   66.24    3.08
  -2   5 -12   59.20    2.42
   2  -5  12   61.49    2.07
   2   5  12   52.80    2.25
  -2  -5 -13   14.01    1.73
  -2  -5 -13   11.10    1.28
  -2   5 -13   15.02    1.85
  -2   5 -13   11.04    1.38
   2  -5  13   11.40    1.19
   2   5  13   11.28    1.36
  -2  -5 -14   17.05    2.04
  -2  -5 -14   11.88    1.37
  -2   5 -14   14.22    1.81
  -2   5 -14   11.93    1.46
   2   5  14   14.84    1.57
  -2  -5 -15    1.22    1.19
  -2  -5 -15    1.87    0.88
  -2   5 -15    2.12    1.30
  -2   5 -15    1.32    0.82
   2   5  15    1.19    0.90
  -2  -5 -16    7.25    1.64
  -2  -5 -16    5.16    1.18
  -2   5 -16    7.92    1.78
  -2   5 -16    2.68    0.80
   2   5  16    5.32    1.20
  -2  -5 -17   -0.08    1.29
  -2  -5 -17   -0.11    0.89
  -2   5 -17   -0.53    1.12
  -2   5 -17    0.43    0.32
   2   5  17    0.95    0.93
  -2  -5 -18   34.90    3.04
  -2  -5 -18   24.20    2.05
  -2   5 -18   34.11    3.09
  -2   5 -18   27.30    2.14
   2   5  18   32.48    2.42
  -2  -5 -19   66.85    3.93
  -2  -5 -19   48.72    2.74
  -2   5 -19   71.13    4.17
   2   5  19   60.15    3.17
  -2  -5 -20    2.65    1.50
  -2  -5 -20    1.28    1.08
  -2   5 -20    5.21    1.91
   2   5  20    3.46    1.22
  -2  -5 -21    1.81    1.65
  -2  -5 -21    1.02    1.14
  -2   5 -21    1.74    1.71
  -2  -5 -22    2.56    1.79
  -2  -5 -22    1.65    1.18
  -2   5 -22    2.95    1.91
  -2  -5 -23   10.60    2.45
  -2  -5 -23    6.75    1.63
  -2   5 -23   11.98    2.59
  -2  -5 -24    1.37    1.92
  -2   5 -24   -0.20    1.81
  -2  -5 -25    0.68    1.83
  -2   5 -25    0.51    1.89
  -2  -5 -26    0.46    1.82
  -2   5 -26    3.23    2.27
  -2  -5 -27   -0.60    1.81
  -2   5 -27   -0.03    2.04
  -2  -5 -28   11.39    2.92
  -2   5 -28   11.38    3.07
  -2  -5 -29    2.09    2.22
  -2   5 -29    3.68    2.51
  -2  -5 -30    5.53    2.54
  -2   5 -30    1.86    2.46
  -2  -5 -31    2.45    2.45
  -2   5 -31    1.36    2.56
   2  -6 -30   35.16    4.34
   2   6 -30   34.81    4.45
   2  -6 -29    2.61    2.19
   2   6 -29    3.10    2.26
   2  -6 -28   36.88    4.13
   2   6 -28   38.07    4.39
   2  -6 -27    5.80    2.35
   2   6 -27    7.12    2.57
   2  -6 -26   13.96    2.82
   2   6 -26   15.07    2.83
   2  -6 -25   27.78    3.44
   2  -6 -25   16.93    2.08
   2   6 -25   26.72    3.48
   2  -6 -24   22.75    3.13
   2  -6 -24   11.63    1.91
   2   6 -24   20.31    3.04
   2  -6 -23   14.27    2.56
   2  -6 -23    9.51    1.73
   2   6 -23   12.72    2.58
   2  -6 -22   10.67    2.29
   2  -6 -22    4.89    1.43
   2   6 -22   10.87    2.41
   2  -6 -21   34.54    3.29
   2  -6 -21   25.74    2.33
   2   6 -21   34.03    3.25
   2  -6 -20    6.51    1.83
   2  -6 -20    4.35    1.28
   2   6 -20    2.58    1.70
  -2   6  19    7.21    1.41
   2  -6 -19    8.87    2.00
   2  -6 -19    9.02    1.49
   2   6 -19    9.33    2.06
  -2   6  18    2.08    1.14
   2  -6 -18    2.91    1.51
   2  -6 -18    2.04    1.08
   2   6 -18    3.02    1.61
   2   6 -18    2.14    1.01
  -2   6  17    0.16    0.95
   2  -6 -17    1.18    1.41
   2  -6 -17    1.99    1.04
   2   6 -17    3.62    1.57
   2   6 -17    1.14    0.95
  -2   6  16   83.26    3.31
   2  -6 -16   90.14    3.88
   2  -6 -16   65.83    2.76
   2   6 -16   85.61    3.95
   2   6 -16   80.31    3.22
  -2   6  15   23.94    1.95
   2  -6 -15   30.57    2.48
   2  -6 -15   21.93    1.73
   2   6 -15   28.10    2.47
   2   6 -15   24.75    1.91
  -2   6  14   93.84    3.23
   2  -6 -14  100.55    3.83
   2  -6 -14   71.49    2.62
   2   6 -14   94.70    3.83
   2   6 -14   91.97    3.15
  -2   6  13    0.39    0.79
   2  -6 -13    0.76    1.00
   2  -6 -13   -0.36    0.67
   2   6 -13   -0.10    0.97
   2   6 -13   -0.55    0.67
  -2   6  12   90.20    2.90
   2  -6 -12   95.39    3.44
   2  -6 -12   70.81    2.36
   2   6 -12   94.39    3.51
   2   6 -12   83.62    2.76
  -2   6  11   35.28    1.91
   2  -6 -11   39.85    2.33
   2  -6 -11   27.45    1.50
   2   6 -11   37.45    2.31
   2   6 -11   32.74    1.77
  -2   6  10  149.17    3.28
   2  -6 -10  154.71    3.91
   2  -6 -10  114.35    2.57
   2   6 -10  154.65    3.99
   2   6 -10  133.54    3.06
  -2  -6   9   17.30    1.51
  -2   6   9   16.36    1.27
   2  -6  -9   16.44    1.53
   2  -6  -9   13.60    1.02
   2   6  -9   17.39    1.60
   2   6  -9   14.31    1.20
  -2  -6   8  106.17    3.01
  -2   6   8   91.97    2.30
   2  -6  -8   97.96    2.89
   2  -6  -8   80.00    1.81
   2   6  -8  101.84    2.96
   2   6  -8   85.90    2.16
  -2  -6   7  182.32    3.79
  -2   6   7  154.74    2.68
   2  -6  -7  173.31    3.52
   2  -6  -7  135.54    2.06
   2   6  -7  185.96    3.75
   2   6  -7  143.25    2.48
  -2  -6   6   49.95    2.09
  -2   6   6   42.05    1.35
   2  -6  -6   49.69    1.90
   2  -6  -6   49.15    1.88
   2   6  -6   49.03    1.93
   2   6  -6   42.94    1.25
  -2  -6   5  105.90    2.80
  -2   6   5   92.74    1.66
   2  -6  -5  102.37    2.45
   2  -6  -5  105.18    2.56
   2   6  -5  102.59    2.47
   2   6  -5   92.73    1.48
   2   6  -5   93.32    1.50
  -2  -6   4  398.36    5.29
  -2   6   4  390.31    4.43
  -2   6   4  308.35    4.05
  -2   6   4  333.80    4.31
   2  -6  -4  394.63    4.39
   2  -6  -4  398.21    4.88
   2   6  -4  386.22    4.35
  -2  -6   3  100.73    2.73
  -2   6   3  102.01    2.20
   2  -6  -3   96.12    2.05
   2  -6  -3  102.88    2.57
   2   6  -3   94.76    2.01
  -2  -6   2  215.22    3.88
  -2   6   2  207.34    2.89
   2  -6  -2  215.66    2.84
   2  -6  -2  212.85    3.63
   2   6  -2  206.58    2.75
  -2  -6   1  273.10    2.86
  -2  -6   1  271.39    4.31
  -2   6   1  272.51    3.29
  -2   6   1  277.13    3.23
   2  -6  -1  280.47    3.18
   2  -6  -1  279.21    4.17
   2   6  -1  274.74    3.12
  -2  -6   0 1500.28   10.54
  -2   6   0 1380.52    9.24
  -2   6   0 1510.63    8.86
   2  -6   0 1497.66    9.90
   2  -6   0 1485.98   10.24
   2   6   0 1375.85    9.32
   2   6   0 1462.42   11.02
  -2  -6  -1  266.69    4.34
  -2   6  -1  268.42    3.27
  -2   6  -1  269.61    3.20
   2  -6   1  268.45    3.12
   2  -6   1  281.13    4.37
   2   6   1  264.39    2.89
   2   6   1  275.44    3.10
  -2  -6  -2  214.46    2.60
  -2  -6  -2  212.60    3.94
  -2   6  -2  207.59    2.97
   2  -6   2  213.11    2.87
   2   6   2  216.21    2.69
  -2  -6  -3   98.26    1.88
  -2  -6  -3  102.25    2.86
  -2   6  -3   96.67    2.20
   2  -6   3   95.76    2.09
   2   6   3   95.83    1.99
   2   6   3   92.61    2.12
  -2  -6  -4  399.01    4.18
  -2   6  -4  394.07    4.59
   2  -6   4  399.69    4.48
   2   6   4  383.44    4.16
   2   6   4  383.50    4.18
  -2  -6  -5  104.10    2.31
  -2   6  -5   99.71    2.54
  -2   6  -5   88.63    1.67
   2   6   5  105.08    2.43
   2   6   5  109.09    2.22
   2   6   5   90.67    1.48
   2   6   5   91.14    1.48
  -2  -6  -6   46.05    1.78
  -2   6  -6   50.50    1.99
  -2   6  -6   41.52    1.35
   2   6   6   50.13    1.57
   2   6   6   41.32    1.19
   2   6   6   45.12    1.24
  -2  -6  -7  178.56    3.48
  -2   6  -7  170.20    3.62
  -2   6  -7  149.21    2.67
   2   6   7  189.13    2.94
   2   6   7  142.46    2.42
   2   6   7  154.54    2.51
  -2  -6  -8  101.17    2.87
  -2   6  -8  103.43    3.05
  -2   6  -8   91.83    2.32
   2   6   8  113.04    2.37
   2   6   8   88.23    2.15
   2   6   8   88.37    2.17
  -2  -6  -9   20.37    1.62
  -2   6  -9   17.87    1.69
  -2   6  -9   15.28    1.22
   2   6   9   19.67    1.32
   2   6   9   14.34    1.17
   2   6   9   14.92    1.18
  -2  -6 -10  161.76    3.98
  -2   6 -10  155.60    4.07
  -2   6 -10  137.79    3.18
   2   6  10  176.16    3.14
   2   6  10  133.84    3.03
   2   6  10  141.58    3.12
  -2  -6 -11   38.22    2.26
  -2  -6 -11   32.28    1.53
  -2   6 -11   38.76    2.41
  -2   6 -11   37.90    1.92
   2   6  11   31.61    1.74
   2   6  11   34.69    1.81
  -2  -6 -12  101.21    3.58
  -2  -6 -12   86.22    2.49
  -2   6 -12   98.54    3.65
  -2   6 -12   93.36    2.95
   2   6  12   82.36    2.77
   2   6  12   84.59    2.74
  -2  -6 -13    0.51    1.01
  -2  -6 -13   -0.09    0.66
  -2   6 -13   -0.39    1.05
  -2   6 -13    0.85    0.78
   2   6  13    0.35    0.76
  -2  -6 -14  108.60    3.97
  -2  -6 -14   79.09    2.70
  -2   6 -14  101.98    4.04
  -2   6 -14   95.85    3.25
   2   6  14   86.53    3.08
  -2  -6 -15   29.09    2.51
  -2  -6 -15   22.62    1.73
  -2   6 -15   28.40    2.57
  -2   6 -15   25.81    1.96
   2   6  15   24.08    1.92
  -2  -6 -16   88.93    3.95
  -2  -6 -16   68.67    2.75
  -2   6 -16   91.30    4.13
  -2   6 -16   86.70    3.36
   2   6  16   75.44    3.16
  -2  -6 -17    2.40    1.47
  -2  -6 -17    1.41    0.99
  -2   6 -17    3.44    1.61
  -2   6 -17    2.52    1.06
   2   6  17    2.34    1.13
  -2  -6 -18    2.62    1.55
  -2  -6 -18    1.40    1.03
  -2   6 -18    3.19    1.65
  -2   6 -18    0.92    0.76
   2   6  18    2.94    1.19
  -2  -6 -19   11.05    2.07
  -2  -6 -19    5.64    1.33
  -2   6 -19   11.13    2.19
   2   6  19    9.36    1.58
  -2  -6 -20    4.38    1.78
  -2  -6 -20    2.52    1.18
  -2   6 -20    3.95    1.84
   2   6  20    3.87    1.28
  -2  -6 -21   34.54    3.30
  -2  -6 -21   22.60    2.18
  -2   6 -21   37.78    3.53
  -2  -6 -22    8.58    2.22
  -2  -6 -22    5.72    1.47
  -2   6 -22    8.00    2.27
  -2  -6 -23   11.97    2.54
  -2  -6 -23    9.22    1.70
  -2   6 -23   12.06    2.61
  -2  -6 -24   17.92    2.91
  -2  -6 -24    9.96    1.74
  -2   6 -24   19.04    3.07
  -2  -6 -25   28.39    3.47
  -2  -6 -25   18.92    2.22
  -2   6 -25   26.48    3.52
  -2  -6 -26    7.61    2.42
  -2   6 -26   11.12    2.80
  -2  -6 -27    5.87    2.34
  -2   6 -27    3.17    2.34
  -2  -6 -28   40.78    4.25
  -2   6 -28   40.20    4.26
  -2  -6 -29    4.70    2.46
  -2   6 -29    4.92    2.57
  -2  -6 -30   37.42    4.36
  -2   6 -30   34.62    4.22
  -2  -6 -31    5.14    2.57
  -2   6 -31    3.70    2.72
   2  -7 -30    1.16    2.12
   2   7 -30    0.48    2.27
   2  -7 -29    0.72    2.12
   2   7 -29    3.64    2.47
   2  -7 -28    4.29    2.32
   2   7 -28    3.60    2.41
   2  -7 -27    1.16    1.92
   2  -7 -27    1.41    1.17
   2   7 -27    2.07    2.13
   2  -7 -26    6.78    2.33
   2  -7 -26    5.26    1.47
   2   7 -26    5.96    2.23
   2  -7 -25    2.10    1.92
   2  -7 -25    2.30    1.21
   2   7 -25    4.14    2.21
   2  -7 -24    3.41    1.98
   2  -7 -24    1.67    1.08
   2   7 -24    3.59    2.02
   2  -7 -23    0.32    1.71
   2  -7 -23    0.63    1.00
   2   7 -23   -0.42    1.49
   2  -7 -22   12.29    2.40
   2  -7 -22    7.86    1.49
   2   7 -22    9.71    2.36
   2  -7 -21   20.50    2.71
   2  -7 -21   15.84    1.90
   2   7 -21   21.93    2.85
  -2   7  20    0.48    1.09
   2  -7 -20    0.18    1.35
   2  -7 -20    0.49    0.98
   2   7 -20    0.69    1.56
  -2   7  19    2.40    1.19
   2  -7 -19    4.63    1.62
   2  -7 -19    2.21    1.07
   2   7 -19    1.48    1.51
  -2   7  18   52.96    2.98
   2  -7 -18   59.81    3.64
   2  -7 -18   40.76    2.36
   2   7 -18   61.33    3.78
   2   7 -18   54.42    2.93
  -2   7  17    3.01    1.15
   2  -7 -17    4.27    1.63
   2  -7 -17    2.54    1.02
   2   7 -17    5.07    1.61
   2   7 -17    4.17    1.13
  -2   7  16    1.61    1.04
   2  -7 -16    2.58    1.37
   2  -7 -16    2.13    0.93
   2   7 -16    2.44    1.40
   2   7 -16    2.25    0.94
  -2   7  15   10.02    1.42
   2  -7 -15   10.30    1.75
   2  -7 -15    7.15    1.15
   2   7 -15    9.66    1.71
   2   7 -15    9.31    1.33
  -2   7  14   19.97    1.77
   2  -7 -14   22.12    2.12
   2  -7 -14   16.12    1.43
   2   7 -14   23.61    2.26
   2   7 -14   21.76    1.72
  -2   7  13    2.21    0.94
   2  -7 -13    1.82    1.09
   2  -7 -13    2.41    0.80
   2   7 -13    2.64    1.29
   2   7 -13    2.06    0.84
  -2   7  12    9.77    1.25
   2  -7 -12   10.20    1.48
   2  -7 -12    8.70    0.97
   2   7 -12   11.67    1.61
   2   7 -12    9.44    1.15
  -2  -7  11   -0.03    0.75
  -2   7  11    0.73    0.72
   2  -7 -11   -0.40    0.79
   2  -7 -11    0.30    0.56
   2   7 -11    1.17    1.05
   2   7 -11   -0.40    0.62
  -2  -7  10    1.19    0.86
  -2   7  10    0.65    0.72
   2  -7 -10    1.87    0.92
   2  -7 -10    1.19    0.54
   2   7 -10    0.78    0.99
   2   7 -10    0.70    0.66
  -2  -7   9    6.13    1.13
  -2   7   9    5.07    0.87
   2  -7  -9    5.00    1.01
   2  -7  -9    3.93    0.57
   2   7  -9    5.78    1.11
   2   7  -9    5.11    0.80
  -2  -7   8   73.95    2.72
  -2   7   8   65.15    1.93
   2  -7  -8   67.12    2.39
   2  -7  -8   58.64    1.18
   2   7  -8   71.32    2.57
   2   7  -8   62.40    1.83
  -2  -7   7    0.12    0.73
  -2   7   7   -0.31    0.50
   2  -7  -7    0.37    0.67
   2  -7  -7   -0.30    0.64
   2   7  -7    0.07    0.71
   2   7  -7    0.00    0.45
  -2  -7   6   69.28    2.55
  -2   7   6   59.81    1.48
   2  -7  -6   66.12    2.16
   2  -7  -6   71.00    2.35
   2   7  -6   68.43    2.25
   2   7  -6   60.57    1.31
   2   7  -6   62.50    1.34
  -2  -7   5    6.99    1.03
  -2   7   5    5.30    0.52
  -2   7   5    5.71    0.54
   2  -7  -5    7.20    0.86
   2  -7  -5    6.51    0.98
   2   7  -5    7.41    0.91
  -2  -7   4    0.60    0.75
  -2   7   4   -0.52    0.55
   2  -7  -4    0.32    0.53
   2  -7  -4    0.63    0.71
   2   7  -4    0.74    0.61
  -2  -7   3   15.84    1.39
  -2   7   3   14.38    1.14
   2  -7  -3   13.86    1.02
   2  -7  -3   15.11    1.36
   2   7  -3   13.53    1.02
  -2  -7   2  213.59    4.11
  -2   7   2  201.68    2.88
   2  -7  -2  198.59    2.69
   2  -7  -2  206.50    3.88
   2   7  -2  195.99    2.64
  -2  -7   1   54.78    2.21
  -2   7   1   54.49    1.55
  -2   7   1   55.05    1.59
   2  -7  -1   55.26    1.38
   2  -7  -1   57.83    2.16
   2   7  -1   53.91    1.34
  -2  -7   0   99.31    2.88
  -2   7   0   88.70    1.88
  -2   7   0   95.83    1.93
   2  -7   0   90.31    1.71
   2  -7   0   94.73    2.79
   2   7   0   90.58    1.59
   2   7   0   95.95    1.69
  -2  -7  -1   56.89    2.32
  -2   7  -1   55.59    1.58
  -2   7  -1   59.66    1.62
   2  -7   1   56.13    1.43
   2  -7   1   57.88    2.24
   2   7   1   55.67    1.32
   2   7   1   57.06    1.35
  -2  -7  -2  202.25    4.09
  -2   7  -2  193.12    2.88
   2  -7   2  204.46    2.78
   2  -7   2  200.95    4.04
   2   7   2  203.85    2.59
  -2  -7  -3   14.34    0.87
  -2  -7  -3   13.92    1.41
  -2   7  -3   15.12    1.16
   2  -7   3   14.25    1.07
   2   7   3   14.22    1.04
  -2  -7  -4    0.38    0.53
  -2   7  -4    0.27    0.62
   2  -7   4   -0.13    0.58
   2   7   4    0.45    0.60
   2   7   4    0.94    0.59
  -2  -7  -5    6.86    0.83
  -2   7  -5    7.82    1.00
  -2   7  -5    5.93    0.58
   2  -7   5    6.99    0.90
   2   7   5    5.94    0.88
   2   7   5    6.23    0.79
  -2  -7  -6   68.88    2.08
  -2   7  -6   67.10    2.30
  -2   7  -6   58.98    1.51
   2   7   6   72.34    1.89
   2   7   6   60.38    1.22
   2   7   6   60.57    1.23
  -2  -7  -7    0.44    0.69
  -2   7  -7   -0.58    0.75
  -2   7  -7    0.16    0.52
   2   7   7    0.26    0.58
   2   7   7    0.40    0.46
   2   7   7    0.42    0.50
  -2  -7  -8   74.81    2.48
  -2   7  -8   75.30    2.68
  -2   7  -8   62.31    1.92
   2   7   8   76.43    1.97
   2   7   8   62.54    1.79
   2   7   8   64.36    1.80
  -2  -7  -9    5.28    1.08
  -2   7  -9    5.18    1.14
  -2   7  -9    4.58    0.84
   2   7   9    5.95    0.81
   2   7   9    4.81    0.77
   2   7   9    5.02    0.81
  -2  -7 -10    0.74    0.90
  -2   7 -10    1.16    0.99
  -2   7 -10    1.71    0.72
   2   7  10    2.17    0.65
   2   7  10    0.87    0.71
   2   7  10    1.50    0.69
  -2  -7 -11    1.05    0.93
  -2   7 -11    0.44    0.99
  -2   7 -11    0.22    0.72
   2   7  11   -0.98    0.64
   2   7  11    0.12    0.67
  -2  -7 -12    9.35    1.43
  -2   7 -12    9.82    1.57
  -2   7 -12    8.93    1.20
   2   7  12    7.17    1.09
   2   7  12    8.06    1.12
  -2  -7 -13    3.28    1.24
  -2  -7 -13    2.57    0.77
  -2   7 -13    1.94    1.25
  -2   7 -13    2.48    0.92
   2   7  13    2.19    0.93
   2   7  13    2.79    0.90
  -2  -7 -14   24.04    2.31
  -2  -7 -14   18.83    1.48
  -2   7 -14   22.16    2.32
  -2   7 -14   21.00    1.81
   2   7  14   20.69    1.72
  -2  -7 -15   10.17    1.78
  -2  -7 -15    9.14    1.20
  -2   7 -15   11.59    1.88
  -2   7 -15   11.08    1.40
   2   7  15    7.95    1.30
  -2  -7 -16    2.78    1.49
  -2  -7 -16    2.33    0.96
  -2   7 -16    3.41    1.38
  -2   7 -16    2.62    0.99
   2   7  16    2.53    1.03
  -2  -7 -17    4.37    1.68
  -2  -7 -17    2.01    0.96
  -2   7 -17    5.04    1.73
  -2   7 -17    3.20    1.12
   2   7  17    3.96    1.17
  -2  -7 -18   60.50    3.64
  -2  -7 -18   48.85    2.47
  -2   7 -18   61.95    3.83
   2   7  18   52.40    2.93
  -2  -7 -19    1.67    1.53
  -2  -7 -19    2.54    1.05
  -2   7 -19    4.70    1.83
   2   7  19    3.19    1.24
  -2  -7 -20    0.33    1.39
  -2  -7 -20   -0.06    0.94
  -2   7 -20   -0.90    1.49
   2   7  20    0.15    0.99
  -2  -7 -21   20.40    2.73
  -2  -7 -21   13.37    1.69
  -2   7 -21   17.91    2.76
  -2  -7 -22   11.27    2.42
  -2  -7 -22    8.13    1.45
  -2   7 -22   11.71    2.48
  -2  -7 -23   -0.25    1.48
  -2  -7 -23    0.07    0.94
  -2   7 -23    0.40    1.82
  -2  -7 -24    2.84    1.89
  -2  -7 -24    0.87    1.11
  -2   7 -24    1.61    2.01
  -2  -7 -25    3.89    2.01
  -2  -7 -25    2.24    1.19
  -2   7 -25    2.94    2.14
  -2  -7 -26    5.93    2.32
  -2  -7 -26    5.32    1.41
  -2   7 -26    6.15    2.52
  -2  -7 -27   -0.13    1.82
  -2  -7 -27    0.44    1.08
  -2   7 -27    1.64    2.20
  -2  -7 -28    3.45    2.26
  -2  -7 -28    3.41    1.41
  -2   7 -28    6.06    2.54
  -2  -7 -29    3.03    2.23
  -2   7 -29    1.44    2.31
  -2  -7 -30    2.23    2.34
  -2   7 -30    1.48    2.39
   2  -8 -30    8.15    2.76
   2  -8 -30   11.50    1.87
   2   8 -30   16.14    3.49
   2  -8 -29   -0.67    1.89
   2  -8 -29   -0.31    1.05
   2   8 -29    0.24    2.10
   2  -8 -28    9.30    2.87
   2  -8 -28    8.29    1.72
   2   8 -28   11.14    3.00
   2  -8 -27    2.20    2.01
   2  -8 -27    2.92    1.34
   2   8 -27    2.24    2.31
   2  -8 -26   12.81    2.75
   2  -8 -26    9.04    1.67
   2   8 -26   12.80    2.87
   2  -8 -25   16.73    2.92
   2  -8 -25   11.16    1.72
   2   8 -25   12.13    2.77
   2  -8 -24    3.07    1.93
   2  -8 -24    2.17    1.17
   2   8 -24    2.22    1.99
   2  -8 -23   10.12    2.31
   2  -8 -23    5.98    1.34
   2   8 -23    9.38    2.43
   2  -8 -22   17.30    2.62
   2  -8 -22   12.24    1.65
   2   8 -22   15.57    2.66
   2  -8 -21   29.11    3.10
   2  -8 -21   19.79    1.89
   2   8 -21   29.12    3.28
  -2   8  20    6.62    1.51
   2  -8 -20    8.28    2.00
   2  -8 -20    5.82    1.23
   2   8 -20    7.43    2.05
  -2   8  19   -0.46    1.00
   2  -8 -19   -0.20    1.28
   2  -8 -19    0.01    0.92
   2   8 -19    0.21    1.50
  -2   8  18   34.17    2.53
   2  -8 -18   44.72    3.33
   2  -8 -18   30.89    2.02
   2   8 -18   44.90    3.37
   2   8 -18   40.80    2.60
  -2   8  17   10.39    1.61
   2  -8 -17   12.80    2.04
   2  -8 -17    8.17    1.23
   2   8 -17   13.96    2.17
   2   8 -17   12.18    1.58
  -2   8  16   20.24    1.94
   2  -8 -16   24.40    2.42
   2  -8 -16   15.91    1.48
   2   8 -16   23.07    2.46
   2   8 -16   19.98    1.83
  -2   8  15    1.06    0.99
   2  -8 -15    1.50    1.26
   2  -8 -15   -0.03    0.69
   2   8 -15    0.26    1.15
   2   8 -15    2.17    0.92
  -2   8  14   47.92    2.51
   2  -8 -14   49.88    2.84
   2  -8 -14   37.81    1.77
   2   8 -14   51.58    2.97
   2   8 -14   47.28    2.36
  -2  -8  13    3.98    1.20
  -2   8  13    3.47    1.01
   2  -8 -13    4.13    1.26
   2  -8 -13    3.12    0.75
   2   8 -13    4.54    1.32
   2   8 -13    3.14    0.93
  -2  -8  12   56.84    2.79
  -2   8  12   51.58    2.29
   2  -8 -12   50.76    2.60
   2  -8 -12   40.92    1.51
   2   8 -12   53.63    2.84
   2   8 -12   45.80    2.12
  -2  -8  11   73.58    3.04
  -2   8  11   62.82    2.34
   2  -8 -11   65.48    2.77
   2  -8 -11   52.60    1.46
   2   8 -11   63.50    2.84
   2   8 -11   60.20    2.23
  -2  -8  10    1.01    0.84
  -2   8  10    0.53    0.73
   2  -8 -10    0.41    0.76
   2   8 -10    1.20    0.91
   2   8 -10    0.00    0.65
  -2  -8   9   27.65    1.98
  -2   8   9   22.24    1.43
   2  -8  -9   24.95    1.74
   2   8  -9   24.74    1.77
   2   8  -9   21.41    1.31
  -2  -8   8    6.02    1.09
  -2   8   8    5.01    0.79
   2  -8  -8    4.76    0.97
   2  -8  -8    5.74    1.06
   2   8  -8    5.17    1.05
   2   8  -8    4.28    0.68
  -2  -8   7  200.09    4.47
  -2   8   7  162.12    2.56
   2  -8  -7  175.34    3.48
   2  -8  -7  200.54    4.10
   2   8  -7  185.62    3.70
   2   8  -7  167.62    2.41
  -2  -8   6   16.86    1.55
  -2   8   6   11.80    0.75
  -2   8   6   13.05    0.80
   2  -8  -6   14.68    1.25
   2  -8  -6   16.42    1.47
   2   8  -6   15.26    1.50
   2   8  -6   13.69    0.58
  -2  -8   5  119.74    3.44
   2  -8  -5  109.21    2.44
   2  -8  -5  117.15    3.15
   2   8  -5  112.82    2.59
  -2  -8   4  147.33    3.75
  -2   8   4  141.61    2.76
   2  -8  -4  133.40    2.48
   2  -8  -4  147.67    3.47
   2   8  -4  141.85    2.63
  -2  -8   3    4.34    1.03
  -2   8   3    5.42    0.79
   2  -8  -3    5.05    0.67
   2  -8  -3    4.33    0.91
   2   8  -3    5.18    0.73
  -2  -8   2  139.77    3.63
  -2   8   2  132.57    2.37
   2  -8  -2  133.41    2.13
   2  -8  -2  135.78    3.42
   2   8  -2  140.81    2.22
  -2  -8   1    0.63    0.82
  -2   8   1   -0.19    0.52
   2  -8  -1    0.33    0.41
   2  -8  -1    0.33    0.76
   2   8  -1    0.07    0.43
  -2  -8   0   27.03    1.78
  -2   8   0   25.09    1.16
  -2   8   0   27.40    1.22
   2  -8   0   24.13    0.95
   2  -8   0   27.16    1.75
   2   8   0   26.24    0.96
   2   8   0   26.42    0.95
  -2  -8  -1    0.34    0.73
  -2   8  -1    0.15    0.58
  -2   8  -1    0.19    0.52
   2  -8   1    0.60    0.45
   2  -8   1   -0.64    0.73
   2   8   1    0.02    0.44
   2   8   1    0.76    0.45
  -2  -8  -2  136.70    3.60
  -2   8  -2  128.08    2.39
   2  -8   2  131.51    2.17
   2  -8   2  136.99    3.62
   2   8   2  134.34    2.09
  -2  -8  -3    1.96    0.38
  -2  -8  -3    4.12    1.03
  -2   8  -3    5.07    0.80
   2  -8   3    4.64    0.73
   2  -8   3    5.31    1.13
   2   8   3    5.63    0.71
  -2  -8  -4  138.17    2.27
  -2  -8  -4  140.99    3.80
  -2   8  -4  138.85    2.80
   2  -8   4  138.06    2.58
   2   8   4  135.94    2.50
   2   8   4  133.96    2.65
  -2  -8  -5  108.58    2.25
  -2   8  -5  113.04    2.73
   2  -8   5  116.69    2.59
   2   8   5  115.68    2.52
   2   8   5  114.12    2.41
  -2  -8  -6   15.45    1.25
  -2   8  -6   14.75    1.40
  -2   8  -6   14.23    0.83
   2   8   6   15.26    1.14
  -2  -8  -7  201.61    3.58
  -2   8  -7  193.61    3.93
  -2   8  -7  172.25    2.71
   2   8   7  202.17    3.08
   2   8   7  162.26    2.26
   2   8   7  172.23    2.34
  -2  -8  -8    6.37    1.04
  -2   8  -8    4.78    1.11
  -2   8  -8    4.81    0.78
   2   8   8    6.00    0.80
   2   8   8    4.04    0.68
   2   8   8    4.56    0.68
  -2  -8  -9   26.11    1.80
  -2   8  -9   26.94    1.94
  -2   8  -9   22.15    1.40
   2   8   9   28.52    1.37
   2   8   9   20.21    1.26
   2   8   9   22.29    1.31
  -2  -8 -10    1.21    0.89
  -2   8 -10    0.24    1.01
  -2   8 -10    0.29    0.68
   2   8  10    0.96    0.62
   2   8  10    0.48    0.67
   2   8  10    1.07    0.67
  -2  -8 -11   70.97    2.87
  -2   8 -11   67.95    3.02
  -2   8 -11   61.56    2.31
   2   8  11   75.55    2.06
   2   8  11   57.40    2.19
   2   8  11   57.89    2.19
  -2  -8 -12   56.83    2.71
  -2   8 -12   59.21    3.08
  -2   8 -12   47.06    2.23
   2   8  12   44.20    2.12
   2   8  12   45.61    2.09
  -2  -8 -13    4.27    1.25
  -2   8 -13    3.81    1.36
  -2   8 -13    4.46    1.03
   2   8  13    2.93    0.93
   2   8  13    3.47    0.94
  -2  -8 -14   52.79    2.91
  -2   8 -14   51.30    3.07
  -2   8 -14   44.64    2.40
   2   8  14   42.61    2.27
  -2  -8 -15    1.08    1.17
  -2   8 -15   -0.66    1.16
  -2   8 -15    0.32    0.82
   2   8  15    0.40    0.92
  -2  -8 -16   23.02    2.47
  -2  -8 -16   18.67    1.54
  -2   8 -16   24.58    2.60
  -2   8 -16   20.73    1.90
   2   8  16   17.67    1.84
  -2  -8 -17   13.60    2.02
  -2  -8 -17    9.50    1.23
  -2   8 -17   15.70    2.17
  -2   8 -17   11.73    1.57
   2   8  17    9.09    1.52
  -2  -8 -18   41.68    3.25
  -2  -8 -18   33.95    2.03
  -2   8 -18   46.27    3.44
   2   8  18   36.62    2.57
  -2  -8 -19    1.12    1.38
  -2  -8 -19    0.02    0.83
  -2   8 -19   -0.27    1.41
   2   8  19    0.49    1.08
  -2  -8 -20    5.40    1.86
  -2  -8 -20    4.33    1.15
  -2   8 -20    6.10    2.06
   2   8  20    6.27    1.57
  -2  -8 -21   29.20    3.16
  -2  -8 -21   17.11    1.80
  -2   8 -21   26.42    3.17
  -2  -8 -22   15.02    2.49
  -2  -8 -22   12.22    1.61
  -2   8 -22   13.53    2.67
  -2  -8 -23    9.58    2.29
  -2  -8 -23    7.00    1.43
  -2   8 -23    8.25    2.39
  -2  -8 -24    4.18    2.06
  -2  -8 -24    2.30    1.12
  -2   8 -24    2.03    1.95
  -2  -8 -25   13.25    2.69
  -2  -8 -25    8.81    1.57
  -2   8 -25   16.02    3.00
  -2  -8 -26   13.78    2.85
  -2  -8 -26    6.61    1.49
  -2   8 -26   12.91    2.95
  -2  -8 -27    4.92    2.24
  -2  -8 -27    2.73    1.26
  -2   8 -27    4.82    2.48
  -2  -8 -28   14.49    3.13
  -2  -8 -28    7.04    1.61
  -2   8 -28   13.04    3.05
  -2  -8 -29   -0.53    1.85
  -2  -8 -29   -0.09    1.11
  -2   8 -29    1.41    2.35
  -2  -8 -30   11.05    2.94
  -2  -8 -30   10.29    1.80
  -2   8 -30   17.62    3.63
   2  -9 -29   -0.64    1.93
   2  -9 -29   -0.49    1.01
   2   9 -29    1.08    2.21
   2  -9 -28   -0.77    2.09
   2  -9 -28    0.39    1.04
   2   9 -28    1.70    2.14
   2  -9 -27    2.62    2.26
   2  -9 -27    5.15    1.35
   2   9 -27    2.46    2.27
   2  -9 -26    3.68    2.11
   2  -9 -26    2.83    1.15
   2   9 -26    1.56    2.16
   2  -9 -25    1.22    1.84
   2  -9 -25    0.51    0.97
   2   9 -25    1.32    1.98
   2  -9 -24    0.55    1.77
   2  -9 -24    0.89    0.98
   2   9 -24    1.04    1.83
   2  -9 -23   -1.35    1.42
   2  -9 -23    0.44    0.88
   2   9 -23    0.79    1.78
   2  -9 -22    3.01    1.73
   2  -9 -22    1.27    0.96
   2   9 -22    2.58    1.94
   2  -9 -21    2.40    1.60
   2  -9 -21   -0.03    0.84
   2   9 -21   -0.38    1.57
  -2   9  20   16.55    2.06
   2  -9 -20   21.04    2.60
   2  -9 -20   13.71    1.53
   2   9 -20   20.97    2.80
  -2   9  19    0.20    1.11
   2  -9 -19    1.90    1.52
   2  -9 -19    0.47    0.80
   2   9 -19    1.23    1.62
  -2   9  18    0.84    1.11
   2  -9 -18    1.96    1.49
   2  -9 -18    0.53    0.74
   2   9 -18    1.59    1.48
  -2   9  17   -0.31    0.97
   2  -9 -17    0.20    1.18
   2  -9 -17    0.13    0.71
   2   9 -17   -1.04    1.25
   2   9 -17    0.41    0.83
  -2  -9  16    4.54    1.36
  -2   9  16    2.39    1.12
   2  -9 -16    5.37    1.52
   2  -9 -16    3.44    0.87
   2   9 -16    2.65    1.49
   2   9 -16    3.34    1.04
  -2  -9  15   12.83    1.77
  -2   9  15    9.94    1.49
   2  -9 -15   12.70    1.83
   2  -9 -15    8.63    1.04
   2   9 -15   12.83    1.92
   2   9 -15   10.29    1.38
  -2  -9  14   16.54    1.98
  -2   9  14   16.07    1.80
   2  -9 -14   16.72    2.06
   2  -9 -14   13.69    1.06
   2   9 -14   14.67    1.88
   2   9 -14   14.10    1.58
  -2  -9  13   15.35    1.87
  -2   9  13   14.00    1.63
   2  -9 -13   15.40    1.81
   2  -9 -13   11.89    0.86
   2   9 -13   16.66    1.95
   2   9 -13   14.25    1.54
  -2  -9  12    0.28    0.94
  -2   9  12    0.03    0.83
   2  -9 -12    0.52    0.90
   2   9 -12   -0.30    0.91
   2   9 -12   -0.22    0.69
  -2  -9  11    2.81    1.03
  -2   9  11    2.47    0.91
   2  -9 -11    3.01    1.02
   2   9 -11    2.27    1.06
   2   9 -11    2.15    0.79
  -2  -9  10   37.16    2.38
  -2   9  10   30.72    1.68
   2  -9 -10   32.91    2.02
   2   9 -10   33.74    2.16
   2   9 -10   31.62    1.63
  -2  -9   9   74.10    3.10
  -2   9   9   60.40    1.99
   2  -9  -9   64.44    2.47
   2   9  -9   67.44    2.66
   2   9  -9   62.45    1.94
  -2  -9   8    0.20    0.87
  -2   9   8    0.15    0.56
   2  -9  -8    0.73    0.71
   2  -9  -8    0.99    0.91
   2   9  -8    0.22    0.78
   2   9  -8    0.31    0.50
  -2  -9   7    2.20    0.99
  -2   9   7    0.82    0.51
  -2   9   7    0.93    0.48
   2  -9  -7    1.85    0.73
   2  -9  -7    0.85    0.85
   2   9  -7    1.48    0.77
   2   9  -7    1.78    0.46
   2   9  -7    1.83    0.48
  -2  -9   6   11.42    1.40
  -2   9   6    9.06    0.58
   2  -9  -6   10.65    1.13
   2  -9  -6   11.88    1.46
   2   9  -6   11.11    1.22
  -2  -9   5   14.67    1.55
  -2   9   5   14.22    1.32
   2  -9  -5   13.27    1.08
   2  -9  -5   14.68    1.53
   2   9  -5   15.47    1.30
  -2  -9   4   12.32    1.49
  -2   9   4   14.95    1.27
   2  -9  -4   11.50    0.96
   2  -9  -4   13.03    1.49
   2   9  -4   10.52    1.07
  -2  -9   3   50.89    2.50
  -2   9   3   49.91    1.68
   2  -9  -3   46.68    1.37
   2  -9  -3   54.06    2.43
   2   9  -3   51.14    1.53
  -2  -9   2    2.86    1.03
  -2   9   2    2.74    0.68
   2  -9  -2    2.39    0.47
   2  -9  -2    2.55    0.89
   2   9  -2    2.77    0.57
  -2  -9   1    6.64    1.23
  -2   9   1    7.53    0.81
   2  -9  -1    0.23    0.16
   2  -9  -1    7.19    1.13
   2   9  -1    7.01    0.75
   2   9  -1    7.12    0.74
  -2  -9   0  148.12    3.92
  -2   9   0  143.06    2.42
  -2   9   0  155.16    2.45
   2  -9   0  143.91    3.77
   2   9   0  138.47    1.94
   2   9   0  143.92    2.06
  -2  -9  -1    7.85    1.21
  -2   9  -1    7.22    0.83
  -2   9  -1    7.48    0.93
   2  -9   1    7.21    1.20
   2   9   1    6.77    0.71
   2   9   1    6.83    0.70
  -2  -9  -2    2.94    1.04
  -2   9  -2    2.79    0.70
   2  -9   2    2.56    0.54
   2  -9   2    2.41    0.93
   2   9   2    2.89    0.57
   2   9   2    2.92    0.55
  -2  -9  -3   50.04    2.46
  -2   9  -3   52.47    1.75
   2  -9   3   53.09    1.53
   2  -9   3   53.87    2.59
   2   9   3   51.93    1.49
  -2  -9  -4    9.63    0.74
  -2  -9  -4   12.57    1.54
  -2   9  -4   11.87    1.17
   2  -9   4   12.22    1.04
   2  -9   4   13.31    1.56
   2   9   4   11.63    1.05
   2   9   4   11.21    1.12
  -2  -9  -5   14.12    1.03
  -2   9  -5   15.66    1.37
   2  -9   5   15.67    1.25
   2   9   5   14.83    1.20
   2   9   5   14.47    1.14
  -2  -9  -6   12.09    1.10
  -2   9  -6   11.72    1.39
  -2   9  -6    9.25    0.67
   2  -9   6   12.54    1.28
   2   9   6   11.53    1.23
   2   9   6   11.96    1.05
  -2  -9  -7    1.68    0.73
  -2   9  -7    2.47    0.92
  -2   9  -7    1.09    0.55
   2   9   7    2.10    0.68
   2   9   7    1.43    0.38
   2   9   7    2.14    0.42
  -2  -9  -8    0.14    0.74
  -2   9  -8    1.32    0.92
  -2   9  -8    0.36    0.59
   2   9   8    0.87    0.62
   2   9   8    0.12    0.51
   2   9   8    0.44    0.52
  -2  -9  -9   70.25    2.54
  -2   9  -9   67.52    2.79
  -2   9  -9   61.68    2.03
   2   9   9   77.71    2.00
   2   9   9   58.98    1.82
   2   9   9   64.07    1.90
  -2  -9 -10   37.34    2.09
  -2   9 -10   39.19    2.41
  -2   9 -10   32.06    1.68
   2   9  10   39.79    1.57
   2   9  10   30.75    1.59
   2   9  10   31.49    1.61
  -2  -9 -11    2.83    1.06
  -2   9 -11    2.75    1.28
  -2   9 -11    1.61    0.84
   2   9  11    3.37    0.71
   2   9  11    2.23    0.79
   2   9  11    2.39    0.88
  -2  -9 -12    0.76    0.97
  -2   9 -12    0.21    1.08
  -2   9 -12    0.17    0.73
   2   9  12    0.08    0.74
   2   9  12    0.18    0.78
  -2  -9 -13   16.39    1.93
  -2   9 -13   16.25    1.99
  -2   9 -13   13.76    1.48
   2   9  13   11.49    1.42
   2   9  13   12.50    1.47
  -2  -9 -14   15.50    1.84
  -2   9 -14   15.49    2.08
  -2   9 -14   16.65    1.64
   2   9  14   12.73    1.51
   2   9  14   12.89    1.53
  -2  -9 -15   13.14    1.81
  -2   9 -15   11.91    1.97
  -2   9 -15    9.32    1.37
   2   9  15    9.35    1.43
  -2  -9 -16    5.02    1.50
  -2   9 -16    4.63    1.65
  -2   9 -16    3.02    1.09
   2   9  16    2.21    1.16
  -2  -9 -17   -1.07    1.22
  -2   9 -17    0.14    1.35
  -2   9 -17    0.30    0.87
   2   9  17    0.37    0.98
  -2  -9 -18   -1.53    1.23
  -2   9 -18    1.31    1.53
   2   9  18    0.82    1.09
  -2  -9 -19   -0.07    1.42
  -2   9 -19    0.43    1.57
   2   9  19    0.46    1.10
  -2  -9 -20   18.84    2.49
  -2   9 -20   19.84    2.78
   2   9  20   15.35    2.03
  -2  -9 -21   -0.76    1.37
  -2   9 -21   -0.42    1.60
  -2  -9 -22    2.13    1.70
  -2   9 -22    3.50    1.99
  -2  -9 -23   -0.66    1.57
  -2  -9 -23   -0.06    0.86
  -2   9 -23   -0.02    1.76
  -2  -9 -24    1.60    1.88
  -2  -9 -24    1.79    0.99
  -2   9 -24    2.10    2.06
  -2  -9 -25    1.37    1.79
  -2  -9 -25    0.99    1.02
  -2   9 -25    0.38    1.97
  -2  -9 -26    5.33    2.25
  -2   9 -26    5.00    2.37
  -2  -9 -27    4.30    2.33
  -2   9 -27    5.84    2.51
  -2  -9 -28    2.68    2.20
  -2   9 -28    3.19    2.26
  -2  -9 -29   -1.69    1.85
  -2   9 -29   -1.27    2.02
  -2   9 -30    1.69    2.40
   2 -10 -29   -0.36    1.00
   2  10 -29    0.11    2.16
   2 -10 -28    3.06    1.17
   2  10 -28    4.46    2.55
  -2 -10  27    6.24    2.13
   2 -10 -27    4.98    2.30
   2 -10 -27    2.70    1.09
   2  10 -27    5.67    2.51
  -2 -10  26    9.59    2.27
   2 -10 -26    7.21    2.42
   2 -10 -26    6.54    1.29
   2  10 -26    7.36    2.55
  -2 -10  25   16.87    2.51
   2 -10 -25   19.93    3.12
   2 -10 -25   13.12    1.62
   2  10 -25   19.73    3.21
  -2 -10  24    2.17    1.70
   2 -10 -24    2.54    1.86
   2 -10 -24    1.45    0.92
   2  10 -24    2.16    1.94
  -2 -10  23    4.31    1.74
   2 -10 -23    2.98    2.00
   2 -10 -23    2.78    0.95
   2  10 -23    4.43    2.07
  -2 -10  22    7.72    1.87
   2 -10 -22   13.90    2.58
   2 -10 -22    5.57    1.13
   2  10 -22   11.79    2.53
  -2 -10  21   22.66    2.58
   2 -10 -21   28.57    3.10
   2 -10 -21   17.08    1.53
   2  10 -21   23.84    3.00
  -2 -10  20    1.44    1.42
  -2  10  20    1.14    1.27
   2 -10 -20    2.01    1.60
   2 -10 -20    0.89    0.78
   2  10 -20    2.56    1.76
  -2 -10  19    4.17    1.52
  -2  10  19    2.74    1.40
   2 -10 -19    4.43    1.79
   2 -10 -19    1.77    0.80
   2  10 -19    5.38    1.90
  -2 -10  18   22.36    2.43
  -2  10  18   20.97    2.27
   2 -10 -18   24.90    2.74
   2 -10 -18   18.10    1.30
   2  10 -18   21.41    2.58
  -2 -10  17   16.96    2.13
  -2  10  17   16.88    1.99
   2 -10 -17   22.08    2.48
   2 -10 -17   14.81    1.11
   2  10 -17   20.66    2.51
   2  10 -17   17.85    1.85
  -2 -10  16    0.53    1.11
  -2  10  16    0.25    1.02
   2 -10 -16    0.34    1.13
   2  10 -16    0.44    1.25
   2  10 -16    0.09    0.82
  -2 -10  15    2.13    1.23
  -2  10  15    0.42    1.00
   2 -10 -15    1.67    1.18
   2  10 -15    2.81    1.43
   2  10 -15    0.96    0.88
  -2 -10  14   26.48    2.39
  -2  10  14   25.31    2.04
   2 -10 -14   25.96    2.26
   2  10 -14   24.29    2.27
   2  10 -14   22.16    1.79
  -2 -10  13    4.83    1.38
  -2  10  13    3.51    1.12
   2 -10 -13    4.31    1.29
   2  10 -13    4.86    1.43
   2  10 -13    3.62    1.06
  -2 -10  12   70.35    3.29
  -2  10  12   63.61    2.53
   2 -10 -12   71.34    3.04
   2  10 -12   67.12    3.11
   2  10 -12   59.96    2.41
  -2 -10  11  101.22    3.80
  -2  10  11   87.18    2.70
   2 -10 -11   92.15    3.22
   2  10 -11   95.96    3.46
   2  10 -11   85.07    2.59
  -2 -10  10    2.56    1.15
  -2  10  10    1.16    0.78
   2 -10 -10    1.27    0.87
   2  10 -10    0.89    1.00
   2  10 -10    0.88    0.69
  -2 -10   9   96.08    3.59
  -2  10   9   78.38    2.18
   2 -10  -9   85.62    2.76
   2  10  -9   85.89    2.95
   2  10  -9   80.29    2.09
  -2 -10   8    4.86    1.19
  -2  10   8    4.34    0.73
   2 -10  -8    6.00    0.99
   2 -10  -8    5.47    1.19
   2  10  -8    5.86    1.11
   2  10  -8    5.33    0.68
  -2 -10   7  169.54    4.60
  -2  10   7  125.94    1.97
  -2  10   7  142.44    2.13
   2 -10  -7  149.18    3.14
   2 -10  -7  171.84    4.31
   2  10  -7  158.35    3.43
  -2 -10   6   -0.13    0.93
   2 -10  -6    0.09    0.57
   2 -10  -6   -0.71    0.78
   2  10  -6    0.60    0.72
  -2 -10   5   55.91    2.71
  -2  10   5   55.45    2.02
   2 -10  -5   46.96    1.60
   2 -10  -5   52.34    2.47
   2  10  -5   53.66    1.87
  -2 -10   4    3.15    1.14
  -2  10   4    5.47    0.87
   2 -10  -4    4.50    0.64
   2 -10  -4    3.67    1.01
   2  10  -4    4.31    0.76
  -2 -10   3   30.19    2.20
  -2  10   3   30.34    1.43
   2 -10  -3   22.36    0.91
   2 -10  -3   32.63    2.05
   2  10  -3   31.79    1.32
  -2 -10   2    0.27    0.88
  -2  10   2    0.43    0.62
   2 -10  -2    0.06    0.16
   2 -10  -2   -0.08    0.85
   2  10  -2    0.02    0.46
  -2 -10   1   13.74    1.62
  -2  10   1   14.59    1.09
   2 -10  -1   11.55    1.50
   2  10  -1   13.23    0.82
   2  10  -1   14.49    0.81
  -2 -10   0   39.59    2.33
  -2  10   0   39.08    1.40
  -2  10   0   41.26    1.45
   2 -10   0   40.48    2.29
   2  10   0   38.01    1.03
  -2 -10  -1   12.93    1.58
  -2  10  -1   13.99    1.07
  -2  10  -1   15.02    1.06
   2 -10   1   14.23    1.60
   2  10   1   13.36    0.80
   2  10   1   13.39    0.79
  -2 -10  -2   -0.25    0.81
  -2  10  -2    0.59    0.65
   2 -10   2    0.14    0.17
   2 -10   2    0.06    0.88
   2  10   2    0.00    0.49
   2  10   2    0.44    0.46
  -2 -10  -3   29.90    2.11
  -2  10  -3   30.59    1.45
   2 -10   3   27.20    1.12
   2 -10   3   33.29    2.27
   2  10   3   31.22    1.23
  -2 -10  -4    4.44    1.15
  -2  10  -4    4.03    0.88
   2 -10   4    4.69    0.77
   2 -10   4    5.37    1.19
   2  10   4    5.38    0.77
  -2 -10  -5   51.87    1.47
  -2 -10  -5   56.39    2.80
  -2  10  -5   54.01    2.04
   2 -10   5   54.59    1.80
   2 -10   5   55.26    2.79
   2  10   5   52.69    1.79
   2  10   5   53.54    1.87
  -2 -10  -6   -0.28    0.60
  -2  10  -6    0.70    0.82
   2 -10   6   -0.57    0.70
   2 -10   6   -0.61    0.87
   2  10   6   -0.90    0.57
   2  10   6    0.46    0.64
  -2 -10  -7  168.22    3.13
  -2  10  -7  165.69    3.73
  -2  10  -7  142.99    2.25
   2 -10   7  167.06    3.46
   2  10   7  175.70    3.01
  -2 -10  -8    6.03    0.97
  -2  10  -8    5.45    1.18
  -2  10  -8    4.95    0.77
   2  10   8    6.03    0.85
   2  10   8    4.33    0.61
   2  10   8    4.47    0.60
  -2 -10  -9   98.20    2.85
  -2  10  -9   91.98    3.19
  -2  10  -9   80.11    2.24
   2  10   9   98.97    2.23
   2  10   9   76.03    1.95
   2  10   9   83.66    2.06
  -2 -10 -10    1.13    0.86
  -2  10 -10    1.26    1.08
  -2  10 -10    1.03    0.79
   2  10  10    0.93    0.62
   2  10  10    0.64    0.71
   2  10  10    1.20    0.70
  -2 -10 -11  100.86    3.29
  -2  10 -11   94.39    3.57
  -2  10 -11   83.50    2.70
   2  10  11  109.88    2.32
   2  10  11   81.61    2.52
   2  10  11   85.99    2.56
  -2 -10 -12   72.96    2.99
  -2  10 -12   72.48    3.29
  -2  10 -12   58.61    2.45
   2  10  12   56.94    2.31
   2  10  12   62.96    2.40
  -2 -10 -13    4.07    1.23
  -2  10 -13    4.85    1.45
  -2  10 -13    4.62    1.09
   2  10  13    3.38    1.06
   2  10  13    4.57    1.07
  -2 -10 -14   28.19    2.28
  -2  10 -14   25.73    2.43
  -2  10 -14   25.53    1.95
   2  10  14   19.85    1.80
   2  10  14   21.94    1.83
  -2 -10 -15    2.44    1.21
  -2  10 -15    1.87    1.34
  -2  10 -15    1.17    0.95
   2  10  15    0.89    1.00
  -2 -10 -16    0.79    1.09
  -2  10 -16   -0.48    1.40
  -2  10 -16   -0.29    0.81
   2  10  16   -0.42    0.96
  -2 -10 -17   20.22    2.35
  -2  10 -17   20.55    2.61
  -2  10 -17   16.37    1.85
   2  10  17   16.39    1.88
  -2 -10 -18   20.51    2.38
  -2  10 -18   23.41    2.74
   2  10  18   18.13    2.11
  -2 -10 -19    2.83    1.53
  -2  10 -19    3.96    1.90
   2  10  19    3.63    1.37
  -2 -10 -20    2.22    1.53
  -2  10 -20    3.58    1.87
   2  10  20    1.71    1.28
  -2 -10 -21   25.87    2.90
  -2  10 -21   28.07    3.37
  -2 -10 -22   11.72    2.30
  -2  10 -22   13.14    2.63
  -2 -10 -23    3.84    2.02
  -2  10 -23    5.78    2.31
  -2 -10 -24    3.15    1.93
  -2  10 -24    1.98    2.04
  -2 -10 -25   21.09    3.05
  -2  10 -25   18.55    3.19
  -2 -10 -26    9.84    2.50
  -2  10 -26   11.89    2.87
  -2  10 -27    5.39    2.45
  -2  10 -28    5.99    2.73
  -2  10 -29    0.82    2.23
   2  11 -29   -0.13    2.24
   2  11 -28    2.11    2.42
  -2 -11  27    6.85    2.21
   2  11 -27    7.24    2.80
  -2 -11  26    0.24    1.60
   2  11 -26    0.09    2.05
  -2 -11  25    0.27    1.67
   2  11 -25    1.03    1.99
  -2 -11  24    0.55    1.55
   2 -11 -24   -1.38    1.60
   2  11 -24   -0.53    1.77
  -2 -11  23    7.82    2.02
   2 -11 -23    6.29    2.18
   2  11 -23    7.66    2.33
  -2 -11  22    8.72    2.05
   2 -11 -22   10.00    2.31
   2  11 -22   11.18    2.51
  -2 -11  21    0.94    1.44
   2 -11 -21    1.80    1.56
   2  11 -21    2.26    1.78
  -2 -11  20    3.83    1.54
  -2  11  20    2.37    1.38
   2 -11 -20    4.29    1.70
   2  11 -20    5.75    2.07
  -2 -11  19   19.75    2.43
  -2  11  19   16.75    2.04
   2 -11 -19   23.91    2.60
   2  11 -19   19.75    2.74
  -2 -11  18   10.10    1.91
  -2  11  18    8.69    1.61
   2 -11 -18   10.70    1.94
   2  11 -18   10.11    2.06
  -2 -11  17   -0.25    1.22
  -2  11  17    0.94    1.11
   2 -11 -17    0.15    1.17
   2  11 -17    1.05    1.44
   2  11 -17    0.50    0.88
  -2 -11  16   11.47    1.95
  -2  11  16   10.54    1.63
   2 -11 -16   14.47    1.97
   2  11 -16   10.47    1.86
   2  11 -16    8.74    1.41
  -2 -11  15    6.13    1.62
  -2  11  15    5.54    1.34
   2 -11 -15    5.70    1.39
   2  11 -15    4.42    1.62
   2  11 -15    5.42    1.22
  -2 -11  14    4.82    1.45
  -2  11  14    3.22    1.16
   2 -11 -14    4.13    1.27
   2  11 -14    3.51    1.38
   2  11 -14    2.74    0.98
  -2 -11  13   11.02    1.78
  -2  11  13    7.07    1.26
   2 -11 -13    9.93    1.50
   2  11 -13   10.73    1.72
   2  11 -13    7.12    1.20
  -2 -11  12   12.91    1.78
  -2  11  12   10.71    1.30
   2 -11 -12   13.53    1.60
   2  11 -12   11.05    1.59
   2  11 -12   10.51    1.26
  -2 -11  11   19.37    2.18
  -2  11  11   13.31    1.39
   2 -11 -11   18.05    1.67
   2  11 -11   20.04    1.94
   2  11 -11   16.35    1.41
  -2 -11  10    2.80    1.15
  -2  11  10    1.29    0.80
   2 -11 -10    1.76    0.87
   2  11 -10    1.80    1.02
   2  11 -10    1.43    0.71
  -2 -11   9    9.18    1.60
  -2  11   9    6.55    0.91
   2 -11  -9    9.37    1.19
   2 -11  -9    7.23    1.37
   2  11  -9    6.26    1.20
   2  11  -9    7.07    0.84
  -2 -11   8    6.37    1.35
  -2  11   8    3.66    0.65
  -2  11   8    4.26    0.69
   2 -11  -8    5.14    0.91
   2 -11  -8    4.83    1.26
   2  11  -8    5.60    1.10
   2  11  -8    4.44    0.61
  -2 -11   7   28.58    2.33
  -2  11   7   19.55    0.79
   2 -11  -7   21.77    1.42
   2 -11  -7   23.67    2.02
   2  11  -7   25.16    1.66
  -2 -11   6    4.25    1.21
   2 -11  -6    4.36    0.74
   2 -11  -6    4.30    1.19
   2  11  -6    3.64    0.87
  -2 -11   5    0.04    0.95
  -2  11   5    0.36    0.70
   2 -11  -5    0.02    0.47
   2 -11  -5   -0.50    0.78
   2  11  -5    0.04    0.64
  -2 -11   4    1.11    0.95
  -2  11   4    1.37    0.73
   2 -11  -4    0.69    0.34
   2 -11  -4    0.13    0.93
   2  11  -4    0.69    0.63
  -2 -11   3    2.50    1.07
  -2  11   3    2.22    0.72
   2 -11  -3    2.08    1.01
   2  11  -3    2.42    0.62
  -2 -11   2    8.04    1.39
  -2  11   2    8.49    0.89
   2 -11  -2    8.47    1.35
   2  11  -2    7.34    0.82
  -2 -11   1   23.44    2.01
  -2  11   1   23.42    1.23
   2 -11  -1   22.39    1.93
   2  11  -1   22.42    0.89
   2  11  -1   23.24    0.90
  -2 -11   0    0.43    0.92
  -2  11   0   -0.21    0.62
  -2  11   0    0.26    0.58
   2 -11   0    0.03    0.87
  -2 -11  -1   23.33    2.11
  -2  11  -1   22.99    1.24
   2 -11   1   23.18    2.11
  -2 -11  -2    7.72    1.40
  -2  11  -2    8.02    0.91
   2 -11   2    7.31    1.44
   2  11   2    8.08    0.78
   2  11   2    8.62    0.77
  -2 -11  -3    2.65    1.20
  -2  11  -3    3.29    0.80
   2 -11   3    0.27    0.21
   2 -11   3    1.41    1.02
   2  11   3    2.88    0.59
  -2 -11  -4    0.08    0.94
  -2  11  -4    1.23    0.78
   2 -11   4    1.13    0.57
   2 -11   4    0.05    1.06
   2  11   4    0.44    0.54
  -2 -11  -5   -0.20    0.20
  -2 -11  -5   -0.55    0.94
  -2  11  -5    0.78    0.80
   2 -11   5    0.09    0.62
   2 -11   5   -1.15    0.93
   2  11   5   -0.09    0.53
   2  11   5    0.72    0.69
  -2 -11  -6    4.94    0.71
  -2  11  -6    5.40    1.09
   2 -11   6    5.56    0.90
   2 -11   6    3.70    1.39
   2  11   6    5.29    0.86
   2  11   6    4.74    0.87
  -2 -11  -7   27.69    1.41
  -2  11  -7   24.77    1.81
  -2  11  -7   20.58    0.94
   2 -11   7   26.20    1.58
   2 -11   7   25.67    2.24
   2  11   7   27.63    1.46
  -2 -11  -8    5.89    0.93
  -2  11  -8    5.38    1.18
  -2  11  -8    3.98    0.73
   2 -11   8    5.75    1.05
   2  11   8    5.28    0.85
   2  11   8    4.22    0.52
   2  11   8    4.33    0.51
  -2 -11  -9    8.52    1.14
  -2  11  -9    8.31    1.45
  -2  11  -9    6.82    0.92
   2  11   9    8.25    0.99
   2  11   9    6.75    0.80
   2  11   9    6.81    0.80
  -2 -11 -10    2.31    0.92
  -2  11 -10    2.84    1.20
  -2  11 -10    1.38    0.79
   2  11  10    0.87    0.64
   2  11  10    1.52    0.73
   2  11  10    2.19    0.74
  -2 -11 -11   19.05    1.66
  -2  11 -11   18.37    2.06
  -2  11 -11   12.64    1.41
   2  11  11   18.92    1.11
   2  11  11   14.48    1.36
   2  11  11   16.21    1.37
  -2 -11 -12   13.26    1.56
  -2  11 -12   13.29    1.88
  -2  11 -12    9.17    1.27
   2  11  12    9.75    1.20
   2  11  12   10.44    1.23
  -2 -11 -13    8.53    1.45
  -2  11 -13    9.80    1.70
  -2  11 -13    8.74    1.31
   2  11  13    6.80    1.16
   2  11  13    7.58    1.27
  -2 -11 -14    2.69    1.20
  -2  11 -14    2.00    1.35
  -2  11 -14    2.36    1.00
   2  11  14    2.79    1.06
   2  11  14    2.90    0.99
  -2 -11 -15    7.89    1.54
  -2  11 -15    5.70    1.74
  -2  11 -15    5.25    1.24
   2  11  15    4.49    1.19
   2  11  15    5.14    1.25
  -2 -11 -16   11.64    1.78
  -2  11 -16   11.09    2.01
  -2  11 -16    9.78    1.50
   2  11  16    9.47    1.51
  -2 -11 -17    1.18    1.17
  -2  11 -17    1.33    1.48
  -2  11 -17    0.05    0.86
   2  11  17    0.79    1.07
  -2 -11 -18    8.89    1.83
  -2  11 -18   10.82    2.15
   2  11  18    7.88    1.52
  -2 -11 -19   20.62    2.53
  -2  11 -19   23.38    2.93
   2  11  19   16.21    2.03
  -2 -11 -20    4.66    1.76
  -2  11 -20    3.41    1.94
   2  11  20    2.61    1.38
  -2 -11 -21    0.86    1.49
  -2  11 -21    1.15    1.91
  -2 -11 -22   13.87    2.30
  -2  11 -22   13.60    2.64
  -2 -11 -23    9.22    2.20
  -2  11 -23    6.34    2.38
  -2  11 -24    1.18    2.00
  -2  11 -25    1.50    2.11
  -2  11 -26   -0.15    2.04
  -2  11 -27    5.80    2.59
  -2  11 -28    1.01    2.41
  -2  11 -29    0.34    2.19
   2  12 -28    2.44    2.36
  -2 -12  27    1.99    1.79
   2  12 -27    2.85    2.30
  -2 -12  26    0.58    1.78
   2  12 -26    0.86    2.12
  -2 -12  25   13.21    2.52
   2  12 -25   15.86    3.06
  -2 -12  24    6.13    2.14
   2  12 -24    7.83    2.45
  -2 -12  23    4.60    1.88
   2  12 -23    6.75    2.28
  -2 -12  22    3.84    1.78
   2  12 -22    2.64    1.92
  -2 -12  21   56.98    3.90
   2  12 -21   57.58    4.13
  -2 -12  20    8.04    2.02
  -2  12  20    4.64    1.56
   2 -12 -20    4.81    1.81
   2  12 -20    8.67    2.15
  -2 -12  19   45.03    3.40
  -2  12  19   40.86    2.91
   2 -12 -19   48.83    3.35
   2  12 -19   48.44    3.64
  -2 -12  18    6.53    1.77
  -2  12  18    6.62    1.61
   2 -12 -18    7.29    1.77
   2  12 -18    3.34    1.69
  -2 -12  17    7.52    1.78
  -2  12  17    5.99    1.54
   2 -12 -17    6.92    1.68
   2  12 -17    7.58    1.87
   2  12 -17    5.79    1.43
  -2 -12  16    2.22    1.44
  -2  12  16    1.11    1.16
   2 -12 -16    3.04    1.29
   2  12 -16    2.80    1.47
   2  12 -16    2.05    1.02
  -2 -12  15    2.81    1.35
  -2  12  15    2.00    1.15
   2 -12 -15    2.30    1.21
   2  12 -15    2.30    1.41
   2  12 -15    1.28    0.93
  -2 -12  14    8.95    1.78
  -2  12  14    5.72    1.29
   2 -12 -14    9.23    1.52
   2  12 -14    7.31    1.67
   2  12 -14    7.50    1.28
  -2 -12  13   21.39    2.27
  -2  12  13   17.38    1.73
   2 -12 -13   20.07    1.98
   2  12 -13   17.65    2.07
   2  12 -13   16.89    1.70
  -2 -12  12   -0.08    1.15
  -2  12  12   -0.21    0.83
   2 -12 -12    0.08    0.86
   2  12 -12   -0.86    1.00
   2  12 -12    0.21    0.78
  -2 -12  11   43.33    2.87
  -2  12  11   37.84    1.97
   2 -12 -11   46.64    2.35
   2  12 -11   41.60    2.48
   2  12 -11   39.58    1.87
  -2 -12  10    3.76    1.32
  -2  12  10    2.91    0.86
   2 -12 -10    2.38    0.94
   2  12 -10    3.99    1.14
   2  12 -10    2.72    0.79
  -2 -12   9   76.75    3.63
  -2  12   9   60.56    1.88
   2 -12  -9   65.23    2.40
   2 -12  -9   76.09    3.38
   2  12  -9   68.33    2.71
   2  12  -9   62.25    1.76
  -2 -12   8    2.35    1.18
  -2  12   8    2.39    0.58
  -2  12   8    2.81    0.64
   2 -12  -8    3.69    0.84
   2 -12  -8    2.88    1.21
   2  12  -8    3.00    0.98
   2  12  -8    2.48    0.50
   2  12  -8    3.20    0.50
  -2 -12   7   42.33    2.73
   2 -12  -7   41.31    1.71
   2 -12  -7   46.72    2.64
   2  12  -7   40.69    1.93
  -2 -12   6    5.52    1.39
  -2  12   6    6.23    1.08
   2 -12  -6    5.76    0.79
   2 -12  -6    6.45    1.30
   2  12  -6    7.25    1.02
  -2 -12   5    5.30    1.41
  -2  12   5    4.72    0.91
   2 -12  -5    2.64    0.45
   2 -12  -5    3.39    1.23
   2  12  -5    4.34    0.83
  -2 -12   4   19.12    2.01
  -2  12   4   16.58    1.33
   2 -12  -4   16.90    1.86
   2  12  -4   17.77    1.18
  -2 -12   3  156.09    4.70
  -2  12   3  159.77    2.84
   2 -12  -3  156.77    4.60
   2  12  -3  145.81    2.39
  -2 -12   2    0.47    1.09
  -2  12   2   -0.04    0.66
   2 -12  -2   -0.77    1.04
   2  12  -2    0.10    0.48
  -2 -12   1    7.19    1.45
  -2  12   1    8.25    0.87
   2 -12  -1    6.89    1.42
  -2 -12   0   84.51    3.54
  -2  12   0   91.59    2.00
   2 -12   0   89.44    3.71
  -2 -12  -1    7.46    1.57
  -2  12  -1    8.24    0.91
   2 -12   1    6.64    1.60
  -2 -12  -2    0.95    1.16
  -2  12  -2    0.68    0.67
   2 -12   2   -1.30    0.99
  -2 -12  -3  153.32    4.76
  -2  12  -3  156.56    2.88
   2 -12   3  158.11    4.83
   2  12   3  142.00    2.22
   2  12   3  162.58    2.45
  -2 -12  -4   17.14    1.99
  -2  12  -4   18.88    1.37
   2 -12   4   16.89    2.01
   2  12   4   17.21    1.09
  -2 -12  -5    4.61    1.37
  -2  12  -5    4.77    1.01
   2 -12   5    4.95    0.73
   2 -12   5    4.39    1.35
   2  12   5    4.65    0.78
   2  12   5    4.44    0.95
  -2 -12  -6    0.82    0.26
  -2 -12  -6    6.06    1.46
  -2  12  -6    6.85    1.14
   2 -12   6    7.01    0.91
   2 -12   6    4.66    1.38
   2  12   6    5.79    0.91
   2  12   6    6.91    0.98
  -2 -12  -7   44.93    1.55
  -2  12  -7   44.81    2.25
   2 -12   7   43.21    1.81
   2 -12   7   44.87    2.96
   2  12   7   40.30    1.91
   2  12   7   48.83    1.84
  -2 -12  -8    3.84    0.83
  -2  12  -8    2.98    1.13
  -2  12  -8    2.45    0.66
   2 -12   8    3.71    0.92
   2 -12   8    3.59    1.33
   2  12   8    3.20    0.84
  -2 -12  -9   72.84    2.39
  -2  12  -9   70.73    2.88
  -2  12  -9   63.20    1.98
   2 -12   9   76.82    2.69
   2 -12   9   72.95    3.64
   2  12   9   75.71    2.01
   2  12   9   60.15    1.62
   2  12   9   62.17    1.66
  -2 -12 -10    4.00    0.99
  -2  12 -10    3.94    1.32
  -2  12 -10    2.79    0.88
   2  12  10    4.40    0.77
   2  12  10    2.38    0.77
   2  12  10    2.90    0.77
  -2 -12 -11   46.58    2.27
  -2  12 -11   43.28    2.66
  -2  12 -11   37.87    1.96
   2  12  11   47.85    1.52
   2  12  11   34.28    1.75
   2  12  11   38.72    1.84
  -2 -12 -12    0.17    0.88
  -2  12 -12   -0.79    1.05
  -2  12 -12   -0.31    0.83
   2  12  12   -0.13    0.76
   2  12  12    0.00    0.83
  -2 -12 -13   19.72    1.86
  -2  12 -13   19.52    2.30
  -2  12 -13   17.49    1.69
   2  12  13   15.69    1.56
   2  12  13   16.12    1.65
  -2 -12 -14    8.96    1.51
  -2  12 -14    9.75    1.85
  -2  12 -14    6.86    1.29
   2  12  14    6.89    1.26
   2  12  14    6.90    1.24
  -2 -12 -15    1.08    1.11
  -2  12 -15    1.44    1.48
  -2  12 -15    0.67    1.02
   2  12  15    1.59    1.03
   2  12  15    2.06    1.06
  -2 -12 -16    1.91    1.25
  -2  12 -16    1.58    1.44
  -2  12 -16    1.06    1.01
   2  12  16    0.43    1.03
  -2 -12 -17    5.54    1.60
  -2  12 -17    8.20    1.95
  -2  12 -17    5.19    1.39
   2  12  17    5.67    1.37
  -2 -12 -18    5.77    1.56
  -2  12 -18    7.75    1.97
   2  12  18    4.74    1.43
  -2 -12 -19   45.88    3.26
  -2  12 -19   51.57    3.79
   2  12  19   36.40    2.71
  -2  12 -20    7.64    2.13
   2  12  20    5.43    1.57
  -2  12 -21   56.02    4.16
  -2  12 -22    4.38    2.19
  -2  12 -23    6.21    2.30
  -2  12 -24   10.54    2.68
  -2  12 -25   12.83    2.90
  -2  12 -26    1.77    2.19
  -2  12 -27    2.62    2.29
  -2  12 -28    1.57    2.20
  -2 -13  27    0.58    1.72
   2  13 -27    0.28    2.15
  -2 -13  26    2.75    1.98
   2  13 -26    1.70    2.22
  -2 -13  25    2.38    1.91
   2  13 -25    2.13    2.22
  -2 -13  24    0.82    1.70
   2  13 -24    1.56    2.19
  -2 -13  23    0.60    1.73
   2  13 -23    0.46    1.97
  -2 -13  22    2.49    1.74
   2  13 -22    4.43    2.17
  -2 -13  21    4.45    1.89
   2  13 -21    2.78    1.85
  -2 -13  20   -1.00    1.36
  -2  13  20   -0.15    1.29
   2  13 -20   -0.82    1.45
  -2 -13  19    9.22    2.14
  -2  13  19    8.13    1.69
   2  13 -19   10.59    2.18
  -2 -13  18   12.22    2.29
  -2  13  18    8.77    1.72
   2  13 -18   11.85    2.18
  -2 -13  17   14.84    2.30
  -2  13  17   12.76    1.79
   2  13 -17   13.21    2.16
   2  13 -17   10.66    1.67
  -2 -13  16   12.52    2.12
  -2  13  16    8.68    1.59
   2  13 -16   10.75    2.01
   2  13 -16    9.72    1.50
  -2 -13  15    7.01    1.81
  -2  13  15    4.74    1.32
   2 -13 -15    6.94    1.51
   2  13 -15    5.68    1.68
   2  13 -15    4.42    1.20
  -2 -13  14   -0.11    1.26
  -2  13  14    0.42    1.00
   2 -13 -14    0.82    1.06
   2  13 -14    0.80    1.19
   2  13 -14    1.23    0.95
  -2 -13  13    0.17    1.25
  -2  13  13    0.38    1.00
   2 -13 -13    1.54    0.96
   2  13 -13   -0.60    1.02
   2  13 -13    0.57    0.84
  -2 -13  12    8.57    1.84
  -2  13  12    8.78    1.26
   2 -13 -12   10.06    1.39
   2  13 -12    7.83    1.51
   2  13 -12    7.68    1.17
  -2 -13  11   -0.02    1.09
  -2  13  11    0.63    0.85
   2 -13 -11    0.09    0.74
   2  13 -11   -0.24    0.98
   2  13 -11    0.27    0.75
  -2 -13  10    0.99    1.20
  -2  13  10    1.20    0.78
   2 -13 -10    1.91    0.83
   2  13 -10    1.94    1.06
   2  13 -10    0.96    0.70
  -2 -13   9    1.13    1.18
  -2  13   9    1.92    0.68
  -2  13   9    1.96    0.72
   2 -13  -9    2.27    0.77
   2 -13  -9    1.28    1.20
   2  13  -9    1.43    1.00
   2  13  -9    1.61    0.62
  -2 -13   8   10.99    1.84
  -2  13   8    7.25    0.81
  -2  13   8    7.73    0.77
   2 -13  -8    9.09    1.10
   2 -13  -8   10.00    1.68
   2  13  -8   10.22    1.30
  -2 -13   7    2.00    1.22
   2 -13  -7    1.18    0.62
   2 -13  -7    1.23    1.17
   2  13  -7    1.82    0.86
  -2 -13   6   13.94    1.87
  -2  13   6   13.70    1.46
   2 -13  -6   13.81    1.79
   2  13  -6   14.23    1.30
  -2 -13   5   10.39    1.68
  -2  13   5    9.08    1.11
   2 -13  -5    9.05    1.54
   2  13  -5    9.30    1.08
  -2 -13   4   65.88    3.43
  -2  13   4   61.73    2.04
   2 -13  -4   62.10    3.20
   2  13  -4   52.75    1.66
  -2 -13   3    1.66    1.10
  -2  13   3    0.72    0.70
   2 -13  -3   -0.05    1.09
   2  13  -3    0.56    0.52
  -2 -13   2   10.06    1.66
  -2  13   2   10.51    1.12
   2 -13  -2   10.36    1.63
  -2 -13   1    6.60    1.48
  -2  13   1    7.60    0.87
   2 -13  -1    7.29    1.49
  -2 -13   0  110.44    4.25
  -2  13   0  116.07    2.22
   2 -13   0  114.17    4.19
  -2 -13  -1    5.94    1.46
  -2  13  -1    6.18    0.87
   2 -13   1    6.42    1.56
  -2 -13  -2   10.06    1.79
  -2  13  -2    9.86    1.11
   2 -13   2   11.08    1.75
  -2 -13  -3   -0.49    1.05
  -2  13  -3    0.79    0.75
   2 -13   3   -0.18    1.08
   2  13   3    0.59    0.55
   2  13   3    0.72    0.47
  -2 -13  -4   62.38    3.30
  -2  13  -4   61.77    2.06
   2 -13   4   65.87    3.47
   2  13   4   54.37    1.61
  -2 -13  -5    9.68    1.67
  -2  13  -5    9.85    1.18
   2 -13   5    7.58    1.69
   2  13   5   10.31    1.09
   2  13   5    9.93    1.18
  -2 -13  -6   16.61    2.09
  -2  13  -6   14.15    1.50
   2 -13   6   15.00    1.10
   2 -13   6   15.11    2.06
   2  13   6   12.62    1.25
   2  13   6   15.07    1.32
  -2 -13  -7    0.59    0.25
  -2  13  -7    1.04    1.02
   2 -13   7    1.25    0.73
   2 -13   7    0.38    1.15
   2  13   7    2.18    0.84
   2  13   7    2.51    0.82
  -2 -13  -8   11.13    1.05
  -2  13  -8   10.95    1.47
  -2  13  -8    8.89    0.90
   2 -13   8   12.22    1.31
   2 -13   8   10.17    1.78
   2  13   8   11.42    1.17
  -2 -13  -9    2.54    0.81
  -2  13  -9    1.70    1.17
  -2  13  -9    1.68    0.74
   2 -13   9    1.34    0.89
   2 -13   9    2.13    1.28
   2  13   9    1.74    0.73
   2  13   9    0.86    0.55
   2  13   9    1.19    0.56
  -2 -13 -10    1.67    0.83
  -2  13 -10    0.74    1.14
  -2  13 -10    0.84    0.78
   2 -13  10    1.58    0.91
   2 -13  10    1.99    1.33
   2  13  10    0.88    0.64
   2  13  10    0.75    0.67
   2  13  10    1.35    0.69
  -2 -13 -11    0.49    0.82
  -2  13 -11    0.18    1.12
  -2  13 -11    0.56    0.82
   2 -13  11    0.54    1.22
   2  13  11   -0.41    0.53
   2  13  11   -0.63    0.72
   2  13  11    0.47    0.74
  -2 -13 -12   10.95    1.40
  -2  13 -12    9.58    1.77
  -2  13 -12    7.01    1.22
   2 -13  12    9.46    1.86
   2  13  12    6.83    1.14
   2  13  12    7.88    1.13
  -2 -13 -13    1.26    0.93
  -2  13 -13    0.15    1.21
  -2  13 -13   -0.19    0.89
   2  13  13    0.02    0.81
   2  13  13    0.30    0.89
  -2  13 -14    0.58    1.34
  -2  13 -14   -0.30    0.85
   2  13  14    0.01    0.92
   2  13  14    0.65    0.93
  -2  13 -15    5.56    1.75
  -2  13 -15    6.34    1.34
   2  13  15    4.93    1.21
   2  13  15    5.05    1.18
  -2  13 -16   13.24    2.13
  -2  13 -16   10.51    1.59
   2  13  16    8.86    1.48
  -2  13 -17   14.41    2.38
  -2  13 -17   16.53    2.00
   2  13  17   11.60    1.70
  -2  13 -18    9.34    2.23
   2  13  18    9.49    1.62
  -2  13 -19   10.66    2.39
   2  13  19    6.52    1.63
  -2  13 -20   -0.67    1.56
   2  13  20    0.03    1.14
  -2  13 -21    1.22    1.84
  -2  13 -22    3.12    2.05
  -2  13 -23    0.64    2.01
  -2  13 -24    1.03    1.90
  -2  13 -25    2.50    2.14
  -2  13 -26   -0.13    2.12
  -2  13 -27    0.12    2.11
  -2 -14  27    5.57    2.27
   2  14 -27    9.83    2.92
  -2 -14  26    1.66    2.02
   2  14 -26    2.40    2.21
  -2 -14  25    5.43    2.17
   2  14 -25    7.28    2.56
  -2 -14  24    1.78    1.82
   2  14 -24    0.31    1.89
  -2 -14  23   34.86    3.56
   2  14 -23   37.28    3.95
  -2 -14  22    4.36    2.02
   2  14 -22    2.97    2.07
  -2 -14  21   18.61    2.77
   2  14 -21   18.21    2.90
  -2 -14  20    1.04    1.67
  -2  14  20   -0.26    1.19
   2  14 -20    0.92    1.62
  -2 -14  19   14.31    2.48
  -2  14  19   13.62    2.03
   2  14 -19   19.00    2.59
  -2 -14  18    7.96    2.08
  -2  14  18    7.65    1.68
   2  14 -18    6.69    1.99
  -2 -14  17   25.01    3.00
  -2  14  17   20.85    2.25
   2  14 -17   31.18    3.04
   2  14 -17   19.53    2.13
  -2 -14  16   -0.40    1.40
  -2  14  16   -0.07    1.11
   2  14 -16   -0.78    1.27
   2  14 -16    0.36    1.00
  -2 -14  15    1.84    1.51
  -2  14  15    0.92    1.11
   2  14 -15   -0.06    1.24
   2  14 -15    0.99    1.01
  -2 -14  14   -0.74    1.22
  -2  14  14   -0.76    0.98
   2  14 -14   -0.56    1.15
   2  14 -14   -0.18    0.87
  -2 -14  13    0.29    1.34
  -2  14  13    0.28    1.00
   2  14 -13   -0.10    1.18
   2  14 -13   -0.60    0.82
  -2 -14  12    8.29    1.91
  -2  14  12    6.94    1.23
   2  14 -12    9.11    1.57
   2  14 -12    6.64    1.12
  -2 -14  11   28.00    2.65
  -2  14  11   19.47    1.56
   2  14 -11   20.57    2.06
   2  14 -11   20.74    1.55
  -2 -14  10    0.14    1.27
  -2  14  10   -0.37    0.75
   2  14 -10   -0.29    1.06
   2  14 -10   -0.53    0.64
  -2 -14   9   50.80    3.38
  -2  14   9   38.75    1.48
  -2  14   9   40.22    1.55
   2 -14  -9   48.00    3.08
   2  14  -9   46.50    2.37
   2  14  -9   42.12    1.39
  -2 -14   8   18.60    2.24
  -2  14   8   15.17    0.83
   2 -14  -8   17.56    2.12
   2  14  -8   18.18    1.67
  -2 -14   7   87.36    4.05
   2 -14  -7   92.25    3.98
   2  14  -7   80.69    2.60
  -2 -14   6   18.28    2.22
   2 -14  -6   17.16    2.05
   2  14  -6   16.35    1.35
  -2 -14   5   35.38    2.75
  -2  14   5   40.58    1.86
   2 -14  -5   38.14    2.69
   2  14  -5   32.70    1.53
  -2 -14   4    2.24    1.30
  -2  14   4    2.39    0.83
   2 -14  -4    2.59    1.34
   2  14  -4    1.90    0.66
  -2 -14   3   12.72    1.87
  -2  14   3   13.59    1.19
   2 -14  -3   14.98    2.02
   2  14  -3   11.50    0.89
  -2 -14   2    0.44    1.08
  -2  14   2    0.44    0.65
   2 -14  -2   -0.53    1.15
  -2 -14   1   23.25    2.46
  -2  14   1   22.10    1.22
   2 -14  -1   21.21    2.35
  -2 -14   0   22.81    2.42
   2 -14   0   22.20    2.27
  -2 -14  -1   20.37    2.36
  -2  14  -1   21.63    1.29
   2 -14   1   22.39    2.33
  -2 -14  -2   -0.48    1.08
  -2  14  -2   -0.72    0.66
   2 -14   2    0.41    1.19
  -2 -14  -3   11.98    1.85
  -2  14  -3   13.25    1.23
   2 -14   3   13.48    2.04
  -2 -14  -4    1.68    1.37
  -2  14  -4    2.44    0.90
   2 -14   4    0.32    1.20
   2  14   4    1.95    0.61
   2  14   4    2.29    0.68
  -2 -14  -5   39.05    2.90
  -2  14  -5   36.62    1.85
   2 -14   5   36.43    2.81
   2  14   5   33.21    1.48
   2  14   5   35.81    1.91
  -2 -14  -6   18.62    2.31
  -2  14  -6   16.49    1.56
   2 -14   6   18.35    2.26
   2  14   6   15.59    1.34
   2  14   6   17.57    1.47
  -2  14  -7   90.92    2.96
   2 -14   7   90.10    4.19
   2  14   7   91.91    2.57
  -2  14  -8   20.43    1.84
  -2  14  -8   16.07    1.00
   2 -14   8   18.87    2.34
   2  14   8   19.99    1.42
  -2  14  -9   47.95    2.58
  -2  14  -9   41.47    1.66
   2 -14   9   48.11    3.29
   2  14   9   52.10    1.80
   2  14   9   40.82    1.18
  -2  14 -10    0.11    1.16
  -2  14 -10   -0.31    0.76
   2 -14  10   -0.17    1.33
   2  14  10   -0.03    0.57
   2  14  10   -0.03    0.66
   2  14  10    0.01    0.64
  -2  14 -11   24.07    2.28
  -2  14 -11   20.80    1.64
   2 -14  11   27.09    2.74
   2  14  11   18.24    1.39
   2  14  11   21.45    1.48
  -2  14 -12    9.42    1.70
  -2  14 -12    6.42    1.21
   2 -14  12    8.76    1.91
   2  14  12    6.13    1.09
   2  14  12    6.87    1.15
  -2  14 -13    0.13    1.25
  -2  14 -13   -0.01    0.97
   2 -14  13    0.82    1.51
   2  14  13    0.22    0.87
   2  14  13    0.58    0.89
  -2  14 -14    0.44    1.34
  -2  14 -14    0.34    0.89
   2 -14  14    0.23    1.40
   2  14  14   -0.75    0.87
   2  14  14    0.04    0.95
  -2  14 -15    1.15    1.45
  -2  14 -15    0.86    1.00
   2 -14  15    0.58    1.60
   2  14  15    0.22    0.98
   2  14  15    0.94    0.99
  -2  14 -16    0.02    1.43
  -2  14 -16    0.09    1.01
   2 -14  16    0.86    1.66
   2  14  16    0.30    1.04
   2  14  16    0.34    0.97
  -2  14 -17   24.73    2.78
   2  14  17   20.17    2.15
  -2  14 -18    7.85    2.11
   2  14  18    7.45    1.60
  -2  14 -19   16.73    2.67
   2  14  19   10.98    1.85
  -2  14 -20    0.82    1.85
   2  14  20    0.49    1.24
  -2  14 -21   19.65    2.94
  -2  14 -22    4.75    2.23
  -2  14 -23   33.85    3.75
  -2  14 -24    2.10    2.04
  -2  14 -25    5.11    2.56
  -2  14 -26    0.52    2.18
  -2  14 -27    8.85    2.95
  -2 -15  26    2.42    2.16
   2  15 -26    5.44    2.62
  -2 -15  25   -0.63    1.75
   2  15 -25    1.01    2.13
  -2 -15  24   -0.24    1.72
   2  15 -24    0.78    1.93
  -2 -15  23    1.87    1.83
   2  15 -23    0.97    2.02
  -2 -15  22   -0.96    1.65
   2  15 -22   -0.60    1.79
  -2 -15  21   13.17    2.61
   2  15 -21   14.34    2.70
  -2 -15  20   -1.22    1.56
  -2  15  20   -0.60    1.20
   2  15 -20    0.78    1.71
  -2 -15  19   -0.77    1.52
  -2  15  19   -0.08    1.25
   2  15 -19   -0.53    1.54
  -2 -15  18    0.49    1.62
  -2  15  18    0.93    1.29
   2  15 -18    0.60    1.41
  -2 -15  17    0.23    1.54
  -2  15  17    0.46    1.20
   2  15 -17    0.01    1.41
   2  15 -17    0.66    1.05
  -2 -15  16    1.01    1.59
  -2  15  16    0.47    1.16
   2  15 -16    1.01    1.52
   2  15 -16    0.51    1.02
  -2 -15  15    0.72    1.52
  -2  15  15   -0.12    1.05
   2  15 -15    0.02    1.22
   2  15 -15    0.25    1.07
  -2 -15  14    0.49    1.49
  -2  15  14    0.95    1.08
   2  15 -14   -0.21    1.16
   2  15 -14    0.80    0.91
  -2 -15  13    8.47    2.03
  -2  15  13    7.37    1.31
   2  15 -13    8.84    1.69
   2  15 -13    7.06    1.23
  -2 -15  12    1.39    1.47
  -2  15  12    1.06    0.96
   2  15 -12    0.82    1.12
   2  15 -12    0.96    0.87
  -2 -15  11    0.20    1.37
  -2  15  11    0.07    0.83
   2  15 -11    1.85    1.17
   2  15 -11    0.97    0.80
  -2 -15  10    1.53    1.35
  -2  15  10    1.42    0.81
   2 -15 -10    1.10    1.29
   2  15 -10    2.19    1.09
   2  15 -10    1.35    0.70
  -2 -15   9   -0.42    1.20
  -2  15   9    0.54    0.66
  -2  15   9    0.56    0.60
   2 -15  -9    0.25    1.27
   2  15  -9    0.09    0.95
   2  15  -9    0.48    0.53
  -2 -15   8    0.55    1.28
   2 -15  -8    0.74    1.18
   2  15  -8   -0.19    0.88
  -2 -15   7    0.97    1.29
   2 -15  -7    1.16    1.34
   2  15  -7    2.18    0.91
  -2 -15   6    0.25    1.31
   2 -15  -6   -0.91    1.16
   2  15  -6    0.04    0.74
  -2 -15   5   24.02    2.65
   2 -15  -5   18.54    2.18
   2  15  -5   18.89    1.30
  -2 -15   4    3.12    1.43
   2 -15  -4    2.98    1.34
   2  15  -4    5.29    0.75
  -2 -15   3    2.48    1.37
  -2  15   3    1.03    0.72
   2 -15  -3    0.44    1.26
  -2 -15   2    4.63    1.65
  -2  15   2    3.80    0.77
   2 -15  -2    3.36    1.36
  -2 -15   1    8.14    1.73
  -2  15   1    8.63    0.99
   2 -15  -1    7.73    1.75
  -2 -15   0    3.34    1.54
   2 -15   0    5.58    1.55
  -2 -15  -1    6.69    1.71
   2 -15   1    6.96    1.64
  -2 -15  -2    3.72    1.46
  -2  15  -2    3.46    0.82
   2 -15   2    2.42    1.48
  -2 -15  -3    0.06    1.20
  -2  15  -3    0.67    0.75
   2 -15   3    0.17    1.22
  -2 -15  -4    3.28    1.56
  -2  15  -4    4.64    0.98
   2 -15   4    4.96    1.56
   2  15   4    4.18    0.66
  -2 -15  -5   20.70    2.58
  -2  15  -5   20.02    1.56
   2 -15   5   17.87    2.34
   2  15   5   18.69    1.60
  -2 -15  -6   -0.20    1.23
  -2  15  -6   -0.23    0.88
   2 -15   6   -0.63    1.20
   2  15   6    0.29    0.87
  -2  15  -7    3.24    1.11
   2 -15   7    2.01    1.54
   2  15   7    1.73    0.88
  -2  15  -8    0.98    1.05
  -2  15  -8    0.09    0.51
   2 -15   8   -0.74    1.30
   2  15   8    0.39    0.76
  -2  15  -9    1.50    1.21
  -2  15  -9    0.89    0.70
   2 -15   9    0.25    1.29
  -2  15 -10    0.29    1.14
  -2  15 -10    1.79    0.83
   2 -15  10    1.63    1.54
   2  15  10    1.13    0.67
   2  15  10    1.18    0.66
  -2  15 -11    0.31    1.14
  -2  15 -11    1.19    0.88
   2 -15  11    0.55    1.42
   2  15  11    0.74    0.75
   2  15  11    1.12    0.78
  -2  15 -12    0.60    1.23
  -2  15 -12    1.73    0.99
   2 -15  12    0.80    1.47
   2  15  12    0.42    0.80
   2  15  12    0.45    0.82
  -2  15 -13    9.27    1.84
  -2  15 -13    6.12    1.29
   2 -15  13   10.41    2.32
   2  15  13    5.53    1.15
   2  15  13    7.16    1.24
  -2  15 -14    1.34    1.43
  -2  15 -14    0.77    0.98
   2 -15  14   -0.02    1.45
   2  15  14    0.87    0.94
   2  15  14    1.00    1.01
  -2  15 -15    0.20    1.41
  -2  15 -15   -0.04    0.98
   2 -15  15    0.89    1.71
   2  15  15   -0.95    0.88
   2  15  15    0.22    0.91
  -2  15 -16    0.34    1.46
  -2  15 -16   -0.06    1.02
   2 -15  16    1.24    1.78
   2  15  16    0.02    1.00
   2  15  16    0.33    1.05
  -2  15 -17   -0.22    1.53
   2 -15  17    0.62    1.76
   2  15  17    0.66    1.15
  -2  15 -18   -0.66    1.50
   2 -15  18    1.20    1.83
   2  15  18    1.01    1.16
  -2  15 -19    0.54    1.56
   2 -15  19   -0.10    1.67
   2  15  19   -0.35    1.21
  -2  15 -20   -0.33    1.53
   2 -15  20   -0.24    1.78
   2  15  20    1.92    1.39
  -2  15 -21   11.62    2.49
   2 -15  21    9.55    2.62
  -2  15 -22   -0.38    1.86
   2 -15  22    1.26    1.99
  -2  15 -23    0.57    1.80
   2 -15  23    0.64    1.93
  -2  15 -24    0.43    2.07
   2 -15  24    0.52    2.00
  -2  15 -25    1.07    2.07
   2 -15  25    1.16    2.09
  -2  15 -26    3.37    2.35
   2 -15  26    2.65    2.33
  -2 -16  25   11.20    2.66
   2  16 -25   12.65    3.07
  -2 -16  24    3.36    2.02
   2  16 -24    0.77    1.91
  -2 -16  23   22.46    3.17
   2  16 -23   27.51    3.56
  -2 -16  22    2.95    2.01
   2  16 -22    2.76    2.07
  -2 -16  21    7.85    2.33
   2  16 -21   10.62    2.51
  -2 -16  20    0.41    1.69
  -2  16  20    0.47    1.30
   2  16 -20    2.77    1.87
  -2 -16  19   21.50    2.98
  -2  16  19   19.72    2.46
   2  16 -19   24.71    3.05
  -2 -16  18    8.52    2.31
  -2  16  18    6.19    1.62
   2  16 -18    6.70    2.02
  -2 -16  17   37.20    3.59
  -2  16  17   28.49    2.53
   2  16 -17   33.68    3.12
  -2 -16  16    2.10    1.71
  -2  16  16    3.54    1.46
   2  16 -16    3.48    1.68
   2  16 -16    3.44    1.27
  -2 -16  15    8.19    2.22
  -2  16  15    5.20    1.47
   2  16 -15    8.47    1.84
   2  16 -15    4.55    1.33
  -2 -16  14   -0.19    1.39
  -2  16  14    0.15    1.04
   2  16 -14   -0.13    1.15
   2  16 -14   -0.09    0.92
  -2 -16  13    6.34    1.90
  -2  16  13    5.01    1.24
   2  16 -13    5.44    1.54
   2  16 -13    4.54    1.13
  -2 -16  12   15.38    2.34
  -2  16  12   12.50    1.55
   2  16 -12   13.89    1.79
   2  16 -12   13.21    1.46
  -2 -16  11    7.80    1.93
  -2  16  11    5.22    1.08
   2  16 -11    7.87    1.46
   2  16 -11    6.24    1.04
  -2 -16  10    0.13    1.45
  -2  16  10    0.28    0.70
  -2  16  10    0.58    0.76
   2 -16 -10    0.34    1.37
   2  16 -10    0.68    1.07
   2  16 -10    0.12    0.66
  -2 -16   9   49.67    3.50
  -2  16   9   39.42    1.42
  -2  16   9   40.87    1.49
   2 -16  -9   55.61    3.50
   2  16  -9   44.50    2.39
  -2 -16   8   -1.09    1.19
   2 -16  -8    0.10    1.34
   2  16  -8    0.23    0.91
  -2 -16   7   45.20    3.33
   2 -16  -7   49.55    3.26
   2  16  -7   42.43    2.02
  -2 -16   6    4.94    1.79
   2 -16  -6    5.55    1.68
   2  16  -6    4.47    0.96
  -2 -16   5   84.26    4.28
   2 -16  -5   87.78    4.23
   2  16  -5   85.58    2.18
  -2 -16   4   24.38    2.80
   2 -16  -4   23.01    2.61
  -2 -16   3   28.17    2.91
   2 -16  -3   29.58    2.84
  -2 -16   2   -0.46    1.31
   2 -16  -2    0.28    1.27
  -2 -16   1   15.20    2.29
   2 -16  -1   14.48    2.12
  -2 -16   0    5.65    1.71
   2 -16   0    7.64    1.78
  -2 -16  -1   14.52    2.24
   2 -16   1   13.86    2.24
  -2 -16  -2   -0.84    1.21
  -2  16  -2   -0.14    0.72
   2 -16   2    1.05    1.34
  -2 -16  -3   30.31    2.96
  -2  16  -3   28.58    1.50
   2 -16   3   29.29    2.84
  -2 -16  -4   23.13    2.76
  -2  16  -4   21.03    1.48
   2 -16   4   23.08    2.67
  -2 -16  -5   84.43    4.38
  -2  16  -5   86.01    2.56
   2 -16   5   86.53    4.46
   2  16   5   92.03    2.11
   2  16   5   83.52    2.89
  -2 -16  -6    4.27    1.77
  -2  16  -6    5.29    1.18
   2 -16   6    4.93    1.68
   2  16   6    5.67    1.14
  -2  16  -7   50.28    2.37
   2 -16   7   45.26    3.37
   2  16   7   43.83    2.04
  -2  16  -8   -0.01    1.11
   2 -16   8    0.77    1.39
  -2  16  -9   49.43    2.62
  -2  16  -9   46.05    1.68
   2 -16   9   54.56    3.89
  -2  16 -10    1.67    1.26
  -2  16 -10    0.55    0.77
   2 -16  10    0.49    1.47
   2  16  10   -0.09    0.62
   2  16  10    0.29    0.63
  -2  16 -11    8.06    1.58
  -2  16 -11    5.30    1.08
   2 -16  11    8.47    2.09
   2  16  11    6.24    0.97
   2  16  11    6.98    1.00
  -2  16 -12   14.28    1.96
  -2  16 -12   12.57    1.45
   2 -16  12   13.33    2.40
   2  16  12   10.18    1.22
   2  16  12   11.91    1.36
  -2  16 -13    6.12    1.70
  -2  16 -13    4.03    1.17
   2 -16  13    4.95    1.90
   2  16  13    4.22    1.12
   2  16  13    4.99    1.09
  -2  16 -14   -1.22    1.25
  -2  16 -14    0.01    0.98
   2 -16  14    0.21    1.71
   2  16  14   -0.18    0.93
   2  16  14    0.68    0.95
  -2  16 -15    8.26    1.97
  -2  16 -15    6.73    1.44
   2 -16  15    8.49    2.35
   2  16  15    5.02    1.33
   2  16  15    5.59    1.36
  -2  16 -16    4.97    1.87
  -2  16 -16    4.05    1.33
   2 -16  16    5.44    2.04
   2  16  16    2.59    1.25
   2  16  16    2.62    1.22
  -2  16 -17   35.40    3.26
   2 -16  17   35.36    3.79
   2  16  17   30.13    2.47
  -2  16 -18    5.11    2.03
   2 -16  18    8.21    2.47
   2  16  18    6.21    1.55
  -2  16 -19   21.55    2.94
   2 -16  19   21.24    3.08
   2  16  19   17.33    2.19
  -2  16 -20    0.16    1.78
   2 -16  20    0.75    1.93
   2  16  20    0.61    1.34
  -2  16 -21   11.19    2.58
   2 -16  21    6.02    2.24
  -2  16 -22    2.88    2.04
   2 -16  22    0.03    1.81
  -2  16 -23   25.80    3.39
   2 -16  23   18.99    3.16
  -2  16 -24    2.01    2.27
   2 -16  24    0.45    1.99
  -2  16 -25   13.16    2.96
   2 -16  25    9.92    2.86
  -2 -17  25    4.52    2.36
  -2 -17  24    1.86    2.08
   2  17 -24    3.77    2.22
  -2 -17  23    0.88    1.95
   2  17 -23    1.08    1.98
  -2 -17  22    0.18    1.79
   2  17 -22    0.38    1.86
  -2 -17  21    4.63    2.19
   2  17 -21    8.10    2.31
  -2 -17  20   -0.09    1.73
  -2  17  20    0.10    1.40
   2  17 -20    0.30    1.63
  -2 -17  19    0.55    1.71
  -2  17  19   -0.17    1.31
   2  17 -19    0.83    1.72
  -2 -17  18    7.24    2.33
  -2  17  18    6.53    1.67
   2  17 -18    8.82    2.13
  -2 -17  17   11.84    2.58
  -2  17  17    9.68    1.77
   2  17 -17   14.91    2.39
  -2 -17  16    1.10    1.78
  -2  17  16   -0.78    1.13
   2  17 -16   -0.28    1.45
   2  17 -16    0.82    1.10
  -2 -17  15    2.67    1.76
  -2  17  15    1.75    1.27
   2  17 -15    2.20    1.37
   2  17 -15    2.67    1.16
  -2 -17  14   11.12    2.44
  -2  17  14    7.58    1.47
   2  17 -14    9.84    1.85
   2  17 -14    7.44    1.39
  -2 -17  13    8.40    2.28
  -2  17  13    7.44    1.40
   2  17 -13    8.47    1.67
   2  17 -13    7.53    1.31
  -2 -17  12   -0.67    1.54
  -2  17  12    0.09    0.92
   2  17 -12   -0.27    1.03
   2  17 -12   -0.42    0.80
  -2 -17  11    0.39    1.70
  -2  17  11    1.05    0.89
   2  17 -11    0.72    1.08
   2  17 -11    0.32    0.75
  -2 -17  10    3.65    1.72
  -2  17  10    1.57    0.81
  -2  17  10    2.74    0.80
   2 -17 -10    2.25    1.64
   2  17 -10    3.78    1.22
   2  17 -10    2.28    0.75
  -2 -17   9    1.93    1.73
  -2  17   9    1.43    0.66
  -2  17   9    1.46    0.60
   2 -17  -9    1.68    1.52
   2  17  -9    1.99    1.08
  -2 -17   8    0.86    1.49
   2 -17  -8    2.13    1.59
   2  17  -8    2.14    1.03
  -2 -17   7   -0.14    1.39
   2 -17  -7    0.48    1.43
   2  17  -7    0.68    0.88
  -2 -17   6    0.85    1.50
   2 -17  -6   -0.30    1.33
   2  17  -6    0.75    0.79
  -2 -17   5    3.10    1.72
   2 -17  -5    3.64    1.67
   2  17  -5    3.82    0.80
  -2 -17   4    2.25    1.52
   2 -17  -4    1.59    1.56
  -2 -17   3    5.00    1.79
   2 -17  -3    6.02    1.85
  -2 -17   2   -1.13    1.22
   2 -17  -2    0.11    1.40
  -2 -17   1    0.36    1.35
   2 -17  -1    1.22    1.47
  -2 -17   0   32.01    2.95
   2 -17   0   28.14    2.84
  -2 -17  -1   -0.30    1.38
   2 -17   1    0.05    1.40
  -2 -17  -2    0.18    1.33
   2 -17   2    1.21    1.48
  -2 -17  -3    5.11    1.74
  -2  17  -3    4.95    0.92
   2 -17   3    3.82    1.82
  -2 -17  -4    0.42    1.41
  -2  17  -4    0.93    0.84
   2 -17   4    0.83    1.43
  -2 -17  -5    4.68    1.90
  -2  17  -5    4.15    1.03
   2 -17   5    1.78    1.73
   2  17   5    2.85    1.07
  -2 -17  -6   -0.70    1.37
  -2  17  -6   -0.08    0.89
   2 -17   6    0.67    1.46
   2  17   6    1.03    0.94
  -2 -17  -7   -0.29    1.53
  -2  17  -7   -0.28    0.99
   2 -17   7   -1.24    1.40
  -2  17  -8    1.52    1.13
   2 -17   8    1.25    1.73
  -2  17  -9    3.59    1.26
  -2  17  -9    1.83    0.73
   2 -17   9    0.55    1.51
  -2  17 -10    2.79    1.26
  -2  17 -10    2.69    0.87
   2 -17  10    2.39    1.84
   2  17  10    2.32    0.69
   2  17  10    2.66    0.70
  -2  17 -11   -0.08    1.17
  -2  17 -11   -0.32    0.80
   2 -17  11   -0.78    1.62
   2  17  11    0.79    0.76
   2  17  11    0.90    0.75
  -2  17 -12   -0.59    1.17
  -2  17 -12   -0.14    0.90
   2 -17  12    1.51    1.85
   2  17  12   -0.22    0.80
   2  17  12   -0.11    0.84
  -2  17 -13    9.67    1.86
  -2  17 -13    8.28    1.39
   2 -17  13    8.01    2.23
   2  17  13    6.04    1.21
   2  17  13    7.04    1.22
  -2  17 -14   11.38    1.95
  -2  17 -14    8.45    1.46
   2 -17  14   10.31    2.40
   2  17  14    6.76    1.31
   2  17  14    8.03    1.34
  -2  17 -15    1.77    1.55
  -2  17 -15    1.14    1.17
   2 -17  15    2.34    1.88
   2  17  15    0.77    1.07
   2  17  15    2.26    1.18
  -2  17 -16    1.42    1.68
  -2  17 -16    1.53    1.12
   2 -17  16   -0.10    1.68
   2  17  16   -0.60    1.06
   2  17  16    0.65    1.07
  -2  17 -17    9.36    2.20
   2 -17  17   13.46    2.72
   2  17  17    9.42    1.73
  -2  17 -18    7.45    2.25
   2 -17  18    8.66    2.48
   2  17  18    6.60    1.61
  -2  17 -19   -0.38    1.71
   2 -17  19   -1.17    1.83
   2  17  19    0.90    1.33
  -2  17 -20    1.05    1.81
   2 -17  20    1.64    1.94
   2  17  20   -0.02    1.27
  -2  17 -21    5.02    2.19
   2 -17  21    7.63    2.62
  -2  17 -22    0.40    1.82
   2 -17  22    2.06    2.17
  -2  17 -23   -1.33    1.85
   2 -17  23    0.73    2.11
  -2  17 -24    1.98    2.19
   2 -17  24    0.51    2.19
   2 -17  25    4.20    2.52
  -2 -18  24   -0.25    1.95
  -2 -18  23    3.92    2.23
   2  18 -23    3.06    2.15
  -2 -18  22    2.65    2.08
   2  18 -22    0.82    1.87
  -2 -18  21    2.06    2.00
   2  18 -21    3.57    2.02
  -2 -18  20   -0.21    1.81
  -2  18  20   -0.55    1.37
   2  18 -20    0.83    1.82
  -2 -18  19   25.41    3.43
  -2  18  19   16.22    2.27
   2  18 -19   21.27    2.88
  -2 -18  18    1.88    1.99
  -2  18  18    2.36    1.50
   2  18 -18    2.00    1.75
  -2 -18  17    5.94    2.25
  -2  18  17    3.09    1.45
   2  18 -17    6.81    2.01
  -2 -18  16    2.17    1.95
  -2  18  16   -0.08    1.25
   2  18 -16    1.17    1.45
   2  18 -16    1.70    1.23
  -2 -18  15    3.33    2.06
  -2  18  15    2.54    1.34
   2  18 -15    5.00    1.72
   2  18 -15    3.39    1.26
  -2 -18  14    0.10    1.69
  -2  18  14    0.80    1.20
   2  18 -14    1.43    1.35
   2  18 -14    0.46    1.06
  -2 -18  13    3.99    1.94
  -2  18  13    2.74    1.21
   2  18 -13    1.96    1.38
   2  18 -13    2.82    1.12
  -2 -18  12   -0.83    1.60
  -2  18  12   -0.42    0.91
   2  18 -12   -0.62    1.03
   2  18 -12    0.10    0.88
  -2 -18  11    7.10    2.06
  -2  18  11    7.15    1.17
   2  18 -11    9.40    1.55
   2  18 -11    6.61    1.06
  -2 -18  10    4.61    1.91
  -2  18  10    2.47    0.85
  -2  18  10    2.58    0.81
   2 -18 -10    2.84    1.78
   2  18 -10    3.43    1.27
   2  18 -10    3.32    0.82
  -2 -18   9   59.57    4.26
  -2  18   9   43.71    1.45
  -2  18   9   46.39    1.54
   2 -18  -9   61.69    4.05
   2  18  -9   57.20    2.62
  -2 -18   8    0.02    1.55
   2 -18  -8    1.71    1.57
   2  18  -8    1.09    0.96
  -2 -18   7   51.57    3.85
   2 -18  -7   53.15    3.82
   2  18  -7   55.93    2.17
  -2 -18   6   16.87    2.67
   2 -18  -6   17.74    2.59
   2  18  -6   18.30    1.38
  -2 -18   5   35.82    3.33
   2 -18  -5   34.88    3.26
  -2 -18   4   25.63    3.00
   2 -18  -4   25.80    2.83
  -2 -18   3    3.38    1.88
   2 -18  -3    2.10    1.74
  -2 -18   2    3.65    1.77
   2 -18  -2    3.60    1.88
  -2 -18   1    6.09    1.92
   2 -18  -1    6.66    1.99
  -2 -18   0    2.37    1.81
   2 -18   0    2.22    1.68
  -2 -18  -1    6.82    2.10
   2 -18   1    8.30    2.17
  -2 -18  -2    4.61    1.84
   2 -18   2    3.82    1.78
  -2 -18  -3    3.70    1.77
   2 -18   3    0.48    1.59
  -2 -18  -4   31.13    3.32
  -2  18  -4   27.21    1.52
   2 -18   4   27.50    3.24
  -2 -18  -5   35.01    3.31
  -2  18  -5   35.62    1.76
   2 -18   5   37.77    3.45
   2  18   5   33.23    2.11
  -2 -18  -6   20.44    2.88
  -2  18  -6   17.59    1.60
   2 -18   6   17.65    2.66
  -2 -18  -7   50.65    3.86
  -2  18  -7   54.09    2.38
   2 -18   7   50.31    3.88
  -2  18  -8    0.51    1.06
   2 -18   8    0.64    1.78
  -2  18  -9   61.32    2.85
  -2  18  -9   49.19    1.74
   2 -18   9   57.32    4.15
  -2  18 -10    2.95    1.32
  -2  18 -10    2.40    0.90
   2 -18  10    3.02    1.77
   2  18  10    1.81    0.67
   2  18  10    2.56    0.69
  -2  18 -11    9.38    1.62
  -2  18 -11    7.02    1.18
   2 -18  11    9.57    2.45
   2  18  11    5.59    0.98
   2  18  11    6.65    1.02
  -2  18 -12   -1.24    1.21
  -2  18 -12    0.50    0.95
   2 -18  12   -1.28    1.56
   2  18  12   -0.40    0.82
   2  18  12    0.42    0.85
  -2  18 -13    3.82    1.61
  -2  18 -13    3.15    1.20
   2 -18  13    3.90    2.00
   2  18  13    1.65    1.03
   2  18  13    2.09    1.03
  -2  18 -14    0.48    1.41
  -2  18 -14    1.45    1.19
   2 -18  14    0.78    1.93
   2  18  14   -0.21    0.98
   2  18  14    0.49    1.02
  -2  18 -15    3.95    1.72
  -2  18 -15    2.41    1.32
   2 -18  15    4.35    2.28
   2  18  15    2.26    1.20
   2  18  15    2.72    1.21
  -2  18 -16    1.64    1.72
   2 -18  16    3.87    2.15
   2  18  16    0.69    1.16
   2  18  16    1.24    1.18
  -2  18 -17    6.66    1.99
   2 -18  17    4.94    2.25
   2  18  17    3.25    1.37
  -2  18 -18    1.48    1.76
   2 -18  18    5.18    2.44
   2  18  18    1.62    1.30
  -2  18 -19   23.58    3.02
   2 -18  19   24.57    3.61
   2  18  19   19.59    2.41
  -2  18 -20   -0.19    1.78
   2 -18  20    2.19    2.19
   2  18  20   -0.47    1.24
  -2  18 -21    2.55    1.99
   2 -18  21    1.11    2.15
  -2  18 -22    1.71    2.10
   2 -18  22    3.80    2.43
  -2  18 -23    4.19    2.31
   2 -18  23    5.39    2.57
   2 -18  24    1.23    2.32
  -2 -19  23   -1.37    1.72
  -2 -19  22    0.75    1.96
   2  19 -22   -1.40    1.65
  -2 -19  21   -0.17    1.89
   2  19 -21   -0.96    1.62
  -2 -19  20    2.59    2.14
   2  19 -20    2.39    1.88
  -2 -19  19    0.24    1.71
  -2  19  19   -0.25    1.39
   2  19 -19   -0.59    1.44
  -2 -19  18    2.79    2.12
  -2  19  18    2.53    1.51
   2  19 -18    5.25    1.95
  -2 -19  17   -0.74    1.80
  -2  19  17    0.04    1.27
   2  19 -17    0.56    1.39
  -2 -19  16    1.64    1.85
  -2  19  16    0.66    1.33
   2  19 -16   -0.64    1.37
   2  19 -16    1.36    1.21
  -2 -19  15   -0.52    1.80
  -2  19  15   -0.13    1.18
   2  19 -15   -0.44    1.28
   2  19 -15    0.98    1.14
  -2 -19  14    2.24    2.00
  -2  19  14    1.80    1.26
   2  19 -14    1.35    1.39
   2  19 -14    1.66    1.14
  -2 -19  13   -0.97    1.68
  -2  19  13    1.54    1.15
   2  19 -13    0.50    1.22
   2  19 -13    1.59    1.05
  -2 -19  12    0.94    1.66
  -2  19  12    1.57    1.06
   2  19 -12    1.88    1.23
   2  19 -12    2.66    1.00
  -2 -19  11    0.29    1.62
  -2  19  11    0.67    0.92
   2  19 -11   -0.37    1.06
   2  19 -11    0.73    0.80
  -2 -19  10   -0.59    1.58
  -2  19  10   -0.40    0.76
  -2  19  10    0.38    0.70
   2 -19 -10   -0.40    1.72
   2  19 -10    0.35    1.04
   2  19 -10    0.37    0.71
  -2 -19   9    1.98    1.89
  -2  19   9    1.25    0.68
   2 -19  -9    2.62    1.87
   2  19  -9    2.52    1.16
  -2 -19   8    1.96    1.76
   2 -19  -8    1.31    1.59
   2  19  -8    0.86    0.94
  -2 -19   7    1.61    1.85
   2 -19  -7   -0.39    1.61
  -2 -19   6    2.82    1.80
   2 -19  -6    2.65    1.86
  -2 -19   5    1.08    1.65
   2 -19  -5    0.67    1.69
  -2 -19   4    3.46    2.00
   2 -19  -4    3.71    1.78
  -2 -19   3    6.72    2.20
   2 -19  -3    4.69    2.03
  -2 -19   2    0.43    1.59
   2 -19  -2   -0.74    1.45
  -2 -19   1    2.77    1.90
   2 -19  -1    0.47    1.76
  -2 -19   0    3.16    1.77
   2 -19   0    2.91    1.91
  -2 -19  -1    2.99    1.75
   2 -19   1    2.99    1.93
  -2 -19  -2    1.05    1.63
   2 -19   2   -0.40    1.49
  -2 -19  -3    6.99    2.06
   2 -19   3    4.63    2.05
  -2 -19  -4    6.08    2.05
   2 -19   4    2.99    1.81
  -2 -19  -5    1.36    1.83
   2 -19   5    0.52    1.60
  -2 -19  -6    2.14    1.91
  -2  19  -6    2.51    1.04
   2 -19   6    2.36    1.81
  -2 -19  -7    1.19    1.74
  -2  19  -7   -0.05    0.99
   2 -19   7    0.35    1.67
  -2  19  -8    0.34    1.08
   2 -19   8   -0.29    1.75
  -2  19  -9    2.28    1.22
  -2  19  -9    1.43    0.73
   2 -19   9    1.89    1.83
  -2  19 -10    0.91    1.17
  -2  19 -10    0.57    0.85
   2 -19  10    0.41    1.73
   2  19  10    0.54    0.61
  -2  19 -11    0.67    1.24
  -2  19 -11    0.33    0.91
   2 -19  11   -1.34    1.49
   2  19  11    0.14    0.79
   2  19  11    0.35    0.80
  -2  19 -12    3.25    1.45
  -2  19 -12    2.97    1.11
   2 -19  12    2.86    2.03
   2  19  12    1.29    0.93
   2  19  12    2.78    0.96
  -2  19 -13    2.18    1.45
  -2  19 -13    1.28    1.11
   2 -19  13    1.38    2.07
   2  19  13    0.57    0.96
   2  19  13    0.82    0.94
  -2  19 -14    1.66    1.51
  -2  19 -14    1.90    1.21
   2 -19  14    3.10    2.09
   2  19  14    1.17    1.02
   2  19  14    1.27    1.06
  -2  19 -15   -0.56    1.44
  -2  19 -15    0.57    1.20
   2 -19  15    0.75    2.06
   2  19  15    0.63    1.09
   2  19  15    0.92    1.11
  -2  19 -16    1.41    1.66
   2 -19  16    1.84    2.21
   2  19  16    0.75    1.12
   2  19  16    1.35    1.21
  -2  19 -17   -0.22    1.49
   2 -19  17   -1.07    2.03
   2  19  17    0.40    1.17
  -2  19 -18    4.68    2.03
   2 -19  18    3.84    2.41
   2  19  18    3.85    1.55
  -2  19 -19    1.19    1.86
   2 -19  19    0.04    1.96
   2  19  19    2.10    1.45
  -2  19 -20    1.97    1.80
   2 -19  20    4.27    2.49
   2  19  20    0.98    1.47
  -2  19 -21   -0.47    1.82
   2 -19  21    0.90    2.03
  -2  19 -22   -1.29    1.71
   2 -19  22   -0.19    2.12
   2 -19  23    1.39    2.34
  -2 -20  21    6.13    2.51
   2  20 -21   11.28    2.54
  -2 -20  20    0.73    2.05
   2  20 -20   -0.25    1.54
  -2 -20  19   17.61    3.25
  -2  20  19   12.32    2.18
   2  20 -19   19.55    2.75
  -2 -20  18    1.20    2.06
  -2  20  18    0.25    1.47
   2  20 -18    0.48    1.66
  -2 -20  17    5.41    2.42
  -2  20  17    4.14    1.65
   2  20 -17    3.77    1.80
  -2 -20  16    1.37    2.07
  -2  20  16    0.37    1.35
   2  20 -16    0.59    1.48
  -2 -20  15    1.38    2.07
  -2  20  15    0.78    1.30
   2  20 -15    0.47    1.40
   2  20 -15    2.01    1.19
  -2 -20  14    3.84    2.12
  -2  20  14    4.09    1.39
   2  20 -14    8.22    1.77
   2  20 -14    4.38    1.31
  -2 -20  13    6.49    2.47
  -2  20  13    4.85    1.37
   2  20 -13    7.87    1.67
   2  20 -13    6.21    1.30
  -2 -20  12   -0.18    1.86
  -2  20  12    0.01    1.03
   2  20 -12   -0.16    1.14
   2  20 -12    1.09    0.96
  -2 -20  11   16.60    2.86
  -2  20  11   15.60    1.59
   2  20 -11   13.41    1.45
  -2 -20  10    1.70    1.92
  -2  20  10    1.15    0.87
  -2  20  10    1.16    0.79
   2 -20 -10    0.97    1.88
   2  20 -10    1.61    0.80
  -2 -20   9   38.72    3.95
  -2  20   9   28.32    1.35
   2 -20  -9   41.80    3.79
  -2 -20   8    3.96    2.15
   2 -20  -8    3.90    2.08
  -2 -20   7   26.67    3.24
   2 -20  -7   27.50    3.16
  -2 -20   6    3.34    1.99
   2 -20  -6    1.42    1.73
  -2 -20   5    4.51    2.14
   2 -20  -5    3.91    2.06
  -2 -20   4   -0.72    1.77
   2 -20  -4    0.60    1.65
  -2 -20   3    5.27    2.22
   2 -20  -3    6.23    2.19
  -2 -20   2   11.99    2.48
   2 -20  -2    9.49    2.43
  -2 -20   1   12.09    2.64
   2 -20  -1    9.88    2.33
  -2 -20   0    1.51    1.79
   2 -20   0    1.76    1.94
  -2 -20  -1   12.83    2.64
   2 -20   1   11.80    2.58
  -2 -20  -2    8.79    2.27
   2 -20   2    8.96    2.32
  -2 -20  -3    6.57    2.13
   2 -20   3    5.77    2.27
  -2 -20  -4   -0.88    1.61
   2 -20   4   -1.45    1.66
  -2 -20  -5    4.18    2.05
   2 -20   5    4.03    2.10
  -2 -20  -6    2.14    1.91
[truncated: 2,276,102 more chars]
