# Supplementary material for: Crystal structure of (N,N′-ethyl­enebis{3-[2-(3-nitro­phen­yl)hydrazin-1-yl­idene]-4-oxo­pentan-2-iminato})copper(II)–3-[2-(3-nitro­phen­yl)hydrazin-1-yl­idene]pentane-2,4-dione (1/1)
Source: Acta Crystallogr E Crystallogr Commun. 2019 May 21;75(Pt 6):834–7. doi: 10.1107/S2056989019005838 (PMC6658969; doi:10.1107/S2056989019005838)
Supplement: Supplementary file 2 [file e-75-00834-Isup2.hkl]

data_I                                                                          
_shelx_title ' Jama_45_0m in Pbca'                                              
_shelx_refln_list_code          4                                               
_shelx_F_calc_maximum      928.45                                               
_exptl_crystal_F_000      3448.00                                               
_reflns_d_resolution_high  0.7273                                               
                                                                                
loop_                                                                           
 _space_group_symop_operation_xyz                                               
 'x, y, z'                                                                      
 '-x+1/2, -y, z+1/2'                                                            
 '-x, y+1/2, -z+1/2'                                                            
 'x+1/2, -y+1/2, -z'                                                            
 '-x, -y, -z'                                                                   
 'x-1/2, y, -z-1/2'                                                             
 'x, -y-1/2, z-1/2'                                                             
 '-x-1/2, y-1/2, z'                                                             
                                                                                
_cell_length_a    15.5820                                                       
_cell_length_b    20.0517                                                       
_cell_length_c    23.3082                                                       
_cell_angle_alpha  90.000                                                       
_cell_angle_beta   90.000                                                       
_cell_angle_gamma  90.000                                                       
                                                                                
_shelx_F_squared_multiplier     1.000                                           
                                                                                
loop_                                                                           
 _refln_index_h                                                                 
 _refln_index_k                                                                 
 _refln_index_l                                                                 
 _refln_F_squared_calc                                                          
 _refln_F_squared_meas                                                          
 _refln_F_squared_sigma                                                         
 _refln_observed_status                                                         
   2   0   0     298982.03     278513.06     15694.50 o                         
   4   0   0      82901.28      86973.44      2531.97 o                         
   6   0   0     105769.32     108129.46      2589.81 o                         
   8   0   0      19249.42      21809.38       459.95 o                         
  10   0   0      22462.17      21729.05       545.84 o                         
  12   0   0       5913.12       5455.36       250.85 o                         
  14   0   0         12.08       -117.08       187.77 o                         
  16   0   0       1995.45       1927.14       315.52 o                         
  18   0   0        227.14        231.64       254.33 o                         
  20   0   0       2271.29       2035.32       622.14 o                         
   2   1   0      19620.86      19975.46       515.65 o                         
   4   1   0      56798.73      62696.14      1205.51 o                         
   8   1   0         57.44        166.04        37.65 o                         
  10   1   0          0.77         67.83        41.66 o                         
  12   1   0        275.12        143.56        57.58 o                         
  14   1   0        418.88        356.11       142.07 o                         
  16   1   0          5.15          0.24       157.00 o                         
  18   1   0       1364.01       1342.52       226.87 o                         
  20   1   0        148.08        331.70       211.22 o                         
   2   2   0      29915.72      28471.26       912.16 o                         
   4   2   0      14852.08      13785.43       465.31 o                         
   6   2   0      31578.18      32514.89       691.87 o                         
   8   2   0       5126.78       3861.88       203.26 o                         
  10   2   0        283.15        171.41        46.25 o                         
  12   2   0       4503.75       4385.83       136.05 o                         
  14   2   0        498.12        542.19       122.12 o                         
  16   2   0       1853.09       2013.25       219.60 o                         
  18   2   0         77.45        324.90       189.36 o                         
  20   2   0        847.94        869.11       229.73 o                         
   2   3   0      11069.17      13850.51       389.61 o                         
   4   3   0      11325.46      13072.11       287.65 o                         
   6   3   0      11022.24      10803.39       247.76 o                         
   8   3   0       6331.36       8201.60       168.84 o                         
  10   3   0       1476.54       1423.38        68.20 o                         
  12   3   0       2740.06       2684.71       105.01 o                         
  14   3   0       2033.11       1516.56       150.83 o                         
  16   3   0        185.52         60.73       153.41 o                         
  18   3   0       1134.54       1107.03       220.14 o                         
  20   3   0        103.11        119.31       198.32 o                         
   0   4   0     125161.98     142906.59      1084.08 o                         
   2   4   0     121492.27     142451.31       526.09 o                         
   4   4   0      28806.17      30921.90       845.84 o                         
   8   4   0      23290.93      27503.87       904.09 o                         
  10   4   0       1139.90        828.93        66.22 o                         
  12   4   0       1599.60       1508.23       131.52 o                         
  14   4   0      16679.36      14763.66       640.05 o                         
  16   4   0        617.92        452.93       135.41 o                         
  18   4   0          0.36        -35.32       172.84 o                         
  20   4   0          1.52        -98.35       191.51 o                         
   2   5   0      35225.07      42872.19       436.39 o                         
   4   5   0      32263.28      35935.05      1348.18 o                         
   6   5   0      29093.28      29109.05       736.53 o                         
   8   5   0       6570.65       6173.49       196.70 o                         
  10   5   0       3268.77       3579.84       133.83 o                         
  12   5   0      13260.72      13228.79       376.36 o                         
  14   5   0        921.44        837.89       132.89 o                         
  16   5   0         14.62        -66.70       120.71 o                         
  18   5   0        647.54        628.18       193.29 o                         
  20   5   0        811.94        602.39       217.40 o                         
   0   6   0     142514.33     190167.83      1449.76 o                         
   2   6   0     202783.75     236039.95      3059.20 o                         
   4   6   0      64424.45      67237.17      1701.23 o                         
   6   6   0         68.96        217.66        40.46 o                         
   8   6   0      42335.18      42367.45      1390.54 o                         
  10   6   0       3448.73       3742.77       126.10 o                         
  12   6   0        754.88        610.98        68.14 o                         
  14   6   0       1605.75       1487.26       131.98 o                         
  16   6   0          8.59          8.93       113.88 o                         
  18   6   0          5.46        -12.79       133.82 o                         
  20   6   0         34.92       -116.36       190.37 o                         
   2   7   0      11808.41      15039.26       219.71 o                         
   4   7   0        201.00        311.36        44.85 o                         
   6   7   0       5674.32       6582.66       224.51 o                         
   8   7   0        924.75       1087.76        62.20 o                         
  10   7   0       6956.04       6566.93       214.48 o                         
  12   7   0       9882.73       9308.78       333.64 o                         
  14   7   0       2127.40       2077.68       146.92 o                         
  16   7   0        610.26        683.13       139.70 o                         
  18   7   0         40.47          2.65       137.63 o                         
  20   7   0        532.92        299.85       162.08 o                         
   0   8   0      67342.80      72748.53       999.95 o                         
   2   8   0       3730.39       4203.41        69.90 o                         
   4   8   0      11125.26      11065.43       433.70 o                         
   6   8   0       5701.25       4771.28       180.87 o                         
   8   8   0       9972.11      10883.95       341.48 o                         
  10   8   0      13983.91      13938.70       486.54 o                         
  12   8   0        724.30        833.68        84.18 o                         
  14   8   0       1700.55       1633.62       135.09 o                         
  16   8   0        118.83        148.06       124.94 o                         
  18   8   0        886.83        917.93       165.59 o                         
  20   8   0         21.21          3.66       145.20 o                         
   2   9   0      18943.51      23412.55       281.18 o                         
   4   9   0      25295.84      30490.93       236.00 o                         
   6   9   0      13581.72      12656.32       522.69 o                         
   8   9   0      30998.64      33135.78      1092.17 o                         
  10   9   0      18347.89      17362.43       545.01 o                         
  12   9   0       4623.74       4243.37       176.61 o                         
  14   9   0       4366.47       4319.17       248.34 o                         
  16   9   0       6786.69       6605.23       429.30 o                         
  18   9   0        245.06        365.36       144.15 o                         
  20   9   0       2733.04       2691.52       230.02 o                         
   0  10   0       8806.04       9530.23       444.96 o                         
   2  10   0       4299.95       6357.24       106.61 o                         
   4  10   0       7610.72       8131.09       133.45 o                         
   6  10   0      10795.40      11020.10       488.08 o                         
   8  10   0       4816.54       5140.98       225.28 o                         
  10  10   0       4946.58       4870.38       164.76 o                         
  12  10   0       1603.69       1524.76       105.54 o                         
  14  10   0       3245.64       2808.92       168.00 o                         
  16  10   0        314.10        282.96       128.77 o                         
  18  10   0          3.13        -44.80       126.41 o                         
   2  11   0          3.40         17.75        56.93 o                         
   4  11   0       1134.99       1581.27        81.12 o                         
   6  11   0        579.03        688.93        74.06 o                         
   8  11   0       5216.30       5569.32       220.85 o                         
  10  11   0       9366.73       9467.13       380.68 o                         
  12  11   0       3115.26       3218.38       165.23 o                         
  14  11   0       4209.26       4318.23       338.33 o                         
  16  11   0       4249.77       3854.33       299.32 o                         
  18  11   0       1170.16       1178.52       171.41 o                         
   0  12   0       3132.42       5412.33       417.45 o                         
   2  12   0      10739.91      14543.28       286.88 o                         
   4  12   0       3512.99       3422.77        92.72 o                         
   6  12   0      33422.21      35839.05      1498.01 o                         
   8  12   0       2918.11       2862.37       102.53 o                         
  10  12   0       2084.37       2304.03       113.37 o                         
  12  12   0         83.68        112.00        82.12 o                         
  14  12   0        309.50        323.21       126.99 o                         
  16  12   0       1146.13       1389.78       203.83 o                         
  18  12   0          9.67        144.09       207.46 o                         
   2  13   0      15728.56      18571.28       288.19 o                         
   4  13   0       2698.66       2847.91        86.26 o                         
   6  13   0      15818.44      16643.24       596.10 o                         
   8  13   0       7315.73       7249.48       277.42 o                         
  10  13   0        818.64       1043.22       115.53 o                         
  12  13   0       4093.93       4253.35       150.31 o                         
  14  13   0       5963.78       6335.64       226.07 o                         
  16  13   0       6301.34       6308.09       368.22 o                         
  18  13   0       4103.45       4247.25       351.00 o                         
   0  14   0      22343.34      24794.79       812.25 o                         
   2  14   0       2756.66       3638.90       267.89 o                         
   4  14   0        535.65        645.16        70.10 o                         
   6  14   0       4024.88       4348.65       253.74 o                         
   8  14   0       6157.31       5821.06       247.65 o                         
  10  14   0        177.18        107.85        75.41 o                         
  12  14   0       1688.67       1653.77       127.60 o                         
  14  14   0        124.70        174.89       138.30 o                         
  16  14   0        895.80       1015.70       221.23 o                         
  18  14   0        726.40        787.00       233.41 o                         
   2  15   0        532.08        737.54       181.22 o                         
   4  15   0       4197.08       4541.79       136.57 o                         
   6  15   0        189.86        233.44        83.36 o                         
   8  15   0       1701.21       1658.89       116.98 o                         
  10  15   0       2482.63       2514.07       131.43 o                         
  12  15   0       3113.30       3457.58       166.68 o                         
  14  15   0       2914.63       3230.87       319.72 o                         
  16  15   0        966.28       1008.29       300.64 o                         
   0  16   0       9527.09      10192.01       601.91 o                         
   2  16   0        803.63       1092.94       199.53 o                         
   4  16   0       2041.58       2002.77       250.98 o                         
   6  16   0       1004.61       1170.31       144.19 o                         
   8  16   0       5538.90       4839.76       228.18 o                         
  10  16   0          7.79        -50.02        75.08 o                         
  12  16   0         62.47        -57.51        88.27 o                         
  14  16   0       1961.90       1837.79       196.64 o                         
  16  16   0         33.63         86.72       256.18 o                         
   2  17   0       4048.51       4874.52       331.04 o                         
   4  17   0       3118.79       3723.50       307.46 o                         
   6  17   0       3465.54       3619.32       327.26 o                         
   8  17   0        282.99        299.88        66.38 o                         
  10  17   0        206.70        206.07        85.28 o                         
  12  17   0       1777.66       1950.36       156.51 o                         
  14  17   0       2676.21       3073.61       324.16 o                         
  16  17   0       1387.09       1917.86       468.42 o                         
   0  18   0      13805.10      15442.54       776.66 o                         
   2  18   0        326.09        370.89       199.23 o                         
   4  18   0        143.84        125.36       182.37 o                         
   6  18   0        495.60        564.25        95.41 o                         
   8  18   0        695.29        632.09        73.72 o                         
  10  18   0        406.36        342.51        89.71 o                         
  12  18   0        400.38        498.46       127.25 o                         
  14  18   0        177.42        108.85       146.69 o                         
  16  18   0         16.87       -187.98       221.95 o                         
   2  19   0        482.39        491.84       210.06 o                         
   4  19   0      12271.91      12493.56       532.18 o                         
   6  19   0        679.76        638.43       121.69 o                         
   8  19   0         34.73         -7.85        63.31 o                         
  10  19   0       1188.55       1255.15       111.87 o                         
  12  19   0       2387.71       2721.01       267.03 o                         
  14  19   0       1004.63       1110.29       183.69 o                         
   0  20   0          8.24       -101.94       286.39 o                         
   2  20   0        396.52        263.74       212.86 o                         
   4  20   0        254.29        298.34       204.76 o                         
   6  20   0       1685.76       1536.29       146.54 o                         
   8  20   0        298.02        252.33        72.15 o                         
  10  20   0        212.81        156.32        99.21 o                         
  12  20   0        598.16        661.11       155.39 o                         
  14  20   0         10.94       -118.30       166.48 o                         
   2  21   0        368.14        509.89       234.87 o                         
   4  21   0       2484.94       2389.07       313.43 o                         
   6  21   0       2053.05       1963.03       295.86 o                         
   8  21   0        135.11         70.24        68.90 o                         
  10  21   0        392.16        482.17       111.01 o                         
  12  21   0       2773.51       2521.03       272.08 o                         
   0  22   0        106.51        137.53       312.28 o                         
   2  22   0         90.79         86.66       225.96 o                         
   4  22   0         16.87        -37.86       198.38 o                         
   6  22   0       2651.93       2330.11       212.39 o                         
   8  22   0       1062.06        969.98       114.96 o                         
  10  22   0         68.71         32.93       101.06 o                         
  12  22   0        342.15        271.11       150.93 o                         
   2  23   0        689.30        532.33       248.28 o                         
   4  23   0       1101.20       1530.09       304.40 o                         
   6  23   0       1074.99        941.54       150.95 o                         
   8  23   0        192.63        197.09        95.01 o                         
  10  23   0        256.59        240.11       132.80 o                         
   0  24   0        338.28         21.03       362.44 o                         
   2  24   0         77.24        347.78       249.97 o                         
   4  24   0        330.53        413.15       299.34 o                         
   6  24   0       1295.96       1341.82       170.63 o                         
   8  24   0       4707.91       4320.82       282.93 o                         
  10  24   0        412.06        459.54       174.47 o                         
   2  25   0        319.53        280.06       264.03 o                         
   4  25   0        837.64        900.37       316.33 o                         
   6  25   0          4.11        134.23       265.96 o                         
   8  25   0        481.60        377.00       368.91 o                         
   0  26   0        122.12        140.77       368.91 o                         
   2  26   0        112.25       -105.74       246.34 o                         
   4  26   0        624.71        624.93       302.55 o                         
   6  26   0       2083.55       2063.00       537.19 o                         
   2  27   0        106.42        190.76       282.04 o                         
   4  27   0          3.22        209.05       277.23 o                         
   2   1   1        343.67        285.58        18.83 o                         
   3   1   1      15828.28      16810.16       226.91 o                         
   4   1   1      14719.86      15676.83       203.48 o                         
   5   1   1        828.21       1003.00        45.21 o                         
   6   1   1       1788.53       2212.89        42.72 o                         
   7   1   1      12204.33      12167.12       156.27 o                         
   8   1   1        402.99        406.38        29.08 o                         
   9   1   1       3520.17       3033.27        55.00 o                         
  10   1   1        920.89        702.30        39.41 o                         
  11   1   1       5080.48       4597.39        75.77 o                         
  12   1   1        321.63        349.23        43.20 o                         
  13   1   1      10735.21      10461.11       158.66 o                         
  14   1   1        417.02        319.91        92.51 o                         
  15   1   1       9258.02       9392.12       228.36 o                         
  16   1   1        375.48        458.60       117.16 o                         
  17   1   1       7264.59       7315.64       243.94 o                         
  18   1   1          7.86        187.97       125.71 o                         
  19   1   1       4902.51       5407.81       242.13 o                         
  20   1   1         64.70        103.99       142.28 o                         
  21   1   1       1855.96       2048.43       201.62 o                         
   0   2   1        675.16        418.41       191.27 o                         
   1   2   1       6544.64       7710.66       490.05 o                         
   2   2   1      10187.02      11383.69       188.28 o                         
   3   2   1        283.74        269.43        15.89 o                         
   4   2   1        116.20         86.93        18.43 o                         
   5   2   1       2010.37       1800.86        78.91 o                         
   6   2   1       3567.53       4038.01        68.77 o                         
   7   2   1       4630.30       5109.75        97.97 o                         
   8   2   1      36853.21      41703.60       532.88 o                         
   9   2   1       2134.82       2557.11        52.96 o                         
  10   2   1       1691.61       1667.20        49.33 o                         
  11   2   1        387.36        348.75        37.39 o                         
  12   2   1         56.59         45.91        37.60 o                         
  13   2   1        568.35        702.61        80.54 o                         
  14   2   1       2777.60       2626.87       121.78 o                         
  15   2   1        351.11        443.30       103.83 o                         
  16   2   1        491.85        197.78       113.39 o                         
  17   2   1         63.36        278.36       118.75 o                         
  18   2   1         36.45        137.18       125.70 o                         
  19   2   1         54.28        170.23       133.98 o                         
  20   2   1         40.94        -90.86       135.18 o                         
  21   2   1        585.89        809.10       168.78 o                         
   1   3   1        382.46        529.68        18.39 o                         
   2   3   1      17662.26      20201.97       251.29 o                         
   3   3   1        389.12        426.17        18.87 o                         
   4   3   1      18009.14      18669.64       287.80 o                         
   5   3   1      13722.63      14121.36       185.27 o                         
   6   3   1      22879.81      24336.29       375.98 o                         
   7   3   1      12565.99      11877.73       307.23 o                         
   8   3   1       2406.41       2733.84        50.35 o                         
   9   3   1      15481.65      15115.97       245.86 o                         
  10   3   1        730.05        714.87        37.12 o                         
  11   3   1       8741.42       8163.18       128.86 o                         
  12   3   1         85.71         75.49        42.33 o                         
  13   3   1       7926.41       7919.11       200.55 o                         
  14   3   1         37.35        -83.30        68.43 o                         
  15   3   1       6693.95       6628.89       221.81 o                         
  16   3   1        153.84        163.10       110.62 o                         
  17   3   1       7039.16       7382.45       241.55 o                         
  18   3   1          1.94        -82.99       120.29 o                         
  19   3   1       3571.76       3761.25       210.59 o                         
  20   3   1        300.05        473.91       148.76 o                         
  21   3   1       2173.74       2398.58       210.64 o                         
   0   4   1         73.76         90.52        32.03 o                         
   1   4   1      11298.15      12712.77        88.57 o                         
   2   4   1       4088.04       4561.56        47.84 o                         
   3   4   1       6289.60       6772.85       155.90 o                         
   4   4   1       2495.62       2307.64        58.15 o                         
   5   4   1       4937.13       4878.49        96.58 o                         
   6   4   1         20.75         -4.25        18.67 o                         
   7   4   1       1933.56       1869.85        42.21 o                         
   8   4   1        687.54        919.08        35.25 o                         
   9   4   1       4005.39       4336.61        91.02 o                         
  10   4   1        155.63         91.74        35.54 o                         
  11   4   1        198.77        185.97        39.47 o                         
  12   4   1         27.83        -16.66        36.89 o                         
  13   4   1         34.99         74.84        56.60 o                         
  14   4   1         30.51        -43.45        70.10 o                         
  15   4   1        869.01        684.85        92.39 o                         
  16   4   1         48.55         65.75        82.84 o                         
  17   4   1         46.04        228.93       122.82 o                         
  18   4   1        143.32         30.85       120.09 o                         
  19   4   1         16.82        -20.96       124.01 o                         
  20   4   1         64.01        -46.34       134.59 o                         
  21   4   1        799.99       1047.00       174.85 o                         
   1   5   1         28.57        104.74        18.73 o                         
   2   5   1      11108.95      12875.65       118.59 o                         
   3   5   1       5219.75       5556.65        67.61 o                         
   4   5   1      14569.29      15151.62       331.43 o                         
   5   5   1      17068.28      17311.90       390.39 o                         
   6   5   1       8894.28       8842.25       151.58 o                         
   7   5   1        648.48        525.22        34.36 o                         
   8   5   1       2230.74       2126.25        53.69 o                         
   9   5   1       8908.37       8869.88       155.84 o                         
  10   5   1       1289.67        935.74        60.00 o                         
  11   5   1       7597.90       7252.71       128.28 o                         
  12   5   1       1029.38       1033.24        58.28 o                         
  13   5   1       7318.24       7065.78       164.91 o                         
  14   5   1        101.19          8.01        74.15 o                         
  15   5   1       3545.93       3755.86       148.30 o                         
  16   5   1         10.20        -25.06        81.97 o                         
  17   5   1       4221.80       4315.79       171.22 o                         
  18   5   1          2.89          6.76       119.05 o                         
  19   5   1       1161.28       1257.42       164.73 o                         
  20   5   1         51.11         88.61       139.88 o                         
  21   5   1       1865.45       1789.13       274.04 o                         
   0   6   1     862026.69    1061348.50     21949.09 o                         
   1   6   1      20733.37      27246.55       188.54 o                         
   2   6   1      34586.97      44139.65       191.56 o                         
   3   6   1       9715.10      10097.36        80.51 o                         
   4   6   1          7.14        -25.26        16.84 o                         
   5   6   1      11697.98      11057.92       253.56 o                         
   6   6   1       1906.69       2053.67        53.98 o                         
   7   6   1       8488.19       8588.96       172.38 o                         
   8   6   1       6030.15       5672.65        94.48 o                         
   9   6   1       4517.23       4132.46        87.30 o                         
  10   6   1        587.38        510.24        43.21 o                         
  11   6   1       1166.25       1156.46        55.90 o                         
  12   6   1         27.41          5.52        38.63 o                         
  13   6   1        551.28        534.06        64.12 o                         
  14   6   1        191.35         95.99        74.17 o                         
  15   6   1         27.20        -16.12        76.28 o                         
  16   6   1       4091.95       3742.12       156.63 o                         
  17   6   1        128.72         83.92        91.07 o                         
  18   6   1          5.72         -9.98        93.36 o                         
  19   6   1        357.40        434.64       139.22 o                         
  20   6   1         17.33        146.73       138.98 o                         
   1   7   1         13.96         86.32        29.15 o                         
   2   7   1       7722.93       9061.70        71.71 o                         
   3   7   1        436.74        522.78        33.77 o                         
   4   7   1       1111.52       1166.32        40.51 o                         
   5   7   1       1348.01       1261.65        39.94 o                         
   6   7   1       2205.47       2266.31        63.72 o                         
   7   7   1       3991.57       3887.47        79.52 o                         
   8   7   1        613.24        590.65        39.08 o                         
   9   7   1       4244.79       3898.92        80.05 o                         
  10   7   1       2362.20       2354.71        65.25 o                         
  11   7   1       7360.33       7204.59       146.93 o                         
  12   7   1         18.60        -66.33        44.22 o                         
  13   7   1       4077.78       3691.99       138.03 o                         
  14   7   1        304.45        203.34        68.34 o                         
  15   7   1       2400.23       2414.27       124.79 o                         
  16   7   1          6.46        -95.97        81.35 o                         
  17   7   1       2495.42       2510.60       141.23 o                         
  18   7   1        207.84        160.42        99.92 o                         
  19   7   1       1234.21       1254.36       129.32 o                         
  20   7   1        139.52         54.50       106.85 o                         
   0   8   1          8.09         29.28        92.05 o                         
   1   8   1       1701.87       1444.60        63.70 o                         
   2   8   1         61.66         36.85        24.47 o                         
   3   8   1      15264.36      16713.33       116.42 o                         
   4   8   1       1813.32       2092.18        55.55 o                         
   5   8   1       2804.55       2477.65        72.70 o                         
   6   8   1       1344.40       1468.22        46.45 o                         
   7   8   1       2122.26       2091.51        69.12 o                         
   8   8   1       1966.30       2034.82        64.97 o                         
   9   8   1        240.10        162.71        36.14 o                         
  10   8   1       1363.53       1289.74        53.67 o                         
  11   8   1        128.67         85.59        42.00 o                         
  12   8   1         16.02        -42.49        46.14 o                         
  13   8   1         31.94         54.43        55.53 o                         
  14   8   1        444.49        393.84        72.14 o                         
  15   8   1        132.72         80.66        79.22 o                         
  16   8   1        129.18         95.19        84.08 o                         
  17   8   1        121.89        102.65        91.86 o                         
  18   8   1        194.20         83.32        95.08 o                         
  19   8   1        230.26        173.61       101.43 o                         
  20   8   1          6.69        -44.31       102.03 o                         
   1   9   1        184.52        274.78        44.90 o                         
   2   9   1        982.72        983.37        72.55 o                         
   3   9   1       2286.27       2442.00        54.54 o                         
   4   9   1        698.96        664.23        43.32 o                         
   5   9   1       1433.60       1362.74        54.99 o                         
   6   9   1       1943.61       1869.69        58.90 o                         
   7   9   1       3753.15       3701.10        89.59 o                         
   8   9   1        615.48        509.44        40.83 o                         
   9   9   1       1212.47        975.32        47.90 o                         
  10   9   1         55.05        -11.58        38.27 o                         
  11   9   1       4596.39       4441.22       112.52 o                         
  12   9   1        171.05         93.56        47.75 o                         
  13   9   1       4507.03       4241.34       164.33 o                         
  14   9   1        389.44        320.61        72.26 o                         
  15   9   1       2175.94       2064.55       120.60 o                         
  16   9   1        617.13        534.82        97.53 o                         
  17   9   1        716.41        698.41       103.22 o                         
  18   9   1          1.04        -41.13        91.37 o                         
  19   9   1       1448.84       1574.03       135.72 o                         
  20   9   1        278.46        388.66       111.03 o                         
   0  10   1       7762.38       9136.22       301.48 o                         
   1  10   1       1015.84        880.99        55.94 o                         
   2  10   1       2252.02       2233.34        50.18 o                         
   3  10   1       7767.86       8043.27        79.91 o                         
   4  10   1         30.65         -9.09        35.18 o                         
   5  10   1       9524.89       9578.38       232.76 o                         
   6  10   1       1387.59       1606.92        59.90 o                         
   7  10   1      22602.29      22851.09       529.88 o                         
   8  10   1      14747.31      15350.75       286.34 o                         
   9  10   1       4669.91       4462.98        95.21 o                         
  10  10   1        484.21        514.12        47.81 o                         
  11  10   1       4704.59       4327.77       143.12 o                         
  12  10   1        126.32         38.04        46.73 o                         
  13  10   1         31.00         -5.39        54.72 o                         
  14  10   1         53.97        -45.64        63.80 o                         
  15  10   1        998.80       1096.67       101.21 o                         
  16  10   1        153.69         83.89        83.83 o                         
  17  10   1          2.61          1.49        86.58 o                         
  18  10   1          8.98        -16.60        90.82 o                         
  19  10   1        548.33        525.52       109.37 o                         
   1  11   1        768.71        867.31        66.97 o                         
   2  11   1       3156.54       3719.09        74.06 o                         
   3  11   1       6030.40       6891.69       102.12 o                         
   4  11   1         43.16         -6.15        34.86 o                         
   5  11   1         80.49         62.38        33.05 o                         
   6  11   1       2525.10       2475.84        81.16 o                         
   7  11   1        578.21        597.76        42.38 o                         
   8  11   1       2265.84       2279.92        68.13 o                         
   9  11   1         28.08          5.34        40.00 o                         
  10  11   1       1004.76        978.22        60.23 o                         
  11  11   1        173.10        115.66        46.82 o                         
  12  11   1        750.11        656.35        59.20 o                         
  13  11   1          9.45        -85.42        56.95 o                         
  14  11   1         19.22        -91.28        60.85 o                         
  15  11   1       1255.81       1248.97       100.81 o                         
  16  11   1        325.21        257.25        88.20 o                         
  17  11   1        262.67        136.80        87.71 o                         
  18  11   1        380.42        289.41        94.48 o                         
  19  11   1       1240.90       1187.54       121.68 o                         
   0  12   1        652.87        879.74       172.35 o                         
   1  12   1      69427.69      80225.66       650.43 o                         
   2  12   1        995.99       1262.31        78.06 o                         
   3  12   1       9285.68       9598.91       368.19 o                         
   4  12   1          2.75        -13.29        33.58 o                         
   5  12   1      12549.22      13413.03       259.34 o                         
   6  12   1          5.26        -65.23        43.49 o                         
   7  12   1       5362.05       4915.45       152.49 o                         
   8  12   1        134.17         93.43        40.90 o                         
   9  12   1       3157.52       3253.17        86.66 o                         
  10  12   1        113.43         66.71        47.15 o                         
  11  12   1        978.10        983.49        59.10 o                         
  12  12   1         58.53        -39.41        51.40 o                         
  13  12   1         39.94        -94.64        63.09 o                         
  14  12   1          0.23        -88.32        79.20 o                         
  15  12   1        145.96        100.20       105.26 o                         
  16  12   1         19.43       -107.16       105.61 o                         
  17  12   1         89.01         22.94       119.27 o                         
  18  12   1         12.54        -55.27       139.35 o                         
  19  12   1          7.81         96.10       151.41 o                         
   1  13   1         79.93        205.21        93.76 o                         
   2  13   1       1083.16       1103.39        76.88 o                         
   3  13   1        788.36        986.13        47.28 o                         
   4  13   1       1779.47       1876.71        57.37 o                         
   5  13   1          8.44         -4.82        35.38 o                         
   6  13   1        466.33        415.20        54.08 o                         
   7  13   1        789.39        875.34        42.77 o                         
   8  13   1         85.11         13.90        40.83 o                         
   9  13   1        448.92        454.94        51.77 o                         
  10  13   1         42.32        -36.19        45.05 o                         
  11  13   1        137.52         91.04        47.58 o                         
  12  13   1        358.96        277.07        59.37 o                         
  13  13   1         40.57         71.61        65.92 o                         
  14  13   1         31.90          0.17        75.97 o                         
  15  13   1          5.92         56.65       105.03 o                         
  16  13   1         70.74        266.80       130.27 o                         
  17  13   1         15.95         18.52       131.31 o                         
  18  13   1          7.58        -61.72       135.69 o                         
   0  14   1         19.59        -55.25       130.55 o                         
   1  14   1      14433.09      15700.75       331.94 o                         
   2  14   1       3098.10       3537.60       114.91 o                         
   3  14   1       6437.26       6736.67       123.11 o                         
   4  14   1        752.66        866.80        54.37 o                         
   5  14   1      13974.59      15935.11       167.34 o                         
   6  14   1        123.81         98.46        45.79 o                         
   7  14   1       6709.50       6163.35       228.20 o                         
   8  14   1        284.42        202.37        44.33 o                         
   9  14   1       2255.67       2217.03        73.57 o                         
  10  14   1         18.21        -12.03        48.35 o                         
  11  14   1        711.00        654.50        62.70 o                         
  12  14   1        844.52        701.87        75.14 o                         
  13  14   1        446.14        424.98        85.89 o                         
  14  14   1        253.72        171.66        93.55 o                         
  15  14   1         80.11         69.45       107.27 o                         
  16  14   1        232.02        225.41       118.77 o                         
  17  14   1          8.04         30.36       131.54 o                         
  18  14   1          8.49        -39.97       138.92 o                         
   1  15   1       1638.42       2053.02       190.12 o                         
   2  15   1        962.88       1290.65       104.56 o                         
   3  15   1         23.49         63.39        98.65 o                         
   4  15   1       2625.51       2846.83       101.37 o                         
   5  15   1        126.38        172.00        67.37 o                         
   6  15   1        307.54        184.10        56.10 o                         
   7  15   1        206.02        232.90        63.09 o                         
   8  15   1       1108.83       1038.21        56.37 o                         
   9  15   1        629.03        569.24        57.21 o                         
  10  15   1         13.51        -71.29        47.53 o                         
  11  15   1         21.03        -77.81        58.23 o                         
  12  15   1        137.42        -10.54        64.71 o                         
  13  15   1          4.82        -98.06        85.27 o                         
  14  15   1         88.21          6.31        95.88 o                         
  15  15   1          7.72         24.71       119.87 o                         
  16  15   1         36.44         -4.28       145.65 o                         
  17  15   1         14.32        -81.30       177.42 o                         
   0  16   1       5245.87       5623.30       343.09 o                         
   1  16   1      18888.67      21107.22       411.60 o                         
   2  16   1       2093.79       2349.65       179.58 o                         
   3  16   1      10036.02      11324.87       317.29 o                         
   4  16   1        227.81        247.39       114.60 o                         
   5  16   1       6698.82       7786.04       171.66 o                         
   6  16   1          9.78         -5.37        53.75 o                         
   7  16   1       1325.74       1279.18        84.94 o                         
   8  16   1          1.77        -27.70        42.17 o                         
   9  16   1        434.27        305.98        55.10 o                         
  10  16   1         10.38        -54.01        50.88 o                         
  11  16   1         24.88        -20.63        58.89 o                         
  12  16   1        324.88        253.90        69.41 o                         
  13  16   1        925.69        892.18       113.03 o                         
  14  16   1         90.59          8.70        98.51 o                         
  15  16   1          3.29       -119.47       119.56 o                         
  16  16   1        119.66        174.98       153.81 o                         
  17  16   1         24.97        -71.94       178.78 o                         
   1  17   1        180.40        407.40       125.06 o                         
   2  17   1         29.07         51.76       113.10 o                         
   3  17   1          4.65        237.15       124.61 o                         
   4  17   1        327.01        319.16       126.35 o                         
   5  17   1       2401.30       2521.03       136.86 o                         
   6  17   1         59.12        -29.96        55.23 o                         
   7  17   1          2.08         75.25        64.43 o                         
   8  17   1        260.06        173.46        45.49 o                         
   9  17   1         51.44         28.39        50.93 o                         
  10  17   1        222.06        113.58        56.89 o                         
  11  17   1          1.04        -69.03        60.51 o                         
  12  17   1         30.89        -82.63        64.85 o                         
  13  17   1        172.45         91.36        94.82 o                         
  14  17   1        293.33        150.23       106.23 o                         
  15  17   1        375.57        260.35       152.91 o                         
  16  17   1          6.02       -137.54       143.44 o                         
   0  18   1       5318.56       6135.03       390.36 o                         
   1  18   1       6588.23       7293.25       286.51 o                         
   2  18   1       1022.88       1131.11       164.89 o                         
   3  18   1      19141.47      20931.78       449.47 o                         
   4  18   1          3.11        -20.48       122.91 o                         
   5  18   1       3757.19       4296.42       250.62 o                         
   6  18   1        225.85        230.27        59.74 o                         
   7  18   1       3126.61       3191.80       182.74 o                         
   8  18   1        825.47        621.36        52.17 o                         
   9  18   1       1577.69       1419.44        82.39 o                         
  10  18   1         50.94        -45.01        56.70 o                         
  11  18   1        579.04        553.40        75.28 o                         
  12  18   1         62.83        -30.53        79.56 o                         
  13  18   1        535.03        609.73       112.15 o                         
  14  18   1        117.72        -36.19       100.58 o                         
  15  18   1        176.59         97.75       146.18 o                         
  16  18   1        212.68         49.90       171.31 o                         
   1  19   1          9.29        221.00       140.64 o                         
   2  19   1        331.86        369.14       148.02 o                         
   3  19   1          1.17         42.47       129.29 o                         
   4  19   1        211.91        285.37       139.22 o                         
   5  19   1          1.57        -90.05       124.16 o                         
   6  19   1        395.87        287.08        78.07 o                         
   7  19   1        618.76        461.59        91.90 o                         
   8  19   1         12.06        -26.04        44.82 o                         
   9  19   1        207.82        236.00        56.14 o                         
  10  19   1         45.91        -17.79        58.95 o                         
  11  19   1        207.52        169.49        69.12 o                         
  12  19   1          5.11        -48.07        80.02 o                         
  13  19   1        267.06        275.67       104.11 o                         
  14  19   1        148.39         35.12       102.97 o                         
  15  19   1         18.00       -209.42       140.55 o                         
   0  20   1       1732.91       1746.12       281.89 o                         
   1  20   1       7291.23       7899.60       324.11 o                         
   2  20   1       1640.52       1884.56       205.26 o                         
   3  20   1       7111.96       7666.90       316.40 o                         
   4  20   1        547.67        624.76       160.95 o                         
   5  20   1        644.08        754.68       171.48 o                         
   6  20   1        122.42         88.78        71.59 o                         
   7  20   1        249.42        219.77        90.15 o                         
   8  20   1          0.83        -69.32        46.21 o                         
   9  20   1       1405.43       1382.95        81.46 o                         
  10  20   1        354.85        280.43        71.96 o                         
  11  20   1        497.40        390.05        81.50 o                         
  12  20   1        269.36        279.99       102.79 o                         
  13  20   1          6.20        -27.10       114.80 o                         
  14  20   1        147.34        168.25       129.82 o                         
   1  21   1        740.32        917.78       177.35 o                         
   2  21   1        468.21        468.09       162.88 o                         
   3  21   1        128.37        107.15       152.01 o                         
   4  21   1         54.87         50.06       141.69 o                         
   5  21   1         16.99         55.03       151.76 o                         
   6  21   1        349.62        350.89        81.25 o                         
   7  21   1        465.75        435.29       101.33 o                         
   8  21   1         74.81         -2.53        48.20 o                         
   9  21   1         95.08         86.73        60.59 o                         
  10  21   1          0.46        -58.78        67.28 o                         
  11  21   1         17.96        -48.16        73.85 o                         
  12  21   1          5.45        -78.74        97.13 o                         
  13  21   1        346.64        417.48       131.45 o                         
   0  22   1       2539.42       2613.73       346.03 o                         
   1  22   1       2950.94       3379.38       257.38 o                         
   2  22   1        570.68        573.66       173.82 o                         
   3  22   1       2821.67       3068.35       253.85 o                         
   4  22   1         53.99         11.20       157.35 o                         
   5  22   1       1204.47       1327.94       211.64 o                         
   6  22   1         29.75        -10.05        77.45 o                         
   7  22   1       1006.53       1056.08       130.49 o                         
   8  22   1         29.72        -49.18        47.61 o                         
   9  22   1       1155.92        993.90        79.59 o                         
  10  22   1         33.30        -60.66        70.13 o                         
  11  22   1       1468.37       1431.37       105.45 o                         
  12  22   1         21.93        -36.68        98.79 o                         
   1  23   1        101.98        164.05       167.50 o                         
   2  23   1        266.51        189.41       170.01 o                         
   3  23   1         34.96         13.04       153.93 o                         
   4  23   1         32.17       -228.78       152.52 o                         
   5  23   1         89.79       -108.77       160.21 o                         
   6  23   1         16.13         51.12        83.07 o                         
   7  23   1       1243.88       1248.37       126.03 o                         
   8  23   1         81.08         63.02        52.26 o                         
   9  23   1        349.65        373.05        71.01 o                         
  10  23   1        205.28        107.19        91.17 o                         
  11  23   1       1242.14       1175.94       124.91 o                         
   0  24   1       1280.21       1246.74       321.28 o                         
   1  24   1       2673.13       2769.58       263.88 o                         
   2  24   1        229.55        240.62       176.45 o                         
   3  24   1         13.69       -165.34       165.98 o                         
   4  24   1          4.82         11.45       167.96 o                         
   5  24   1       1450.80       1667.68       235.15 o                         
   6  24   1          1.84        -55.30        87.96 o                         
   7  24   1        389.27        486.71       116.55 o                         
   8  24   1         19.87        -17.37        84.80 o                         
   9  24   1         31.73        -13.07        84.35 o                         
  10  24   1         24.71        -33.48       110.44 o                         
   1  25   1          6.06        -69.83       168.05 o                         
   2  25   1         15.09          2.38       174.67 o                         
   3  25   1         37.19       -132.63       170.89 o                         
   4  25   1          3.53       -168.36       167.66 o                         
   5  25   1        121.00        269.02       188.08 o                         
   6  25   1        167.03        227.08       226.74 o                         
   7  25   1       1367.55       1728.83       344.54 o                         
   8  25   1        449.36        327.80       288.89 o                         
   0  26   1          3.44        -45.54       249.41 o                         
   1  26   1        303.05        422.17       206.43 o                         
   2  26   1          2.87        -47.21       177.77 o                         
   3  26   1         52.47        -62.11       182.72 o                         
   4  26   1         39.78         45.48       183.73 o                         
   5  26   1        986.26       1190.97       236.40 o                         
   6  26   1        628.82        686.32       254.24 o                         
   7  26   1        328.56        240.94       291.69 o                         
   1  27   1        203.40        103.13       196.27 o                         
   2  27   1          1.60        -15.87       193.62 o                         
   3  27   1         44.66         49.40       200.61 o                         
   4  27   1          5.72        -65.53       195.61 o                         
   1   0   2      98862.08      50437.99     15381.83 o                         
   2   0   2      16550.84      17376.12       731.06 o                         
   3   0   2      12107.83      13359.08       298.93 o                         
   4   0   2       3500.58       3140.85        55.89 o                         
   5   0   2      23391.27      25361.94       463.83 o                         
   6   0   2      48674.75      52090.71      1113.43 o                         
   7   0   2         46.42         39.19        33.07 o                         
   8   0   2        144.43        358.40        42.82 o                         
   9   0   2         43.85        -21.89        37.22 o                         
  10   0   2        274.37        451.19        50.17 o                         
  11   0   2       1151.86       1157.99        66.17 o                         
  12   0   2       7078.23       6843.79       209.93 o                         
  13   0   2         93.66         67.26       115.91 o                         
  14   0   2        942.82        985.56       148.93 o                         
  15   0   2        659.09        398.40       144.76 o                         
  16   0   2       6773.38       6604.77       285.13 o                         
  17   0   2       2124.65       1791.23       224.99 o                         
  18   0   2          1.23        -37.51       174.69 o                         
  19   0   2       1714.72       1923.44       250.97 o                         
  20   0   2        552.13        355.74       213.99 o                         
  21   0   2        642.30        626.23       230.03 o                         
   1   1   2       1926.64       1175.53       199.18 o                         
   2   1   2       5281.21       5127.95       138.75 o                         
   3   1   2        347.53        243.18        15.53 o                         
   4   1   2      15476.00      16860.67       217.67 o                         
   5   1   2       1291.25       1503.03        34.99 o                         
   6   1   2      53835.46      55141.66      1016.44 o                         
   7   1   2       1056.10        942.79        32.85 o                         
   8   1   2       1067.44       1001.77        35.98 o                         
   9   1   2         91.51         58.94        26.83 o                         
  10   1   2         86.72         56.75        29.00 o                         
  11   1   2        446.45        445.39        38.64 o                         
  12   1   2        990.65        970.90        50.89 o                         
  13   1   2        446.40        322.34        56.85 o                         
  14   1   2         93.03       -104.09        83.84 o                         
  15   1   2        175.52         46.50        92.80 o                         
  16   1   2          1.23         30.72       100.71 o                         
  17   1   2          0.36         45.01       116.15 o                         
  18   1   2         50.35         42.13       122.04 o                         
  19   1   2          1.64        -71.11       126.54 o                         
  20   1   2        101.69         85.02       141.58 o                         
  21   1   2        740.44        677.49       164.68 o                         
   0   2   2      59732.98      66128.47      3024.14 o                         
   1   2   2       8919.81       9699.18       367.25 o                         
   2   2   2      35231.20      35288.79       643.61 o                         
   3   2   2       5405.90       5350.28        91.05 o                         
   4   2   2      29530.27      28870.35       387.91 o                         
   5   2   2       4529.81       4328.95        60.74 o                         
   6   2   2      19406.30      20571.65       302.40 o                         
   7   2   2      13771.77      13733.82       198.73 o                         
   8   2   2      18983.54      18206.72       414.66 o                         
   9   2   2       1668.11       1436.48        41.21 o                         
  10   2   2       1470.53       1364.52        48.01 o                         
  11   2   2       1601.83       1448.21        52.51 o                         
  12   2   2       2039.41       1930.59        62.45 o                         
  13   2   2        664.78        547.70        78.46 o                         
  14   2   2       1604.72       1644.76       107.65 o                         
  15   2   2          1.76        -58.93        87.41 o                         
  16   2   2         97.96        191.47       106.45 o                         
  17   2   2         19.21         42.24       118.74 o                         
  18   2   2        854.99        712.64       139.91 o                         
  19   2   2          0.58        -82.58       127.85 o                         
  20   2   2        595.11        536.40       157.27 o                         
  21   2   2        127.94        149.24       151.38 o                         
   1   3   2       4594.86       5639.07       120.46 o                         
   2   3   2     114197.84     133011.86      1939.55 o                         
   3   3   2      15855.94      15899.83       283.86 o                         
   4   3   2      22178.98      21127.80       318.35 o                         
   6   3   2      15830.30      17754.51       307.74 o                         
   7   3   2        199.50        276.03        22.11 o                         
   8   3   2       7672.44       9990.04       151.36 o                         
   9   3   2        109.68        103.28        29.65 o                         
  10   3   2        406.29        348.19        32.88 o                         
  11   3   2        470.65        402.00        37.62 o                         
  12   3   2       4937.23       5085.45       137.59 o                         
  13   3   2        195.79        151.57        68.86 o                         
  14   3   2        534.60        556.21        88.33 o                         
  15   3   2        985.23        857.29        92.51 o                         
  16   3   2       2721.43       2445.52       155.94 o                         
  17   3   2         86.32        144.72       119.29 o                         
  18   3   2        490.56        454.46       134.08 o                         
  19   3   2         39.74        106.43       132.54 o                         
  20   3   2        703.57        876.25       164.40 o                         
  21   3   2        275.56        260.57       153.42 o                         
   0   4   2      63712.43      67395.57      1677.52 o                         
   1   4   2      28556.86      31444.52       218.05 o                         
   2   4   2     281722.00     331981.41      3463.36 o                         
   3   4   2         13.86         33.41        17.28 o                         
   4   4   2      21813.30      21905.19       443.03 o                         
   5   4   2      16440.00      16509.07       279.34 o                         
   6   4   2       4221.04       3691.18        58.59 o                         
   7   4   2      10506.78      12254.31       187.50 o                         
   8   4   2      25916.27      25416.43       570.50 o                         
   9   4   2        687.46        463.67        33.71 o                         
  10   4   2       4885.21       4991.77       110.58 o                         
  11   4   2        121.80         82.75        40.54 o                         
  12   4   2        982.58        914.39        66.37 o                         
  13   4   2        770.82        828.20        76.98 o                         
  14   4   2       1447.78       1370.02        96.35 o                         
  15   4   2          3.12        -40.70        72.86 o                         
  16   4   2        106.84         95.84        82.43 o                         
  17   4   2         11.22        -75.82       112.57 o                         
  18   4   2         54.22          5.79       121.24 o                         
  19   4   2          0.73         35.40       129.50 o                         
  20   4   2          5.89        -61.16       136.55 o                         
  21   4   2          2.90         18.90       149.26 o                         
   2   5   2       3577.95       4983.06       103.88 o                         
   3   5   2      17625.23      20078.41       363.30 o                         
   4   5   2      12731.80      13599.10       275.63 o                         
   5   5   2       7677.53       8299.30       157.19 o                         
   6   5   2       1066.63        834.59        32.74 o                         
   7   5   2        426.70        421.82        33.60 o                         
   8   5   2        520.68        402.91        36.03 o                         
   9   5   2        279.97        246.13        36.42 o                         
  10   5   2       2186.55       1907.17       110.39 o                         
  11   5   2        805.68        789.65        50.43 o                         
  12   5   2       4665.14       4422.34        91.47 o                         
  13   5   2        788.27        571.68        65.05 o                         
  14   5   2       1391.05       1315.15        99.32 o                         
  15   5   2        957.17        874.28        96.60 o                         
  16   5   2         14.58         43.81        81.95 o                         
  17   5   2        529.99        357.13       100.09 o                         
  18   5   2         86.05         68.28       122.93 o                         
  19   5   2        800.82        725.49       148.80 o                         
  20   5   2        991.31       1274.50       176.10 o                         
  21   5   2          4.22         66.29       212.81 o                         
   0   6   2     368846.75     465916.12     13069.30 o                         
   1   6   2      43031.55      53427.42       369.00 o                         
   2   6   2      29498.44      34323.72       162.19 o                         
   3   6   2       7308.09       9514.10       124.24 o                         
   4   6   2      23468.89      23706.73       663.18 o                         
   5   6   2       3406.88       3172.70        73.54 o                         
   6   6   2       4468.68       5610.87       130.32 o                         
   7   6   2        168.68         86.96        29.35 o                         
   8   6   2      22565.58      21922.64       491.07 o                         
   9   6   2        310.65        309.71        37.31 o                         
  10   6   2        590.87        557.50        45.22 o                         
  11   6   2       2400.48       2171.86        99.19 o                         
  12   6   2         30.20         47.32        39.71 o                         
  13   6   2       1218.23       1082.77        72.87 o                         
  14   6   2       2132.00       2116.92       113.67 o                         
  15   6   2       1634.86       1581.78       110.43 o                         
  16   6   2         15.72        -66.20        78.92 o                         
  17   6   2        682.65        515.94       102.67 o                         
  18   6   2          4.41        -52.57        92.36 o                         
  19   6   2        360.21        529.41       146.26 o                         
  20   6   2         67.97        102.33       139.42 o                         
   1   7   2       2690.06       3489.77        59.88 o                         
   2   7   2      27503.54      32563.46       222.07 o                         
   3   7   2         44.32        129.00        30.41 o                         
   4   7   2      18982.22      18796.98       322.09 o                         
   5   7   2      10365.31      10363.71       257.88 o                         
   6   7   2      16588.93      18701.60       450.93 o                         
   7   7   2       3083.48       2967.12        59.17 o                         
   8   7   2       1890.25       1799.55        58.95 o                         
   9   7   2       3867.91       3773.09        95.32 o                         
  10   7   2      10684.92       9844.83       224.74 o                         
  11   7   2       2133.79       2215.89        66.80 o                         
  12   7   2       3706.95       3595.29       120.54 o                         
  13   7   2        664.35        548.23        65.59 o                         
  14   7   2       1180.43       1356.09        89.67 o                         
  15   7   2         11.69        -94.36        75.67 o                         
  16   7   2        109.43        159.36        86.47 o                         
  17   7   2         89.22        -14.44        88.65 o                         
  18   7   2         35.97       -120.33        92.17 o                         
  19   7   2        454.37        332.19       107.34 o                         
  20   7   2        407.05        293.38       114.96 o                         
   0   8   2      39473.46      43061.44       288.37 o                         
   1   8   2      10202.42      11853.26       104.75 o                         
   2   8   2      19727.46      21754.97       162.56 o                         
   3   8   2      14339.68      16555.14       118.94 o                         
   4   8   2      24748.59      26234.74       408.30 o                         
   5   8   2       1648.42       1456.70        57.31 o                         
   6   8   2        999.25        688.42        32.09 o                         
   7   8   2       4219.11       4277.44       104.97 o                         
   8   8   2         33.03         42.55        32.17 o                         
   9   8   2       5639.31       5761.90       136.09 o                         
  10   8   2       4044.18       3979.22        93.38 o                         
  11   8   2        683.33        684.49        51.67 o                         
  12   8   2       3501.21       3125.52       100.87 o                         
  13   8   2         79.20        -32.23        54.10 o                         
  14   8   2        577.30        565.25        75.71 o                         
  15   8   2        339.19        263.14        81.90 o                         
  16   8   2        234.41        134.53        84.54 o                         
  17   8   2        146.77         99.35        91.35 o                         
  18   8   2        694.25        587.59       110.23 o                         
  19   8   2        199.37        182.97       102.29 o                         
  20   8   2         39.07          3.58       104.12 o                         
   1   9   2       9215.33      10729.50       208.56 o                         
   2   9   2        344.01        437.54        31.79 o                         
   3   9   2       4222.59       5128.04        73.44 o                         
   4   9   2         25.58         24.92        30.44 o                         
   5   9   2       2132.61       2278.53        69.65 o                         
   6   9   2        917.25       1016.36        40.21 o                         
   7   9   2       3229.33       3144.87        66.40 o                         
   8   9   2       4394.32       4363.52       128.52 o                         
   9   9   2       2560.56       2495.77        68.70 o                         
  10   9   2       7542.17       7167.84       208.60 o                         
  11   9   2        633.99        555.39        50.12 o                         
  12   9   2       4144.50       3862.60       108.29 o                         
  13   9   2       1094.27        952.57        70.46 o                         
  14   9   2       1634.01       1812.24        96.65 o                         
  15   9   2        955.17       1044.35        99.01 o                         
  16   9   2       2561.21       2426.95       128.60 o                         
  17   9   2         11.49        -24.11        86.39 o                         
  18   9   2         39.09        -63.51        91.68 o                         
  19   9   2        196.85         72.13       101.82 o                         
  20   9   2        127.15         46.73       103.29 o                         
   0  10   2       3251.10       3233.89       119.29 o                         
   1  10   2       4471.81       4492.88       149.79 o                         
   2  10   2         38.37         23.16        16.37 o                         
   3  10   2      20169.87      23001.22       159.94 o                         
   4  10   2       7341.25       7944.85       100.45 o                         
   5  10   2        328.09        376.86        43.46 o                         
   6  10   2       9610.51       9061.36       262.54 o                         
   7  10   2      11673.41      12117.72       330.63 o                         
   8  10   2       8086.51       8497.22       221.32 o                         
   9  10   2       5220.37       5618.21       115.51 o                         
  10  10   2       2797.14       2664.15        87.62 o                         
  11  10   2       1073.08       1117.64        58.38 o                         
  12  10   2          4.35          3.77        46.44 o                         
  13  10   2          8.13        -49.52        53.13 o                         
  14  10   2       4677.91       3986.50       123.06 o                         
  15  10   2         81.89         53.74        73.72 o                         
  16  10   2         31.69         44.44        82.74 o                         
  17  10   2          1.12       -123.87        82.58 o                         
  18  10   2        258.04        207.57        96.82 o                         
  19  10   2        189.88        117.49        97.93 o                         
   1  11   2         99.88        114.61        47.37 o                         
   2  11   2        987.70       1309.73        52.93 o                         
   3  11   2        677.10        915.56        41.63 o                         
   4  11   2       5030.26       5123.38        85.75 o                         
   5  11   2        811.01        831.47        47.99 o                         
   6  11   2         56.18         94.41        29.13 o                         
   7  11   2       2707.75       2752.69        97.88 o                         
   8  11   2       2791.00       2673.45        74.07 o                         
   9  11   2       1974.76       1915.98        67.12 o                         
  10  11   2       8635.50       8505.77       222.38 o                         
  11  11   2        701.82        558.78        52.66 o                         
  12  11   2       1685.07       1704.47       100.49 o                         
  13  11   2       2558.44       2309.56        94.40 o                         
  14  11   2       2099.01       2317.26       108.17 o                         
  15  11   2        997.83        834.45       102.28 o                         
  16  11   2       3009.54       3005.13       154.86 o                         
  17  11   2        220.52        164.32       101.44 o                         
  18  11   2        605.62        650.94       118.97 o                         
  19  11   2        655.67        844.10       127.98 o                         
   0  12   2     172256.81     205484.28      1479.29 o                         
   1  12   2       5961.81       7230.76       130.61 o                         
   2  12   2         37.80          6.57        45.96 o                         
   3  12   2        453.02        373.52        69.60 o                         
   4  12   2         80.21         75.00        37.01 o                         
   5  12   2        306.57        314.23        41.67 o                         
   6  12   2      12031.25      12736.52       350.58 o                         
   7  12   2       1178.40       1124.76        47.91 o                         
   8  12   2       1147.01       1056.00        56.45 o                         
   9  12   2       1157.97       1082.90        56.73 o                         
  10  12   2       2271.94       2173.08        73.98 o                         
  11  12   2        485.41        477.46        54.65 o                         
  12  12   2        918.39        957.50        68.00 o                         
  13  12   2        259.64        255.63        68.68 o                         
  14  12   2        112.90         22.98        73.22 o                         
  15  12   2        128.38        107.16        91.71 o                         
  16  12   2        595.70        682.93       103.15 o                         
  17  12   2        344.12        228.19        97.43 o                         
  18  12   2          8.29        -21.40       102.87 o                         
  19  12   2          5.03         33.50       149.41 o                         
   1  13   2          3.43          7.70        51.43 o                         
   2  13   2       1469.47       1664.81        93.62 o                         
   3  13   2        986.63       1242.88        52.37 o                         
   4  13   2       1805.39       2239.17        63.20 o                         
   5  13   2       3443.38       3806.87        82.26 o                         
   6  13   2       2016.91       2115.04        79.61 o                         
   7  13   2       2942.65       2911.08       113.49 o                         
   8  13   2       5820.76       5540.93       158.51 o                         
   9  13   2        573.59        582.39        51.31 o                         
  10  13   2       3494.98       3641.71       122.04 o                         
  11  13   2        170.23        125.83        50.98 o                         
  12  13   2       1229.09       1324.47        77.51 o                         
  13  13   2         12.11        -47.09        62.71 o                         
  14  13   2       2572.90       2933.28       124.03 o                         
  15  13   2       1972.38       2008.30       173.41 o                         
  16  13   2       2758.65       3204.74       208.14 o                         
  17  13   2        234.13        235.48       139.39 o                         
  18  13   2       2925.57       3112.26       227.01 o                         
   0  14   2       4565.46       5343.22       308.33 o                         
   1  14   2          0.99        -24.73        91.70 o                         
   2  14   2         27.99        -13.88        57.79 o                         
   3  14   2        298.23        221.51        43.18 o                         
   4  14   2         92.88         36.18        28.31 o                         
   5  14   2       2396.11       2442.49        84.56 o                         
   6  14   2       2435.58       2650.62        85.84 o                         
   7  14   2        947.71        888.68        46.76 o                         
   8  14   2       1690.61       1633.95        65.93 o                         
   9  14   2       1069.71       1143.65        58.86 o                         
  10  14   2         22.51         -9.02        48.45 o                         
  11  14   2        258.85        240.09        59.03 o                         
  12  14   2        105.86        -45.79        62.14 o                         
  13  14   2        175.55        111.40        85.84 o                         
  14  14   2        326.31        333.73        98.26 o                         
  15  14   2         40.33         81.18       133.65 o                         
  16  14   2          1.76        -30.66       131.68 o                         
  17  14   2          0.49         43.43       135.09 o                         
  18  14   2         74.48        162.90       145.73 o                         
   1  15   2        338.79        426.10       113.85 o                         
   2  15   2        596.73        580.51        72.31 o                         
   3  15   2         91.64         20.71        78.49 o                         
   4  15   2       2726.43       3254.72       109.87 o                         
   5  15   2         24.91        -27.21        63.34 o                         
   6  15   2       2802.84       2822.67       104.53 o                         
   7  15   2         28.27          7.74        35.02 o                         
   8  15   2        470.64        462.04        50.45 o                         
   9  15   2        242.96        131.91        48.11 o                         
  10  15   2        533.03        548.04        60.20 o                         
  11  15   2        525.44        380.88        65.65 o                         
  12  15   2        679.00        680.88        76.52 o                         
  13  15   2         24.26        -79.40        88.22 o                         
  14  15   2       2932.51       3225.16       158.87 o                         
  15  15   2         36.14        -41.01       137.04 o                         
  16  15   2       1832.17       2243.23       214.70 o                         
  17  15   2        389.21        472.49       201.40 o                         
   0  16   2       2496.74       2511.48       256.94 o                         
   1  16   2        642.64        844.66       141.35 o                         
   2  16   2          6.55         -8.45        77.39 o                         
   3  16   2        518.40        467.81       101.09 o                         
   4  16   2        631.14        803.62        72.40 o                         
   5  16   2       1537.89       1671.01        96.05 o                         
   6  16   2        582.18        546.95        62.69 o                         
   7  16   2        561.19        533.38        69.78 o                         
   8  16   2         28.24         10.88        43.55 o                         
   9  16   2         22.52        -40.97        47.98 o                         
  10  16   2         27.26        -27.30        51.76 o                         
  11  16   2         24.82        -40.90        58.72 o                         
  12  16   2         49.71        -39.19        65.36 o                         
  13  16   2         45.72        -84.79        91.17 o                         
  14  16   2       1168.13       1143.26       126.78 o                         
  15  16   2        208.86        260.74       149.35 o                         
  16  16   2          1.64        116.85       155.47 o                         
  17  16   2         35.16        102.01       188.55 o                         
   1  17   2        462.11        474.41       127.13 o                         
   2  17   2          7.60          5.75       108.99 o                         
   3  17   2       1392.17       1488.59       163.49 o                         
   4  17   2       2958.01       3268.93       171.40 o                         
   5  17   2        555.26        577.05        78.21 o                         
   6  17   2       4272.04       4052.35       210.36 o                         
   7  17   2         28.67          9.27        60.35 o                         
   8  17   2       2034.51       1902.38        84.72 o                         
   9  17   2        531.57        401.65        57.56 o                         
  10  17   2       1006.96       1046.81        71.50 o                         
  11  17   2        238.78        139.39        65.02 o                         
  12  17   2       2215.24       2273.27       103.66 o                         
  13  17   2        230.84        195.15        97.27 o                         
  14  17   2       2042.70       2219.42       148.95 o                         
  15  17   2        157.56         99.88       149.37 o                         
  16  17   2       1668.06       1897.65       213.53 o                         
   0  18   2        893.15        894.02       223.31 o                         
   1  18   2        741.74        731.63       150.34 o                         
   2  18   2        558.67        633.98       146.91 o                         
   3  18   2        215.36        116.23       130.48 o                         
   4  18   2        430.61        423.27       150.67 o                         
   5  18   2        364.25        509.68       146.08 o                         
   6  18   2        977.42        939.54        72.27 o                         
   7  18   2        149.34        171.78        68.89 o                         
   8  18   2       1102.47       1030.40        61.47 o                         
   9  18   2        289.44        172.52        55.55 o                         
  10  18   2          3.29        -40.10        54.49 o                         
  11  18   2         22.95        -93.39        62.26 o                         
  12  18   2         13.92         -1.27        79.52 o                         
  13  18   2          2.80        -81.73        95.55 o                         
  14  18   2          3.40         35.45       102.55 o                         
  15  18   2          9.53         57.74       149.35 o                         
  16  18   2         20.79        -95.38       145.89 o                         
   1  19   2        109.47          1.36       133.37 o                         
   2  19   2          7.36          8.44       124.17 o                         
   3  19   2        373.94        339.00       146.58 o                         
   4  19   2       6506.17       7212.75       304.35 o                         
   5  19   2        139.51          1.77       136.05 o                         
   6  19   2       1319.11       1234.46        96.96 o                         
   7  19   2         15.93        -83.25        79.25 o                         
   8  19   2        206.97        188.81        49.41 o                         
   9  19   2        376.87        366.53        58.91 o                         
  10  19   2       1034.53       1152.94        74.70 o                         
  11  19   2        511.80        430.03        72.76 o                         
  12  19   2       1904.17       1853.67       116.68 o                         
  13  19   2        869.89       1001.91       122.08 o                         
  14  19   2       1461.43       1716.74       151.42 o                         
  15  19   2         11.33        -55.17       142.87 o                         
   0  20   2         48.08          0.72       204.03 o                         
   1  20   2         36.93          0.49       139.15 o                         
   2  20   2       1458.14       1600.86       191.78 o                         
   3  20   2         20.50        -26.09       142.82 o                         
   4  20   2         79.55         63.39       137.56 o                         
   5  20   2        437.83        320.44       127.64 o                         
   6  20   2         40.61         14.39        73.42 o                         
   7  20   2         59.21         79.04        84.89 o                         
   8  20   2        260.59        196.36        53.45 o                         
   9  20   2         74.14        -33.68        58.75 o                         
  10  20   2         29.05        -17.89        65.19 o                         
  11  20   2        165.97        111.81        76.53 o                         
  12  20   2        562.70        455.25       107.00 o                         
  13  20   2         52.95        116.30       118.01 o                         
  14  20   2          4.23         44.05       135.77 o                         
   1  21   2          9.07        -37.04       137.86 o                         
   2  21   2        824.78       1183.13       188.11 o                         
   3  21   2        103.97         96.06       148.70 o                         
   4  21   2        889.20        955.83       182.51 o                         
   5  21   2        415.80        326.23       137.37 o                         
   6  21   2       3121.92       2658.19       160.52 o                         
   7  21   2         70.35         40.68        90.30 o                         
   8  21   2       2640.40       2311.04        99.90 o                         
   9  21   2          7.85          8.83        59.89 o                         
  10  21   2        418.64        480.64        78.93 o                         
  11  21   2        321.00        191.78        79.95 o                         
  12  21   2        514.84        381.97       107.43 o                         
  13  21   2        326.93        261.23       128.34 o                         
   0  22   2       2167.88       2862.35       349.54 o                         
   1  22   2        101.91         75.41       152.97 o                         
   2  22   2        837.45        718.54       176.42 o                         
   3  22   2          1.42        -91.43       141.38 o                         
   4  22   2          7.89        -21.73       154.27 o                         
   5  22   2        307.98        458.61       148.87 o                         
   6  22   2       1190.88       1054.37       102.60 o                         
   7  22   2        227.90        262.23        97.78 o                         
   8  22   2       1624.32       1472.01        74.43 o                         
   9  22   2       1313.50       1248.38        84.53 o                         
  10  22   2        116.67         84.06        71.75 o                         
  11  22   2        366.60        234.79        84.69 o                         
  12  22   2         28.28        -82.57       103.12 o                         
   1  23   2        151.90        231.68       165.92 o                         
   2  23   2          3.37        -42.66       155.34 o                         
   3  23   2         57.40         27.42       159.07 o                         
   4  23   2          7.03        -73.98       156.35 o                         
   5  23   2        442.75        474.74       188.66 o                         
   6  23   2        515.81        380.53        98.35 o                         
   7  23   2       1004.12        976.78       128.28 o                         
   8  23   2        518.15        554.64        69.49 o                         
   9  23   2        390.42        354.88        70.30 o                         
  10  23   2        312.61        318.06        97.15 o                         
  11  23   2        749.57        719.68       151.09 o                         
   0  24   2        947.74       1089.20       372.96 o                         
   1  24   2          7.90         65.55       173.20 o                         
   2  24   2        850.00       1154.63       219.37 o                         
   3  24   2         29.03        -93.30       164.49 o                         
   4  24   2        241.55        241.42       181.35 o                         
   5  24   2         97.41        157.24       180.00 o                         
   6  24   2        206.53        151.67        96.48 o                         
   7  24   2        355.16        334.49       114.91 o                         
   8  24   2        569.79        561.11        83.74 o                         
   9  24   2        774.23        708.92       102.88 o                         
  10  24   2        170.67         81.58       119.55 o                         
   1  25   2          4.44       -158.96       164.36 o                         
   2  25   2       1634.53       1887.55       247.05 o                         
   3  25   2         28.27        -46.78       173.88 o                         
   4  25   2        172.85        106.00       188.82 o                         
   5  25   2         63.87         23.84       202.40 o                         
   6  25   2        147.79         69.22       217.42 o                         
   7  25   2          7.61          4.16       172.79 o                         
   8  25   2        256.02        455.73       278.15 o                         
   0  26   2       1415.30       1232.39       336.09 o                         
   1  26   2         28.27        -21.86       193.17 o                         
   2  26   2        566.15        761.34       226.10 o                         
   3  26   2          2.89        -97.19       182.87 o                         
   4  26   2        790.49       1046.31       226.93 o                         
   5  26   2        128.08         53.24       218.22 o                         
   6  26   2        414.73        831.40       268.10 o                         
   7  26   2       1051.11       1252.36       454.67 o                         
   1  27   2         22.15        129.89       201.93 o                         
   2  27   2         42.93          3.97       194.74 o                         
   3  27   2         27.37         10.27       194.69 o                         
   4  27   2          0.19         14.63       184.76 o                         
   1   1   3        228.54        222.94        21.06 o                         
   2   1   3      13090.11      14037.51       285.94 o                         
   3   1   3       5205.54       5853.05       109.55 o                         
   4   1   3         16.60         -2.43        14.56 o                         
   5   1   3      16648.11      16898.43       260.62 o                         
   6   1   3      20312.20      21474.51       381.71 o                         
   7   1   3      17154.49      17165.67       245.75 o                         
   8   1   3       3716.86       3541.83        56.34 o                         
   9   1   3       8620.71       8012.98       111.02 o                         
  10   1   3        727.07        610.55        37.21 o                         
  11   1   3       6102.72       5933.07        89.83 o                         
  12   1   3       1993.41       1905.01        58.23 o                         
  13   1   3       1535.38       1574.60        94.74 o                         
  14   1   3       2761.49       2707.44       133.46 o                         
  15   1   3       5826.89       6183.23       186.84 o                         
  16   1   3       4035.06       3914.67       169.96 o                         
  17   1   3       2349.40       2574.53       157.23 o                         
  18   1   3        988.55       1010.69       148.82 o                         
  19   1   3       4966.36       5257.09       236.26 o                         
  20   1   3         70.38         19.49       141.17 o                         
  21   1   3         45.10         -0.99       148.46 o                         
   0   2   3      23494.24      22462.61       389.57 o                         
   1   2   3        780.15        787.81        16.67 o                         
   2   2   3        262.16        373.47        15.31 o                         
   3   2   3        811.56        864.63        22.20 o                         
   4   2   3       2356.16       2482.23        52.22 o                         
   5   2   3        367.24        334.76        21.05 o                         
   6   2   3        410.35        381.15        25.74 o                         
   7   2   3       2197.50       2366.08        62.23 o                         
   8   2   3        517.40        460.32        35.24 o                         
   9   2   3        428.06        290.40        29.86 o                         
  10   2   3        159.18        100.11        31.53 o                         
  11   2   3        325.55        278.30        38.62 o                         
  12   2   3       2727.56       2617.31        68.92 o                         
  13   2   3       1068.55       1089.43        88.88 o                         
  14   2   3         20.80        -31.63        73.96 o                         
  15   2   3        352.37        347.99       101.40 o                         
  16   2   3         61.14          9.63        98.68 o                         
  17   2   3         12.01        -53.50       108.92 o                         
  18   2   3        430.03        446.82       134.80 o                         
  19   2   3        250.07        245.15       135.13 o                         
  20   2   3        505.39        564.13       153.07 o                         
  21   2   3        365.40        428.83       161.72 o                         
   1   3   3       8017.07       8467.93       164.61 o                         
   2   3   3      32675.87      35569.17       765.84 o                         
   3   3   3      10299.62      10488.00       196.47 o                         
   4   3   3       4757.29       4884.67        73.57 o                         
   5   3   3       1442.48       1280.44        31.35 o                         
   6   3   3      22740.53      24481.96       300.65 o                         
   7   3   3         72.82          2.96        19.52 o                         
   8   3   3      15479.56      15785.42       239.91 o                         
   9   3   3       1297.40       1176.02        42.71 o                         
  10   3   3       1371.86       1149.25        55.69 o                         
  11   3   3       2717.49       2599.46        81.82 o                         
  12   3   3       2599.85       2362.74        78.19 o                         
  13   3   3       2753.34       2619.43       109.27 o                         
  14   3   3       1320.58       1201.68       100.56 o                         
  15   3   3       5889.99       6085.84       171.73 o                         
  16   3   3       2240.79       2548.57       149.93 o                         
  17   3   3       1752.00       1826.13       149.78 o                         
  18   3   3       1499.87       1543.62       161.98 o                         
  19   3   3       1474.37       1860.78       177.06 o                         
  20   3   3       1733.80       2095.58       191.85 o                         
  21   3   3       1184.99       1198.43       182.42 o                         
   0   4   3      23129.83      24478.10       621.69 o                         
   1   4   3      17835.31      21014.58       118.63 o                         
   2   4   3      25097.14      28954.58       485.59 o                         
   3   4   3         56.98         97.48        18.34 o                         
   4   4   3       3669.06       3772.52        65.29 o                         
   5   4   3       1766.40       1431.11        37.71 o                         
   6   4   3       4134.66       4365.11        75.15 o                         
   7   4   3        423.43        499.01        30.66 o                         
   8   4   3       4312.92       4786.30        84.42 o                         
   9   4   3          3.34         -2.01        26.80 o                         
  10   4   3       1467.52       1446.46        55.65 o                         
  11   4   3        629.20        664.79        51.71 o                         
  12   4   3        113.29        109.69        40.19 o                         
  13   4   3        578.56        581.05        79.32 o                         
  14   4   3       2935.59       2758.14       116.95 o                         
  15   4   3        273.09        185.19        77.41 o                         
  16   4   3          1.04        -25.42        79.88 o                         
  17   4   3         28.57         -9.36       108.90 o                         
  18   4   3         45.62        -15.89       114.52 o                         
  19   4   3       1061.44       1261.05       166.03 o                         
  20   4   3        248.32        371.61       149.97 o                         
  21   4   3        210.01        227.25       156.61 o                         
   1   5   3        741.01        966.35        35.93 o                         
   2   5   3       4221.75       4652.10        93.75 o                         
   3   5   3        717.96        767.61        25.49 o                         
   4   5   3       4792.63       4912.55       118.65 o                         
   5   5   3        167.75        109.22        23.25 o                         
   6   5   3         85.36         78.25        27.07 o                         
   7   5   3       4388.87       4318.57        95.71 o                         
   8   5   3       6041.99       6031.39       150.08 o                         
   9   5   3       9466.09       9111.27       192.95 o                         
  10   5   3       1282.81       1196.62        94.02 o                         
  11   5   3       7521.59       7357.34       185.31 o                         
  12   5   3       5539.47       5439.26        97.38 o                         
  13   5   3       6154.49       5929.84       159.26 o                         
  14   5   3       1961.97       2037.52       107.76 o                         
  15   5   3       2564.75       2586.22       122.51 o                         
  16   5   3         69.81         40.88        82.27 o                         
  17   5   3       2961.49       3075.33       150.20 o                         
  18   5   3       1062.48        975.43       140.48 o                         
  19   5   3       1313.46       1534.73       170.26 o                         
  20   5   3        360.55        369.58       142.86 o                         
   0   6   3      61465.48      68131.65      1914.04 o                         
   1   6   3      63935.66      74890.68       594.32 o                         
   2   6   3      14019.34      15784.03       148.53 o                         
   3   6   3      11501.72      13084.87       138.65 o                         
   4   6   3       6769.31       6877.82       188.28 o                         
   5   6   3       1584.57       1628.87        41.86 o                         
   6   6   3      11266.41      11280.67       268.05 o                         
   7   6   3        195.00        139.62        30.80 o                         
   8   6   3        534.56        492.46        39.39 o                         
   9   6   3        129.56        109.28        35.91 o                         
  10   6   3      10209.44      10281.46       254.44 o                         
  11   6   3        275.00        266.99        40.55 o                         
  12   6   3       1606.51       1462.39        66.87 o                         
  13   6   3         69.18         75.24        59.35 o                         
  14   6   3        613.93        566.20        82.18 o                         
  15   6   3        420.15        361.64        84.29 o                         
  16   6   3         10.33          3.33        81.08 o                         
  17   6   3        960.30        691.35       103.51 o                         
  18   6   3        234.33        261.56       102.30 o                         
  19   6   3         16.31         85.49       127.13 o                         
  20   6   3        569.78        875.35       161.49 o                         
   1   7   3         12.54         45.93        22.81 o                         
   2   7   3       2129.13       2327.52        56.80 o                         
   3   7   3       3977.42       4156.57       118.53 o                         
   4   7   3       2808.03       3179.85        86.35 o                         
   5   7   3      14240.25      14837.79       342.47 o                         
   6   7   3      18414.29      18761.51       368.07 o                         
   7   7   3       5549.40       5368.94       125.91 o                         
   8   7   3       3196.26       3073.27        64.54 o                         
   9   7   3       3585.39       3373.13        94.91 o                         
  10   7   3       7058.01       6805.40       166.15 o                         
  11   7   3       1240.09       1200.21        56.99 o                         
  12   7   3       2374.46       2323.91        77.22 o                         
  13   7   3       1711.41       1649.49        87.45 o                         
  14   7   3       2607.23       2483.29       118.31 o                         
  15   7   3       4161.51       3933.33       149.52 o                         
  16   7   3        282.50        199.30        88.02 o                         
  17   7   3       1506.38       1494.67       119.06 o                         
  18   7   3        415.11        355.98       105.77 o                         
  19   7   3        830.76        688.91       117.88 o                         
  20   7   3        890.95        899.76       129.53 o                         
   0   8   3       1253.95        734.85       261.23 o                         
   1   8   3      31617.49      35985.30       494.35 o                         
   2   8   3        765.23        737.30        36.65 o                         
   3   8   3      12930.02      15179.83       112.40 o                         
   4   8   3       7079.17       7579.66       137.01 o                         
   5   8   3       6861.78       6011.10       173.03 o                         
   6   8   3       3528.41       3265.03        88.33 o                         
   7   8   3       3593.70       3262.65        80.56 o                         
   8   8   3        276.23        366.68        37.30 o                         
   9   8   3       4324.75       4209.63       117.89 o                         
  10   8   3       2469.43       2481.94        69.37 o                         
  11   8   3       1965.44       1930.17        64.23 o                         
  12   8   3        291.62        233.81        50.17 o                         
  13   8   3          3.01        -12.05        53.57 o                         
  14   8   3       2520.85       2293.56       103.09 o                         
  15   8   3         32.44         21.59        77.29 o                         
  16   8   3        265.93        154.96        84.63 o                         
  17   8   3          2.03        -45.17        86.04 o                         
  18   8   3         28.40        -31.09        91.73 o                         
  19   8   3          7.06        -80.56        92.61 o                         
  20   8   3          1.52       -144.59        96.39 o                         
   1   9   3       3975.12       3847.96       387.66 o                         
   2   9   3       6511.64       8264.94        91.04 o                         
   3   9   3       1008.67       1234.64        46.72 o                         
   4   9   3       9709.17      10578.29       157.77 o                         
   5   9   3        491.04        525.56        29.31 o                         
   6   9   3        296.42        344.38        31.42 o                         
   7   9   3         10.09        -33.07        26.82 o                         
   8   9   3         38.38         23.97        33.87 o                         
   9   9   3        684.38        634.32        45.50 o                         
  10   9   3       3818.85       3599.72        88.23 o                         
  11   9   3        827.05        870.04        52.92 o                         
  12   9   3       2536.00       2320.80       108.61 o                         
  13   9   3        789.92        743.98        71.11 o                         
  14   9   3        956.95        976.09        95.37 o                         
  15   9   3        330.19        292.98        83.94 o                         
  16   9   3        273.73        229.57        87.72 o                         
  17   9   3        249.51        291.99        92.56 o                         
  18   9   3        475.32        518.76       108.39 o                         
  19   9   3        574.09        520.67       112.56 o                         
  20   9   3         30.79        -98.89        97.43 o                         
   0  10   3       5366.68       5793.18       121.57 o                         
   1  10   3      18025.58      19080.82       530.89 o                         
   2  10   3       3751.67       4681.95       144.40 o                         
   3  10   3      16052.15      17505.04       138.35 o                         
   4  10   3       2757.97       2716.62        85.83 o                         
   5  10   3       3546.45       3536.34        82.61 o                         
   6  10   3       8930.27       8104.21       258.57 o                         
   7  10   3         19.78        -36.01        32.21 o                         
   8  10   3       1012.73        979.49        50.65 o                         
   9  10   3       1689.23       1683.05        59.63 o                         
  10  10   3       2172.28       2079.06        66.28 o                         
  11  10   3        479.78        407.20        49.47 o                         
  12  10   3       2778.24       2615.41        82.96 o                         
  13  10   3          4.00         -4.87        54.17 o                         
  14  10   3       2623.89       2291.21       105.48 o                         
  15  10   3          2.94        -53.61        73.81 o                         
  16  10   3        113.56         45.32        81.33 o                         
  17  10   3          0.61        -68.51        81.32 o                         
  18  10   3         65.63        -59.56        89.76 o                         
  19  10   3        298.24        322.56       104.57 o                         
   1  11   3       1273.54       1431.55        59.98 o                         
   2  11   3        296.65        305.02        44.08 o                         
   3  11   3       7217.40       8199.67        95.51 o                         
   4  11   3        541.82        654.04        46.31 o                         
   5  11   3       1699.57       1765.16        68.85 o                         
   6  11   3        669.94        645.00        35.98 o                         
   7  11   3        564.27        447.55        41.87 o                         
   8  11   3         53.48         41.66        38.88 o                         
   9  11   3       2258.55       2165.34        69.70 o                         
  10  11   3        315.85        264.77        49.19 o                         
  11  11   3       1378.39       1277.13        59.00 o                         
  12  11   3       1028.13       1007.16        63.37 o                         
  13  11   3       1182.46       1046.28        76.90 o                         
  14  11   3          3.04        -92.01        61.34 o                         
  15  11   3       1413.80       1431.24       113.69 o                         
  16  11   3       1137.24       1051.36       113.73 o                         
  17  11   3         53.26         -1.02        94.79 o                         
  18  11   3         70.73         78.10       103.72 o                         
  19  11   3        157.25        145.93       108.40 o                         
   0  12   3     104639.91     124664.70       644.81 o                         
   1  12   3        613.82        550.29        62.84 o                         
   2  12   3      21749.22      24807.15       310.24 o                         
   3  12   3         56.00         -2.33        30.10 o                         
   4  12   3       1646.37       1667.52        60.26 o                         
   5  12   3       4334.20       4141.37        82.00 o                         
   6  12   3       3880.64       3940.06       170.97 o                         
   7  12   3       2274.72       2120.54        68.89 o                         
   8  12   3       3744.42       3709.66       102.03 o                         
   9  12   3        368.47        326.86        47.43 o                         
  10  12   3       1738.35       1762.88        68.90 o                         
  11  12   3        348.18        343.95        53.34 o                         
  12  12   3       1991.77       2004.24        81.65 o                         
  13  12   3        378.51        317.06        74.06 o                         
  14  12   3        255.98        149.09        76.78 o                         
  15  12   3        155.89        157.37        82.39 o                         
  16  12   3         21.68          9.98        83.24 o                         
  17  12   3         84.70         -6.31        86.33 o                         
  18  12   3         15.01         15.54       104.90 o                         
  19  12   3         26.13        -54.83       106.02 o                         
   1  13   3         17.17         22.50        45.01 o                         
   2  13   3         65.94         86.48        37.34 o                         
   3  13   3        307.17        328.03        35.22 o                         
   4  13   3        143.56        235.47        41.28 o                         
   5  13   3         16.75         16.14        38.53 o                         
   6  13   3        577.67        670.21        56.23 o                         
   7  13   3        175.43        188.16        37.79 o                         
   8  13   3        355.33        328.20        46.73 o                         
   9  13   3        121.33         80.77        45.56 o                         
  10  13   3        108.57        104.84        49.23 o                         
  11  13   3        977.32        976.11        64.33 o                         
  12  13   3        578.38        551.35        66.87 o                         
  13  13   3       1675.57       1726.55       104.57 o                         
  14  13   3         99.54         31.81        72.31 o                         
  15  13   3         16.00          9.85       111.91 o                         
  16  13   3          2.89         90.38       128.05 o                         
  17  13   3        138.31         59.74       138.57 o                         
  18  13   3        211.45        186.46       147.47 o                         
   0  14   3       1887.35       1782.78       209.37 o                         
   1  14   3      10101.98      11265.71       163.21 o                         
   2  14   3       1852.40       2070.03        84.20 o                         
   3  14   3       7010.75       7531.52       101.00 o                         
   4  14   3       1313.53       1342.85        68.28 o                         
   5  14   3      11559.01      11686.70       256.37 o                         
   6  14   3       8443.06       8458.66       254.52 o                         
   7  14   3      10263.84       9621.21       347.83 o                         
   8  14   3       4336.54       4186.14       101.07 o                         
   9  14   3       3641.83       3433.24        96.03 o                         
  10  14   3        403.27        370.60        58.33 o                         
  11  14   3       2164.32       2177.10        93.29 o                         
  12  14   3       1289.72       1226.20        85.23 o                         
  13  14   3       1833.56       1883.31       119.09 o                         
  14  14   3         46.75        -63.39        84.97 o                         
  15  14   3          6.98        -53.84       124.21 o                         
  16  14   3         40.30         75.34       146.12 o                         
  17  14   3         46.77         15.26       148.88 o                         
  18  14   3        236.65        336.08       204.69 o                         
   1  15   3         82.34         80.63        56.96 o                         
   2  15   3        134.60        128.17        64.80 o                         
   3  15   3        765.24        884.15        52.17 o                         
   4  15   3        952.92       1339.42        85.12 o                         
   5  15   3        101.96        126.62        50.45 o                         
   6  15   3        174.16        121.02        55.78 o                         
   7  15   3        109.80        107.90        35.90 o                         
   8  15   3        207.07        185.97        46.34 o                         
   9  15   3        423.22        422.57        54.24 o                         
  10  15   3         16.64        -10.02        50.63 o                         
  11  15   3          7.96        -61.59        58.72 o                         
  12  15   3          4.78        -89.75        59.84 o                         
  13  15   3          8.87        -64.09        86.29 o                         
  14  15   3          2.77        -53.22        89.88 o                         
  15  15   3        102.99         95.09       164.76 o                         
  16  15   3         61.80        169.60       178.06 o                         
  17  15   3        282.03        115.08       157.71 o                         
   0  16   3       3496.55       3939.82       304.55 o                         
   1  16   3       8354.39       9346.87       293.18 o                         
   2  16   3       4174.60       4689.99       168.27 o                         
   3  16   3       7350.00       7856.03       212.09 o                         
   4  16   3       3264.25       3574.24       117.31 o                         
   5  16   3       4857.26       4930.18       185.02 o                         
   6  16   3       1218.40       1294.04        74.07 o                         
   7  16   3       4174.47       3741.20       188.85 o                         
   8  16   3        637.31        670.97        53.47 o                         
   9  16   3       2917.99       2866.90        97.59 o                         
  10  16   3         62.07         46.94        52.55 o                         
  11  16   3        618.46        578.50        70.47 o                         
  12  16   3         37.23          4.27        64.71 o                         
  13  16   3        376.79        327.35        96.17 o                         
  14  16   3        470.34        291.18       117.99 o                         
  15  16   3        125.87         84.79       145.04 o                         
  16  16   3         11.22       -167.51       146.76 o                         
  17  16   3         14.34         25.75       164.60 o                         
   1  17   3         49.83         16.74       110.85 o                         
   2  17   3        619.73        805.77       104.06 o                         
   3  17   3        360.60        377.14       101.89 o                         
   4  17   3        990.88       1092.06        92.43 o                         
   5  17   3        199.07        143.41        68.55 o                         
   6  17   3       1024.79       1145.02        83.53 o                         
   7  17   3        401.50        444.71        55.69 o                         
   8  17   3         80.06         84.71        45.10 o                         
   9  17   3        218.11        177.66        53.79 o                         
  10  17   3        188.86         60.90        56.07 o                         
  11  17   3        637.14        621.17        72.80 o                         
  12  17   3        112.46         87.71        79.36 o                         
  13  17   3        377.69        237.22        99.64 o                         
  14  17   3        137.43         51.97       110.88 o                         
  15  17   3        148.12        183.86       148.94 o                         
  16  17   3        209.27        245.02       162.15 o                         
   0  18   3       4312.06       4373.39       350.56 o                         
   1  18   3        703.22        497.08       144.82 o                         
   2  18   3        400.51        379.59       140.41 o                         
   3  18   3       2610.60       3099.71       163.01 o                         
   4  18   3       2472.18       2847.69       171.27 o                         
   5  18   3       1594.20       1804.26        97.15 o                         
   6  18   3        544.85        653.10        74.43 o                         
   7  18   3       2914.55       3187.80       130.00 o                         
   8  18   3       1088.00       1024.71        59.36 o                         
   9  18   3       3710.77       3560.38       113.23 o                         
  10  18   3       1167.63       1253.44        74.84 o                         
  11  18   3        987.50       1021.80        82.51 o                         
  12  18   3         84.32         58.15        81.30 o                         
  13  18   3        509.00        543.40       111.40 o                         
  14  18   3        623.92        702.59       130.48 o                         
  15  18   3        812.27        734.44       175.72 o                         
  16  18   3        138.06        118.68       153.17 o                         
   1  19   3          2.03        -29.53       121.81 o                         
   2  19   3        823.39        935.35       168.43 o                         
   3  19   3         59.55        -28.04       128.31 o                         
   4  19   3        144.92        133.21       137.45 o                         
   5  19   3        880.41        737.63       136.63 o                         
   6  19   3         48.53          6.44        82.77 o                         
   7  19   3         65.31         -3.55        76.93 o                         
   8  19   3          1.06        -15.64        45.30 o                         
   9  19   3        209.29        246.31        56.72 o                         
  10  19   3        124.61         53.84        61.09 o                         
  11  19   3        488.65        482.79        76.05 o                         
  12  19   3        576.28        409.79        92.05 o                         
  13  19   3        687.23        752.56       118.45 o                         
  14  19   3          8.66        -63.70       105.86 o                         
  15  19   3         22.02         -7.23       147.13 o                         
   0  20   3       2721.55       2903.97       323.76 o                         
   1  20   3       1217.87       1462.91       183.09 o                         
   2  20   3        944.61        966.40       178.04 o                         
   3  20   3       3555.60       4108.39       259.28 o                         
   4  20   3       1067.62       1144.47       151.41 o                         
   5  20   3       1069.58       1502.82       163.54 o                         
   6  20   3         34.23         69.07        92.05 o                         
   7  20   3       2651.10       2570.95       152.46 o                         
   8  20   3        581.77        558.66        60.42 o                         
   9  20   3        914.51        883.10        72.26 o                         
  10  20   3        778.27        756.41        83.07 o                         
  11  20   3        572.78        534.70        85.51 o                         
  12  20   3         76.54         60.30        97.88 o                         
  13  20   3        851.60        832.57       143.52 o                         
  14  20   3         17.88         22.56       135.51 o                         
   1  21   3        324.38        198.73       153.62 o                         
   2  21   3        509.95        528.44       165.16 o                         
   3  21   3        183.66        133.65       151.74 o                         
   4  21   3         13.23         70.26       117.02 o                         
   5  21   3        252.17        315.68       133.69 o                         
   6  21   3        184.03        127.32        82.01 o                         
   7  21   3       1367.10       1272.39       119.17 o                         
   8  21   3        411.18        365.64        58.39 o                         
   9  21   3        275.86        237.11        63.37 o                         
  10  21   3       1239.93       1223.52        92.25 o                         
  11  21   3        251.13        222.63        81.10 o                         
  12  21   3        911.95        887.15       118.87 o                         
  13  21   3        378.73        166.40       138.28 o                         
   0  22   3         74.83         77.89       222.23 o                         
   1  22   3        173.09         60.39       154.36 o                         
   2  22   3        287.73        325.39       166.12 o                         
   3  22   3       1166.53       1355.23       200.92 o                         
   4  22   3        841.48        931.35       194.62 o                         
   5  22   3       2519.06       2999.73       294.44 o                         
   6  22   3         48.60         48.11        88.67 o                         
   7  22   3       2013.29       2019.35       138.36 o                         
   8  22   3       1406.72       1174.79        71.53 o                         
   9  22   3        221.36        150.91        64.72 o                         
  10  22   3        527.95        539.68        81.52 o                         
  11  22   3         85.66          3.62        78.51 o                         
  12  22   3        174.40        138.65       146.78 o                         
   1  23   3          2.18         42.02       166.29 o                         
   2  23   3        197.04        258.63       161.79 o                         
   3  23   3        311.96        371.62       179.12 o                         
   4  23   3        143.97        205.99       169.86 o                         
   5  23   3         10.98        -93.96        89.22 o                         
   6  23   3         29.56        116.66        91.05 o                         
   7  23   3        211.16        263.64       110.46 o                         
   8  23   3       1414.58       1304.66        78.78 o                         
   9  23   3        168.30        123.28        69.12 o                         
  10  23   3       1597.97       1361.74       122.40 o                         
  11  23   3        325.41        267.68       147.53 o                         
   0  24   3          5.00         19.08       252.86 o                         
   1  24   3       2189.24       2751.26       268.12 o                         
   2  24   3         41.49       -219.16       166.32 o                         
   3  24   3        285.68        264.88       182.07 o                         
   4  24   3        197.43        390.19       186.83 o                         
   5  24   3        450.36        334.33       109.09 o                         
   6  24   3        627.91        499.41       120.00 o                         
   7  24   3         37.19         37.43       109.64 o                         
   8  24   3        143.08        139.91        73.09 o                         
   9  24   3        168.03        207.88        95.36 o                         
  10  24   3         40.02        -60.30       112.51 o                         
   1  25   3          5.77        103.62       180.08 o                         
   2  25   3          5.77         85.98       186.15 o                         
   3  25   3         57.18         96.38       178.01 o                         
   4  25   3         98.63         38.29       177.05 o                         
   5  25   3         12.06         46.21       206.53 o                         
   6  25   3        616.35        744.13       243.74 o                         
   7  25   3         33.37         -1.77       206.63 o                         
   8  25   3        818.66       1081.95       185.47 o                         
   0  26   3         46.02         10.87       267.16 o                         
   1  26   3        783.82        898.42       213.60 o                         
   2  26   3        360.76        452.77       210.83 o                         
   3  26   3        493.37        359.44       204.51 o                         
   4  26   3         38.29       -126.20       212.54 o                         
   5  26   3       1028.03        950.52       270.46 o                         
   6  26   3        413.53        442.81       234.80 o                         
   1  27   3         12.38          0.26       189.13 o                         
   2  27   3        107.91         61.23       195.72 o                         
   3  27   3         86.06        -50.32       188.79 o                         
   0   0   4     356736.09     311458.34      5457.19 o                         
   1   0   4      18431.17      16878.56       536.87 o                         
   3   0   4      66420.70      66788.95      1472.44 o                         
   4   0   4       3549.41       4291.13        78.18 o                         
   5   0   4        822.47        569.42        37.82 o                         
   6   0   4      35712.20      33060.16       608.80 o                         
   7   0   4      40427.95      40131.14       867.21 o                         
   8   0   4       3924.57       4824.70        88.00 o                         
   9   0   4       8627.61       7748.58       161.18 o                         
  10   0   4       9211.20       8746.78       229.15 o                         
  11   0   4       7940.79       7430.87       181.82 o                         
  12   0   4      19608.12      17614.25       461.06 o                         
  13   0   4          8.54       -119.44       107.56 o                         
  14   0   4       4073.62       3885.43       215.99 o                         
  15   0   4         78.25         27.37       128.84 o                         
  16   0   4       2554.22       2235.59       198.20 o                         
  17   0   4          0.21        -99.95       141.79 o                         
  18   0   4          9.75        112.23       162.46 o                         
  19   0   4        150.59        108.98       187.59 o                         
  20   0   4       2268.77       3050.58       303.07 o                         
  21   0   4        232.33         65.38       201.62 o                         
   1   1   4       6645.21       7490.50       200.95 o                         
   2   1   4       1478.42       1504.57        54.75 o                         
   3   1   4        185.51        106.65        15.15 o                         
   4   1   4        199.19        164.01        17.69 o                         
   5   1   4       7612.22       8614.18       145.65 o                         
   6   1   4        887.33        938.42        32.91 o                         
   7   1   4        210.26        273.26        26.38 o                         
   8   1   4       3318.85       3445.09        54.93 o                         
   9   1   4        559.60        615.09        34.45 o                         
  10   1   4        702.38        600.49        36.67 o                         
  11   1   4         31.11         13.66        32.96 o                         
  12   1   4       1597.62       1637.09        55.95 o                         
  13   1   4       2201.60       2145.02       113.06 o                         
  14   1   4         20.03        -94.85        80.61 o                         
  15   1   4       2037.23       2025.17       131.79 o                         
  16   1   4         56.79          2.82        98.28 o                         
  17   1   4        171.65         36.87       105.78 o                         
  18   1   4         86.43         24.62       110.61 o                         
  19   1   4          5.04         12.81       130.31 o                         
  20   1   4         23.67         27.88       141.94 o                         
  21   1   4        185.32        298.12       154.61 o                         
   0   2   4       4384.42       4429.01        56.90 o                         
   1   2   4      17432.35      19154.30       331.80 o                         
   2   2   4       4970.15       4869.18       116.35 o                         
   3   2   4      11657.90      10614.32       221.48 o                         
   4   2   4       7165.79       6971.18       109.60 o                         
   5   2   4       6538.38       6722.70       123.88 o                         
   6   2   4       8435.93       8506.61       178.31 o                         
   7   2   4      34609.89      36466.52       505.58 o                         
   8   2   4       1185.24        949.36        51.88 o                         
   9   2   4       2762.57       2751.97        55.00 o                         
  10   2   4       1170.64       1059.08        43.07 o                         
  11   2   4       6877.16       6248.19       131.62 o                         
  12   2   4       1567.88       1574.98        58.91 o                         
  13   2   4        852.69        857.05        84.68 o                         
  14   2   4        303.62        298.55        83.13 o                         
  15   2   4        315.09        248.65        97.30 o                         
  16   2   4        947.74        957.82       121.69 o                         
  17   2   4         33.67        -90.01       102.40 o                         
  18   2   4        452.27        478.08       121.79 o                         
  19   2   4       1869.37       2380.67       188.82 o                         
  20   2   4        554.52        228.94       146.91 o                         
  21   2   4        201.87        -11.07       145.72 o                         
   1   3   4      46188.48      51031.61       739.92 o                         
   2   3   4       1998.90       2064.09        42.25 o                         
   3   3   4         77.38         88.16        16.78 o                         
   4   3   4       1545.34       1749.00        32.44 o                         
   5   3   4       1143.59       1320.39        32.65 o                         
   6   3   4       4889.84       5026.58        85.14 o                         
   7   3   4        671.20        616.82        29.13 o                         
   8   3   4       1367.78       1387.95        41.14 o                         
   9   3   4        768.44        628.32        37.16 o                         
  10   3   4        568.95        408.93        36.46 o                         
  11   3   4       1209.74       1037.34        52.49 o                         
  12   3   4       2818.38       2937.15        83.91 o                         
  13   3   4       1185.84       1380.46        93.28 o                         
  14   3   4        295.05        174.66        80.36 o                         
  15   3   4         76.60         42.72        80.93 o                         
  16   3   4        228.76        130.23       101.05 o                         
  17   3   4       1525.00       1662.56       139.91 o                         
  18   3   4         97.15          1.66       116.20 o                         
  19   3   4          3.12         26.95       127.48 o                         
  20   3   4        266.74        171.85       145.39 o                         
  21   3   4        325.63        517.85       163.72 o                         
   0   4   4     164684.56     169691.31      3471.07 o                         
   1   4   4       5107.13       4567.10       114.73 o                         
   2   4   4       6981.42       7629.92       159.18 o                         
   3   4   4       1806.08       2132.97        53.46 o                         
   4   4   4      11290.58      11790.16       217.14 o                         
   5   4   4      32454.58      33228.44       631.81 o                         
   6   4   4      10984.39       9479.56       162.26 o                         
   7   4   4       4470.85       4077.37        81.32 o                         
   8   4   4        906.41        819.52        35.49 o                         
   9   4   4       2207.11       2030.50        87.54 o                         
  10   4   4       5888.47       5741.35       119.52 o                         
  11   4   4       1365.52       1177.32        58.05 o                         
  12   4   4       5977.79       5208.73       221.12 o                         
  13   4   4       1068.23       1132.48        88.54 o                         
  14   4   4       4153.48       3798.02       141.18 o                         
  15   4   4        871.72        802.30        97.46 o                         
  16   4   4        352.62        175.45        82.46 o                         
  17   4   4          4.61        -77.98       101.94 o                         
  18   4   4         76.71         18.16       115.25 o                         
  19   4   4         78.48        -57.25       125.18 o                         
  20   4   4        482.69        587.92       156.44 o                         
  21   4   4         17.73        148.93       217.43 o                         
   1   5   4       1010.32       1112.94        43.25 o                         
   2   5   4       2733.19       2763.34        54.60 o                         
   3   5   4      13817.92      14858.65       329.54 o                         
   4   5   4       6690.55       7688.33       177.49 o                         
   5   5   4      10587.29      10801.06       214.85 o                         
   6   5   4      12541.32      14246.99       312.71 o                         
   7   5   4         59.94          7.99        30.51 o                         
   8   5   4       7864.69       7839.04       176.67 o                         
   9   5   4       3397.39       3203.07        72.67 o                         
  10   5   4       1329.23       1168.98        72.98 o                         
  11   5   4       5660.94       5466.23       118.70 o                         
  12   5   4       5299.32       5192.89       112.97 o                         
  13   5   4        327.63        268.25        73.17 o                         
  14   5   4       4159.83       4006.38       135.28 o                         
  15   5   4       1919.73       2030.38       112.92 o                         
  16   5   4        146.74        105.89        81.88 o                         
  17   5   4        423.29        266.96        94.10 o                         
  18   5   4        578.52        447.92       129.09 o                         
  19   5   4          6.58         67.59       122.88 o                         
  20   5   4        426.41        443.86       155.48 o                         
   0   6   4        406.49        689.74        42.45 o                         
   1   6   4      21631.59      23538.28       245.04 o                         
   2   6   4      53900.94      61667.02       960.71 o                         
   3   6   4      27524.37      28037.92       546.36 o                         
   4   6   4       9164.35       8861.12       258.03 o                         
   5   6   4      47108.27      48422.54      1054.00 o                         
   6   6   4        154.72        206.80        29.61 o                         
   7   6   4       8388.32       8496.16       198.86 o                         
   8   6   4      13010.49      12909.48       252.97 o                         
   9   6   4       9803.71       9890.32       237.90 o                         
  10   6   4       4371.80       4394.84        93.59 o                         
  11   6   4       6536.07       6397.69       157.50 o                         
  12   6   4          7.46        -45.74        46.48 o                         
  13   6   4       1014.91       1000.32        80.83 o                         
  14   6   4         18.51        -28.04        69.18 o                         
  15   6   4       1064.45        952.47        96.74 o                         
  16   6   4         65.28        -73.36        76.68 o                         
  17   6   4         72.00        -41.56        84.12 o                         
  18   6   4         23.74         -7.82        91.18 o                         
  19   6   4       1702.31       2083.27       170.08 o                         
  20   6   4         46.40        -88.50       133.40 o                         
   1   7   4       3268.71       3932.95        64.35 o                         
   2   7   4         31.43         56.59        30.52 o                         
   3   7   4       9045.43      10540.57       180.97 o                         
   4   7   4       2372.93       2368.41        67.01 o                         
   5   7   4        953.45        907.75        38.20 o                         
   6   7   4        637.63        580.38        33.39 o                         
   7   7   4         10.21        -17.69        28.90 o                         
   8   7   4        816.21        905.33        43.18 o                         
   9   7   4       5166.05       5088.14       121.96 o                         
  10   7   4       7238.13       6942.28       172.65 o                         
  11   7   4       5363.78       5207.00       111.12 o                         
  12   7   4       4116.21       3857.65       126.86 o                         
  13   7   4      13297.65      12539.58       303.06 o                         
  14   7   4       2890.88       2775.82       117.97 o                         
  15   7   4         14.57        -25.15        73.17 o                         
  16   7   4       1016.63        818.58       100.24 o                         
  17   7   4       1107.14       1268.52       115.38 o                         
  18   7   4          6.53        -30.28        92.35 o                         
  19   7   4        333.06        427.43       112.88 o                         
  20   7   4         59.81        -67.58       104.25 o                         
   0   8   4       8004.20       8394.44       186.07 o                         
   1   8   4       5492.54       5249.58        91.62 o                         
   2   8   4      19299.79      22483.75       186.19 o                         
   3   8   4       6384.38       6776.41       148.46 o                         
   4   8   4      12043.81      12828.21       281.54 o                         
   5   8   4         20.46         31.73        24.28 o                         
   6   8   4       6751.35       6213.42       167.49 o                         
   7   8   4        265.03        433.98        34.82 o                         
   8   8   4       1517.80       1406.21        53.41 o                         
   9   8   4       5847.03       5862.80       143.07 o                         
  10   8   4       1331.23       1291.05        56.31 o                         
  11   8   4         25.16         42.16        40.96 o                         
  12   8   4        392.20        315.94        52.53 o                         
  13   8   4          4.85        -19.63        59.12 o                         
  14   8   4         62.66         88.84        71.72 o                         
  15   8   4        299.58        238.91        82.70 o                         
  16   8   4         22.73         48.54        81.58 o                         
  17   8   4         10.83        -57.34        86.00 o                         
  18   8   4          1.29        -22.40        92.18 o                         
  19   8   4        643.32        712.85       118.28 o                         
  20   8   4          0.57          3.17        99.90 o                         
   1   9   4       1451.73       1482.03       129.80 o                         
   2   9   4       1530.76       1903.79        52.50 o                         
   3   9   4         21.74         68.79        37.41 o                         
   4   9   4        998.71       1146.44        51.71 o                         
   5   9   4       5579.40       5864.58       148.20 o                         
   6   9   4       1183.25       1142.70        41.04 o                         
   7   9   4      10972.92      10976.11       277.68 o                         
   8   9   4      18444.92      18554.66       443.87 o                         
   9   9   4       4943.31       4724.40       111.26 o                         
  10   9   4       2533.94       2408.40        69.06 o                         
  11   9   4       3477.56       3327.87        92.58 o                         
  12   9   4       3039.21       2954.94        80.58 o                         
  13   9   4       3688.40       3489.62       109.69 o                         
  14   9   4       1638.20       1434.16        90.85 o                         
  15   9   4        732.10        773.21        95.16 o                         
  16   9   4       2639.44       2478.66       140.50 o                         
  17   9   4       1357.02       1277.31       112.42 o                         
  18   9   4        902.66        977.01       112.62 o                         
  19   9   4       1654.21       1622.89       136.17 o                         
  20   9   4       1238.92       1363.91       250.08 o                         
   0  10   4       3476.26       4308.62       123.32 o                         
   1  10   4       3974.92       3791.69       427.03 o                         
   2  10   4        431.62        752.41        44.25 o                         
   3  10   4       5200.20       5509.59        84.22 o                         
   4  10   4       9164.43      10042.64       166.30 o                         
   5  10   4         13.45          1.68        28.80 o                         
   6  10   4       3646.80       3615.25       102.46 o                         
   7  10   4       4187.80       4091.42        95.99 o                         
   8  10   4         46.68         36.42        37.95 o                         
   9  10   4       1588.42       1550.69        55.51 o                         
  10  10   4        302.25        346.43        44.85 o                         
  11  10   4       1264.35       1232.10        59.30 o                         
  12  10   4          6.04        -41.60        45.27 o                         
  13  10   4        502.46        521.99        70.65 o                         
  14  10   4          8.34         -9.73        70.15 o                         
  15  10   4        225.54        238.98        81.80 o                         
  16  10   4         40.04         12.13        79.51 o                         
  17  10   4        143.35        110.07        85.74 o                         
  18  10   4         68.68        125.13        92.24 o                         
  19  10   4        255.35        109.52        99.99 o                         
   1  11   4        110.18        145.68        41.44 o                         
   2  11   4         80.53        117.28        32.05 o                         
   3  11   4       7904.80       9161.34       106.86 o                         
   4  11   4        618.67        607.73        40.03 o                         
   5  11   4       4371.68       4503.58        90.37 o                         
   6  11   4         92.47         50.00        29.53 o                         
   7  11   4      15118.41      15295.39       378.42 o                         
   8  11   4       2414.79       2647.25        69.63 o                         
   9  11   4       4170.47       4096.23        88.65 o                         
  10  11   4       2909.06       2952.11        84.10 o                         
  11  11   4       4493.68       4320.53       109.83 o                         
  12  11   4       2258.83       2197.90        77.32 o                         
  13  11   4       8037.05       8049.08       240.29 o                         
  14  11   4        803.53        873.18        88.58 o                         
  15  11   4        710.43        661.06        98.54 o                         
  16  11   4       1797.32       1886.38       129.27 o                         
  17  11   4        685.61        750.69       112.70 o                         
  18  11   4        578.90        559.65       120.56 o                         
  19  11   4        222.43        240.89       111.33 o                         
   0  12   4       5714.78       7236.23       156.98 o                         
   1  12   4      44316.61      50157.54       795.26 o                         
   2  12   4       2349.23       2844.37        84.18 o                         
   3  12   4       8475.91       9460.75       107.69 o                         
   4  12   4         98.61         60.34        41.13 o                         
   5  12   4       3793.68       3865.71        91.22 o                         
   6  12   4       4088.84       3813.25       137.22 o                         
   7  12   4       1624.22       1509.65        59.56 o                         
   8  12   4         22.82         25.90        39.85 o                         
   9  12   4         17.98          5.05        41.43 o                         
  10  12   4        254.17        225.83        48.18 o                         
  11  12   4         50.90         93.74        48.69 o                         
  12  12   4        100.04         14.12        55.70 o                         
  13  12   4         83.71        123.74        71.00 o                         
  14  12   4         14.75        -59.95        62.85 o                         
  15  12   4       1054.33       1168.02       104.62 o                         
  16  12   4         21.71         64.04        83.10 o                         
  17  12   4        268.05        185.29        90.37 o                         
  18  12   4         53.23        -56.06       107.25 o                         
  19  12   4        127.98         63.89       110.55 o                         
   1  13   4         29.98         27.97        42.25 o                         
   2  13   4       9342.81       9508.45       287.04 o                         
   3  13   4        611.31        501.97        68.20 o                         
   4  13   4       2017.06       2299.28        73.88 o                         
   5  13   4         39.37        -38.46        41.06 o                         
   6  13   4       7058.97       6532.04       190.35 o                         
   7  13   4       3090.72       3081.15       113.77 o                         
   8  13   4       5361.77       5303.48       142.31 o                         
   9  13   4        768.48        690.62        55.68 o                         
  10  13   4       1400.77       1453.36        65.77 o                         
  11  13   4       1792.36       1848.07        81.04 o                         
  12  13   4       1473.42       1493.92        79.48 o                         
  13  13   4        221.61        158.57        76.06 o                         
  14  13   4       1248.29       1464.03       115.33 o                         
  15  13   4       3196.75       3452.88       208.48 o                         
  16  13   4        145.63        148.22       123.72 o                         
  17  13   4       1341.80       1325.36       168.60 o                         
  18  13   4        929.00        725.94       193.07 o                         
   0  14   4        281.48        445.48        69.72 o                         
   1  14   4       2893.08       3404.17        85.88 o                         
   2  14   4        292.19        326.59        46.31 o                         
   3  14   4         93.67         74.50        45.97 o                         
   4  14   4         89.52         27.66        42.83 o                         
   5  14   4       3083.58       2878.49        84.35 o                         
   6  14   4       2372.94       2578.01        87.08 o                         
   7  14   4          3.04        -39.97        34.81 o                         
   8  14   4       4329.00       4255.73       136.79 o                         
   9  14   4        488.85        493.09        55.23 o                         
  10  14   4        353.31        337.36        57.60 o                         
  11  14   4        950.31        858.34        75.81 o                         
  12  14   4       2092.08       2271.11        95.68 o                         
  13  14   4          8.78       -111.82        74.54 o                         
  14  14   4       1719.32       1788.81       135.75 o                         
  15  14   4        191.29        180.62       126.73 o                         
  16  14   4         69.93        -33.35       156.36 o                         
  17  14   4        244.96        283.32       194.36 o                         
  18  14   4          0.84        131.65       189.41 o                         
   1  15   4         70.32         66.86        50.83 o                         
   2  15   4        636.51        714.66        61.23 o                         
   3  15   4        768.80        815.02        71.50 o                         
   4  15   4       2316.76       2354.64       100.12 o                         
   5  15   4       1420.08       1367.63        76.55 o                         
   6  15   4       1171.91       1250.60        75.31 o                         
   7  15   4        614.62        560.12        45.16 o                         
   8  15   4         50.52         14.37        42.23 o                         
   9  15   4       2121.16       1980.42        75.53 o                         
  10  15   4       1757.87       1680.45        76.30 o                         
  11  15   4       1802.72       1762.30        88.43 o                         
  12  15   4       3405.84       3274.61       122.74 o                         
  13  15   4        628.35        818.58       112.53 o                         
  14  15   4        737.62        671.98       133.88 o                         
  15  15   4       1119.26       1159.98       185.99 o                         
  16  15   4        424.32        442.57       195.10 o                         
  17  15   4       1604.37       1974.90       252.96 o                         
   0  16   4        258.07        317.98        89.49 o                         
   1  16   4        179.07        268.37        85.80 o                         
   2  16   4       3438.88       3620.66       161.61 o                         
   3  16   4        485.86        484.26        66.17 o                         
   4  16   4         41.06         42.59        59.29 o                         
   5  16   4         48.99         83.36        55.76 o                         
   6  16   4          0.64         -2.38        61.78 o                         
   7  16   4       2929.35       2821.10       163.17 o                         
   8  16   4        758.28        655.51        52.57 o                         
   9  16   4        101.20         63.67        51.30 o                         
  10  16   4         66.15         11.83        52.93 o                         
  11  16   4        203.41         99.64        62.89 o                         
  12  16   4        123.82        146.20        76.16 o                         
  13  16   4        592.85        486.84        99.96 o                         
  14  16   4          3.93        -73.97       102.26 o                         
  15  16   4        123.47          0.43       139.26 o                         
  16  16   4         53.78        -71.13       151.91 o                         
  17  16   4         84.10        -23.32       162.00 o                         
   1  17   4        173.34        206.77        83.91 o                         
   2  17   4         91.43        186.17        89.71 o                         
   3  17   4         16.79        -24.12        65.36 o                         
   4  17   4        667.35        714.96        72.02 o                         
   5  17   4       1734.94       1800.40        86.74 o                         
   6  17   4       1924.77       2160.13       101.37 o                         
   7  17   4        112.28         72.10        37.06 o                         
   8  17   4       1883.44       1882.32        70.02 o                         
   9  17   4        684.01        700.35        62.41 o                         
  10  17   4        659.32        541.81        63.99 o                         
  11  17   4        226.90        243.29        67.67 o                         
  12  17   4       2722.59       2664.84       121.51 o                         
  13  17   4         21.59        101.48        93.09 o                         
  14  17   4       1614.58       1630.54       143.19 o                         
  15  17   4        381.52        455.38       161.55 o                         
  16  17   4        734.93        805.48       186.35 o                         
   0  18   4      31035.06      32772.53      1021.79 o                         
   1  18   4         98.84        187.69       131.23 o                         
   2  18   4       3874.75       4422.05       175.01 o                         
   3  18   4        333.13        282.40       107.75 o                         
   4  18   4          2.14        -93.91        62.61 o                         
   5  18   4         65.13         47.29        55.72 o                         
   6  18   4        414.23        476.03        75.03 o                         
   7  18   4        127.01        115.30        47.60 o                         
   8  18   4        330.03        328.78        49.48 o                         
   9  18   4         15.08        -45.89        50.66 o                         
  10  18   4        715.30        594.04        69.76 o                         
  11  18   4        462.27        448.07        72.70 o                         
  12  18   4       1045.39       1018.19        98.60 o                         
  13  18   4          2.43        -47.39        96.32 o                         
  14  18   4         61.83       -129.45       109.53 o                         
  15  18   4        228.54        148.62       155.64 o                         
   1  19   4        388.34        389.49       144.82 o                         
   2  19   4        771.25        649.04       153.66 o                         
   3  19   4        255.79        184.20        95.03 o                         
   4  19   4       4000.00       4074.19       174.01 o                         
   5  19   4       1045.47        977.25        89.53 o                         
   6  19   4        753.34        917.84       106.07 o                         
   7  19   4       1694.79       1706.41        99.97 o                         
   8  19   4         82.25         88.51        46.76 o                         
   9  19   4       3092.41       3119.28        95.91 o                         
  10  19   4         16.97        -44.35        58.48 o                         
  11  19   4       1569.45       1483.45        89.40 o                         
  12  19   4         41.87        -86.22        82.36 o                         
  13  19   4       2031.89       2236.42       158.12 o                         
  14  19   4        192.11        128.25       117.63 o                         
  15  19   4        807.63        915.69       181.49 o                         
   0  20   4         25.02        -79.36       192.72 o                         
   1  20   4        479.69        454.11       151.85 o                         
   2  20   4          9.53        -98.87       135.06 o                         
   3  20   4        846.08        944.60       140.96 o                         
   4  20   4         58.56         32.90       109.99 o                         
   5  20   4       1423.99       1382.63       100.36 o                         
   6  20   4       1280.50       1144.42       112.96 o                         
   7  20   4         52.68         47.74        81.10 o                         
   8  20   4        896.72        831.65        62.58 o                         
   9  20   4          9.62        -70.81        56.22 o                         
  10  20   4        142.12        107.38        69.10 o                         
  11  20   4         70.62         29.50        74.06 o                         
  12  20   4         30.00          2.22        97.05 o                         
  13  20   4        400.85        481.96       147.47 o                         
  14  20   4         13.47       -106.72       131.68 o                         
   1  21   4        263.38        276.69       154.45 o                         
   2  21   4         16.34        -61.47       136.34 o                         
   3  21   4        457.57        444.82       163.33 o                         
   4  21   4         25.34        -78.08       146.37 o                         
   5  21   4        352.27        256.53        96.26 o                         
   6  21   4         33.19         80.21        98.39 o                         
   7  21   4       2566.45       2452.93       181.02 o                         
   8  21   4         18.07        -46.39        50.57 o                         
   9  21   4        721.32        659.84        72.58 o                         
  10  21   4         26.22         22.16        68.78 o                         
  11  21   4        165.77        126.87        78.51 o                         
  12  21   4         40.60        -19.56       116.46 o                         
  13  21   4        364.82        399.26       148.88 o                         
   0  22   4       1190.20       1712.37       313.39 o                         
   1  22   4         82.51         41.68       151.53 o                         
   2  22   4        801.11        720.22       179.99 o                         
   3  22   4         14.19         54.25       153.80 o                         
   4  22   4        197.31        184.19       163.84 o                         
   5  22   4        305.87        222.96        99.61 o                         
   6  22   4        147.22        159.53        92.31 o                         
   7  22   4          3.07        -54.16        97.41 o                         
   8  22   4         47.32        -18.66        54.06 o                         
   9  22   4        680.28        725.79        80.84 o                         
  10  22   4        709.91        583.79        83.66 o                         
  11  22   4        156.59        166.93        97.93 o                         
  12  22   4         64.86         15.07       182.57 o                         
   1  23   4        323.91        570.79       183.36 o                         
   2  23   4       1207.39       1522.36       220.79 o                         
   3  23   4        204.31        222.44       170.34 o                         
   4  23   4        572.31        449.61       181.48 o                         
   5  23   4         59.12        -34.87        96.38 o                         
   6  23   4          2.06          7.47        92.04 o                         
   7  23   4        134.83        225.98       107.72 o                         
   8  23   4        134.11         73.65        56.86 o                         
   9  23   4        219.06        142.95        70.94 o                         
  10  23   4         29.65        -79.54        90.04 o                         
  11  23   4          4.31        -44.66       135.75 o                         
   0  24   4        176.85        191.54       252.26 o                         
   1  24   4       4788.74       4837.36       318.87 o                         
   2  24   4        371.48        550.83       192.87 o                         
   3  24   4       1553.31       1635.32       238.00 o                         
   4  24   4        743.42        876.06       244.62 o                         
   5  24   4        493.58        435.67       122.90 o                         
   6  24   4        197.98        176.20       100.57 o                         
   7  24   4        231.57        245.51       100.10 o                         
   8  24   4       1148.24        993.55        92.73 o                         
   9  24   4        112.67         56.29        89.82 o                         
  10  24   4         74.09         74.19       120.16 o                         
   1  25   4         48.38        100.97       184.44 o                         
   2  25   4        411.89        652.71       200.54 o                         
   3  25   4         12.87        101.10       189.96 o                         
   4  25   4          0.80       -106.43       207.65 o                         
   5  25   4        243.81        199.90       224.42 o                         
   6  25   4        233.44        376.28       229.63 o                         
   7  25   4         33.18        156.50       155.66 o                         
   8  25   4        409.78        432.82       282.02 o                         
   0  26   4       1221.63        996.57       339.12 o                         
   1  26   4        681.51        722.09       222.34 o                         
   2  26   4        775.81        738.88       218.62 o                         
   3  26   4        103.98         29.25       186.51 o                         
   4  26   4        809.93        863.45       265.21 o                         
   5  26   4         28.89         68.20       210.21 o                         
   6  26   4        649.13       1015.17       269.14 o                         
   1  27   4        150.91        180.27       201.25 o                         
   2  27   4          5.05          1.32       192.90 o                         
   3  27   4         12.48         31.54       222.83 o                         
   1   1   5        966.18        891.81        55.78 o                         
   2   1   5        899.53        828.57        73.33 o                         
   3   1   5       1970.50       1897.59        80.87 o                         
   4   1   5       2613.92       2529.62        55.71 o                         
   5   1   5       3339.33       3050.19        61.08 o                         
   6   1   5       6973.30       7099.22       106.67 o                         
   7   1   5         61.04        109.55        23.99 o                         
   8   1   5       1224.13       1027.20        36.53 o                         
   9   1   5       4481.65       4330.68        65.14 o                         
  10   1   5       2076.93       1978.41        50.38 o                         
  11   1   5      13410.71      12799.93       203.11 o                         
  12   1   5       2696.89       2651.18        69.41 o                         
  13   1   5       5929.17       6218.07       161.61 o                         
  14   1   5        426.25        605.12        99.58 o                         
  15   1   5         22.65        -92.49        88.84 o                         
  16   1   5       4497.18       4802.69       179.90 o                         
  17   1   5         13.96        -45.20        99.83 o                         
  18   1   5       2552.83       3105.43       174.34 o                         
  19   1   5         14.21       -143.14       116.42 o                         
  20   1   5        322.32        256.47       147.81 o                         
  21   1   5        134.00        -13.39       144.90 o                         
   0   2   5        137.46        141.44        26.00 o                         
   1   2   5        673.02        805.00        24.83 o                         
   2   2   5       6092.94       5988.25       135.63 o                         
   3   2   5        141.29        176.31        20.55 o                         
   4   2   5         42.60         15.74        15.81 o                         
   5   2   5       2449.99       2805.45        68.58 o                         
   6   2   5       1188.42       1367.84        41.83 o                         
   7   2   5       1486.19       1537.92        80.90 o                         
   8   2   5        479.43        391.63        25.56 o                         
   9   2   5       2857.34       3011.73        57.60 o                         
  10   2   5        434.61        454.18        36.90 o                         
  11   2   5        662.09        679.91        43.68 o                         
  12   2   5         78.03         41.02        38.35 o                         
  13   2   5       6047.97       6304.79       160.95 o                         
  14   2   5       5195.20       4875.35       155.17 o                         
  15   2   5         76.23         32.90        89.67 o                         
  16   2   5         18.05         58.22        98.05 o                         
  17   2   5          0.83        -89.91        98.41 o                         
  18   2   5          8.63        -62.04       107.74 o                         
  19   2   5          9.99       -129.85       122.29 o                         
  20   2   5         20.72        -19.07       138.24 o                         
  21   2   5         21.61       -112.61       145.27 o                         
   1   3   5       9732.86      10166.08       163.52 o                         
   2   3   5       8945.55       9564.36       207.42 o                         
   3   3   5       1051.78       1247.71        29.85 o                         
   4   3   5      18350.81      18558.62       359.24 o                         
   5   3   5          4.43         14.37        18.32 o                         
   6   3   5      15187.38      14375.57       252.31 o                         
   7   3   5       9582.47       9662.05       176.40 o                         
   8   3   5       5341.54       4980.90        91.70 o                         
   9   3   5       2579.47       2266.90        59.36 o                         
  10   3   5      11698.80      10696.10       326.01 o                         
  11   3   5       4299.30       4075.75       105.26 o                         
  12   3   5       4199.58       4276.54        96.85 o                         
  13   3   5       3636.69       3653.34       126.95 o                         
  14   3   5       5637.22       6003.03       166.39 o                         
  15   3   5         46.58        -82.17        89.06 o                         
  16   3   5       3891.45       4241.46       174.74 o                         
  17   3   5       1944.14       2071.58       149.27 o                         
  18   3   5       1027.14        987.34       134.46 o                         
  19   3   5         70.05         63.26       125.72 o                         
  20   3   5        713.84        723.77       159.91 o                         
  21   3   5        341.70        317.37       216.89 o                         
   0   4   5       9184.74       9284.35       209.11 o                         
   1   4   5       1163.11       1315.47        36.54 o                         
   2   4   5       7031.10       6792.51       162.36 o                         
   3   4   5       2983.07       3095.60        65.98 o                         
   4   4   5       4818.96       4804.19        95.75 o                         
   5   4   5       1611.34       1693.74        38.82 o                         
   6   4   5       4739.05       4688.02        89.96 o                         
   7   4   5       4254.06       4588.97        90.74 o                         
   8   4   5       2102.81       1835.17        64.83 o                         
   9   4   5        224.29        212.11        40.92 o                         
  10   4   5          5.24         31.33        38.97 o                         
  11   4   5         90.47         52.38        41.01 o                         
  12   4   5        392.75        245.85        38.09 o                         
  13   4   5       2287.91       2414.69       106.96 o                         
  14   4   5        212.42        146.59        81.70 o                         
  15   4   5        112.91         27.67        82.69 o                         
  16   4   5          0.62        -18.53        97.01 o                         
  17   4   5         26.72         41.92       105.92 o                         
  18   4   5        361.84        219.23       115.25 o                         
  19   4   5        119.11         92.51       123.61 o                         
  20   4   5         13.23         60.95       140.78 o                         
   1   5   5        388.26        453.33        22.55 o                         
   2   5   5       1310.93       1387.93        38.14 o                         
   3   5   5       1181.95       1378.20        44.65 o                         
   4   5   5       3703.69       4058.61       110.31 o                         
   5   5   5        899.18        862.97        33.04 o                         
   6   5   5         30.84         65.26        27.03 o                         
   7   5   5       5665.68       6092.64       143.48 o                         
   8   5   5       3747.52       3661.38        75.90 o                         
   9   5   5        382.88        260.77        40.91 o                         
  10   5   5       9226.27       8889.45       184.32 o                         
  11   5   5       1662.01       1503.84        64.72 o                         
  12   5   5        733.49        665.94        62.85 o                         
  13   5   5       1405.43       1516.17        96.94 o                         
  14   5   5       7343.65       7261.27       176.07 o                         
  15   5   5        554.58        506.38        88.82 o                         
  16   5   5        583.76        664.97        95.52 o                         
  17   5   5        900.08        693.92       110.18 o                         
  18   5   5       1083.91       1317.02       150.22 o                         
  19   5   5         64.44         88.20       125.15 o                         
  20   5   5       5566.14       6698.63       273.92 o                         
   0   6   5       3700.72       4516.44       160.01 o                         
   1   6   5      14418.54      15538.70       290.10 o                         
   2   6   5      15300.08      15599.01       294.82 o                         
   3   6   5      11375.91      11517.49       289.21 o                         
   4   6   5      21286.73      22139.75       610.89 o                         
   5   6   5        166.06        203.86        28.60 o                         
   6   6   5       1876.93       2020.89        51.32 o                         
   7   6   5       3806.63       4196.64       103.40 o                         
   8   6   5       8241.31       8277.37       205.28 o                         
   9   6   5       1153.74       1119.11        52.25 o                         
  10   6   5        909.16        939.93        55.08 o                         
  11   6   5       5209.93       4809.73       201.21 o                         
  12   6   5       1064.16        919.00        65.49 o                         
  13   6   5        122.27         46.09        64.72 o                         
  14   6   5        217.56        358.39        78.78 o                         
  15   6   5       1297.24       1264.76       101.23 o                         
  16   6   5        547.76        477.53        92.08 o                         
  17   6   5         56.09       -105.12        83.34 o                         
  18   6   5        146.23         85.90        93.51 o                         
  19   6   5        133.48         46.27       125.38 o                         
  20   6   5         69.76        163.65       140.33 o                         
   1   7   5       2866.13       3170.25        72.93 o                         
   2   7   5        822.85       1027.82        35.12 o                         
   3   7   5       2150.21       2248.48        60.73 o                         
   4   7   5      17508.71      17996.86       475.67 o                         
   5   7   5        623.11        752.85        32.56 o                         
   6   7   5       1166.01       1263.22        40.41 o                         
   7   7   5        167.98        176.14        31.95 o                         
   8   7   5       1673.53       1693.97        53.93 o                         
   9   7   5       1199.77       1323.83        51.34 o                         
  10   7   5       8391.01       8414.16       190.11 o                         
  11   7   5          5.34          2.68        41.99 o                         
  12   7   5       2712.63       2626.96        86.20 o                         
  13   7   5        398.62        382.21        70.72 o                         
  14   7   5       3769.65       3936.69       164.00 o                         
  15   7   5       1311.88       1315.88       101.60 o                         
  16   7   5       2296.62       2592.34       126.72 o                         
  17   7   5        397.75        364.02        97.71 o                         
  18   7   5        914.33        940.70       115.44 o                         
  19   7   5        265.09        311.23       106.49 o                         
  20   7   5        932.04        922.47       130.63 o                         
   0   8   5      16475.71      17818.05       236.83 o                         
   1   8   5       2416.38       2440.82        58.79 o                         
   2   8   5      16768.79      18376.65       166.26 o                         
   3   8   5       3220.99       3331.58        76.75 o                         
   4   8   5      15607.84      16166.40       385.56 o                         
   5   8   5       1533.44       1612.39        44.55 o                         
   6   8   5       1674.26       1554.46        57.83 o                         
   7   8   5       2204.92       2076.44        53.22 o                         
   8   8   5       5037.95       5080.26       120.20 o                         
   9   8   5       2738.35       3053.98        84.25 o                         
  10   8   5       3004.77       3034.55        80.53 o                         
  11   8   5        936.52        906.17        53.14 o                         
  12   8   5       2903.21       2884.82        87.65 o                         
  13   8   5        185.68        177.23        65.69 o                         
  14   8   5        236.12        263.84        76.69 o                         
  15   8   5       1003.33        895.98        94.76 o                         
  16   8   5        830.10        727.15        99.84 o                         
  17   8   5          0.03        -35.92        84.74 o                         
  18   8   5        345.27        508.16       106.46 o                         
  19   8   5        741.46        738.19       117.37 o                         
  20   8   5        240.73        181.48       106.53 o                         
   1   9   5       3401.05       4095.51        79.91 o                         
   2   9   5       1874.88       2370.52        63.73 o                         
   3   9   5       1592.93       1651.55        56.13 o                         
   4   9   5       3441.09       3888.73        83.85 o                         
   5   9   5       3141.76       3076.33        81.45 o                         
   6   9   5       3217.04       3178.08        83.85 o                         
   7   9   5        628.60        599.06        37.41 o                         
   8   9   5       7901.87       7803.54       199.24 o                         
   9   9   5       2804.06       2900.54        71.05 o                         
  10   9   5       5424.49       5239.32       111.60 o                         
  11   9   5        323.98        258.51        46.57 o                         
  12   9   5       2766.64       2793.84        82.70 o                         
  13   9   5         28.68        -24.03        56.60 o                         
  14   9   5       1671.17       1686.78       102.32 o                         
  15   9   5       2204.59       2092.93       118.43 o                         
  16   9   5        977.98        951.85       101.68 o                         
  17   9   5         35.32          8.70        84.68 o                         
  18   9   5       1011.07        951.57       110.57 o                         
  19   9   5        331.02        307.76       104.72 o                         
   0  10   5        229.55        312.78        82.67 o                         
   1  10   5       3897.11       3949.03        70.65 o                         
   2  10   5       8440.19       8581.03        92.76 o                         
   3  10   5       9236.35      10197.26       119.21 o                         
   4  10   5      10291.86      11208.92       200.53 o                         
   5  10   5      10639.06      11012.33       280.22 o                         
   6  10   5       2191.08       2069.57        55.58 o                         
   7  10   5       1739.41       1708.03        54.14 o                         
   8  10   5       8378.37       7842.23       247.98 o                         
   9  10   5        176.98        133.23        38.86 o                         
  10  10   5       4866.37       4713.84       126.13 o                         
  11  10   5         94.04         43.87        42.97 o                         
  12  10   5        569.44        556.81        55.55 o                         
  13  10   5        236.56        183.94        62.02 o                         
  14  10   5        506.04        531.52        88.36 o                         
  15  10   5        220.48        175.41        87.93 o                         
  16  10   5        149.59        109.01        92.26 o                         
  17  10   5          4.85       -119.57        92.82 o                         
  18  10   5        192.21        271.76       108.78 o                         
  19  10   5        911.41        737.32       127.26 o                         
   1  11   5        609.11        543.52        50.94 o                         
   2  11   5         13.65         -6.28        23.14 o                         
   3  11   5        658.30        719.31        47.84 o                         
   4  11   5        932.56       1024.64        49.44 o                         
   5  11   5        930.30       1052.03        40.62 o                         
   6  11   5       2225.20       2141.03        68.52 o                         
   7  11   5        865.12        910.04        45.37 o                         
   8  11   5        665.26        749.69        47.55 o                         
   9  11   5         83.82         35.99        41.92 o                         
  10  11   5          9.71          1.44        36.27 o                         
  11  11   5       1323.94       1290.30        58.85 o                         
  12  11   5        840.33        791.40        60.32 o                         
  13  11   5        141.01         77.57        63.53 o                         
  14  11   5        102.73         69.06        73.75 o                         
  15  11   5        114.09         64.52        83.10 o                         
  16  11   5       1746.95       1717.83       125.82 o                         
  17  11   5        542.77        397.77       105.55 o                         
  18  11   5        792.75        748.39       121.04 o                         
  19  11   5        584.79        413.04       119.38 o                         
   0  12   5       9752.73      10003.35       188.40 o                         
   1  12   5        574.23        481.52        54.41 o                         
   2  12   5        904.19        680.05        41.16 o                         
   3  12   5       7208.04       7534.75       112.57 o                         
   4  12   5       7602.48       7459.51       201.31 o                         
   5  12   5       6502.72       6916.37       109.23 o                         
   6  12   5       9150.16       8586.72       275.19 o                         
   7  12   5       1256.79       1228.40        50.70 o                         
   8  12   5       2115.42       2294.63        67.64 o                         
   9  12   5       1751.49       1735.41        78.28 o                         
  10  12   5         40.30         25.36        43.80 o                         
  11  12   5       2514.02       2527.31        85.68 o                         
  12  12   5        673.82        620.20        66.90 o                         
  13  12   5        994.47        924.20        74.66 o                         
  14  12   5          4.38        -61.03        64.47 o                         
  15  12   5         89.30         22.16        78.29 o                         
  16  12   5         76.71         70.65        85.90 o                         
  17  12   5          0.16        -23.75        94.25 o                         
  18  12   5         24.81       -111.58        99.24 o                         
   1  13   5       1085.27       1300.21        66.53 o                         
   2  13   5       1379.66       1552.64        69.43 o                         
   3  13   5        135.51        147.26        39.15 o                         
   4  13   5       1329.70       1375.41        55.67 o                         
   5  13   5       1976.00       2300.19        81.87 o                         
   6  13   5        576.17        592.50        38.19 o                         
   7  13   5       3681.50       3467.11       105.12 o                         
   8  13   5        221.69        211.20        44.39 o                         
   9  13   5         72.39         46.07        45.71 o                         
  10  13   5         68.18         39.78        46.83 o                         
  11  13   5       1082.09       1132.81        69.78 o                         
  12  13   5       4290.96       4037.25       125.48 o                         
  13  13   5        490.33        469.59        90.33 o                         
  14  13   5        435.58        339.33        94.76 o                         
  15  13   5        283.40        175.09       130.42 o                         
  16  13   5          6.63       -107.85       125.78 o                         
  17  13   5        715.22        562.06       186.29 o                         
  18  13   5        107.70         -0.04       156.34 o                         
   0  14   5       5431.37       5811.82       236.35 o                         
   1  14   5         91.41         50.43        48.07 o                         
   2  14   5       5810.01       5814.12       113.06 o                         
   3  14   5       1116.05       1148.82        67.22 o                         
   4  14   5       1530.29       1677.84        81.37 o                         
   5  14   5        508.51        601.49        57.39 o                         
   6  14   5       4202.05       4230.60       126.14 o                         
   7  14   5         17.15        -31.16        36.37 o                         
   8  14   5       2828.51       2775.26        79.21 o                         
   9  14   5        288.88        263.77        53.96 o                         
  10  14   5        426.30        408.23        61.80 o                         
  11  14   5        265.15        277.24        66.05 o                         
  12  14   5       4043.25       3967.87       131.32 o                         
  13  14   5        261.34        275.83        95.66 o                         
  14  14   5        173.53         13.78       108.01 o                         
  15  14   5         36.02       -115.78       151.29 o                         
  16  14   5         38.70         23.93       155.92 o                         
  17  14   5        242.77         83.16       169.26 o                         
  18  14   5        217.07        124.60       195.10 o                         
   1  15   5        753.78        997.12        70.39 o                         
   2  15   5       2610.44       3161.87       112.22 o                         
   3  15   5       1283.75       1433.65        81.79 o                         
   4  15   5          8.68        -15.88        61.85 o                         
   5  15   5       1198.66       1347.66        79.89 o                         
   6  15   5       2017.91       2056.20        87.22 o                         
   7  15   5       1060.82        922.36        52.89 o                         
   8  15   5       2410.82       2381.06        75.55 o                         
   9  15   5        229.24        174.84        51.97 o                         
  10  15   5        185.22        180.16        58.93 o                         
  11  15   5        241.79        191.56        67.06 o                         
  12  15   5       1234.44       1289.59       102.33 o                         
  13  15   5         59.98         20.89       104.17 o                         
  14  15   5        672.91        473.91       122.09 o                         
  15  15   5        184.62        187.60       158.24 o                         
  16  15   5        223.65        334.01       170.51 o                         
  17  15   5        283.43        179.04       181.46 o                         
   0  16   5      11248.90      11979.68       267.68 o                         
   1  16   5        198.19        196.59        69.93 o                         
   2  16   5      12882.15      14094.06       168.67 o                         
   3  16   5        623.51        573.57        67.32 o                         
   4  16   5       3659.99       3970.62       124.66 o                         
   5  16   5         65.83         53.37        56.99 o                         
   6  16   5       4274.79       4683.15       140.91 o                         
   7  16   5       1463.19       1424.37        60.05 o                         
   8  16   5       5445.60       5699.90       174.75 o                         
   9  16   5       3114.69       3074.58       115.27 o                         
  10  16   5       5541.65       5544.10       195.47 o                         
  11  16   5       1726.40       1839.97        90.00 o                         
  12  16   5        986.69       1021.08        95.42 o                         
  13  16   5       1145.65       1281.34       126.60 o                         
  14  16   5        235.13        197.74       115.52 o                         
  15  16   5        127.32        -49.46       152.04 o                         
  16  16   5         16.40       -146.32       155.28 o                         
  17  16   5        136.00        184.62       191.66 o                         
   1  17   5       1096.57       1352.76        96.75 o                         
   2  17   5        483.68        575.13        74.74 o                         
   3  17   5       2221.94       2297.12        95.15 o                         
   4  17   5         99.31         58.60        63.42 o                         
   5  17   5        662.31        712.26        71.63 o                         
   6  17   5        328.46        315.71        74.24 o                         
   7  17   5       1367.39       1337.99        54.36 o                         
   8  17   5         65.94         92.12        47.07 o                         
   9  17   5       1850.75       1722.30        75.22 o                         
  10  17   5        160.65        145.06        59.64 o                         
  11  17   5       1076.42       1033.36        81.41 o                         
  12  17   5         25.08         -9.59        74.88 o                         
  13  17   5        854.94        899.38       122.03 o                         
  14  17   5        288.16        112.34       107.61 o                         
  15  17   5         40.29        -39.16       138.16 o                         
  16  17   5         37.26       -168.42       149.96 o                         
   0  18   5        134.79        128.76       190.41 o                         
   1  18   5       8101.94       8853.32       217.88 o                         
   2  18   5       5365.47       5688.51       169.90 o                         
   3  18   5       2404.82       2481.70       114.21 o                         
   4  18   5       4023.07       4438.15       126.89 o                         
   5  18   5       2217.34       2308.09        97.26 o                         
   6  18   5       2476.68       2761.37       116.34 o                         
   7  18   5       2342.61       2150.31        74.63 o                         
   8  18   5       2361.74       2460.26        97.19 o                         
   9  18   5        676.29        677.93        62.58 o                         
  10  18   5       1559.02       1594.92        86.65 o                         
  11  18   5         11.92        -29.67        63.42 o                         
  12  18   5       1650.13       1823.61       112.24 o                         
  13  18   5         35.34         58.37       100.06 o                         
  14  18   5       2175.56       2096.43       154.12 o                         
  15  18   5        221.97        316.31       164.28 o                         
   1  19   5        604.26        825.53       161.38 o                         
   2  19   5         16.30        144.73       136.42 o                         
   3  19   5          6.44        -78.78        83.66 o                         
   4  19   5        496.72        552.82       113.77 o                         
   5  19   5         25.43         -8.55        73.54 o                         
   6  19   5         48.50         89.00        87.41 o                         
   7  19   5        827.74        825.78        50.81 o                         
   8  19   5         50.90         65.42        48.06 o                         
   9  19   5         41.12        -12.71        52.74 o                         
  10  19   5        752.73        779.67        74.39 o                         
  11  19   5        545.91        503.21        76.15 o                         
  12  19   5       3217.07       3079.26       131.02 o                         
  13  19   5        210.30        137.58       110.29 o                         
  14  19   5         50.26         18.12       128.95 o                         
  15  19   5        197.93        128.22       155.51 o                         
   0  20   5       2050.44       2623.86       307.20 o                         
   1  20   5        113.93        194.98       144.76 o                         
   2  20   5        560.25        672.26       168.81 o                         
   3  20   5         26.72       -116.36       136.83 o                         
   4  20   5       1832.58       2225.70       248.72 o                         
   5  20   5         62.31         11.69        77.96 o                         
   6  20   5         30.31         31.16        88.58 o                         
   7  20   5        295.12        272.67        50.26 o                         
   8  20   5        321.88        337.37        57.37 o                         
   9  20   5         18.60        -84.85        56.56 o                         
  10  20   5        928.65       1033.11        87.95 o                         
  11  20   5         23.47        -36.45        73.18 o                         
  12  20   5        722.00        800.83       126.97 o                         
  13  20   5         39.27         43.92       135.21 o                         
  14  20   5       2009.57       2263.66       249.49 o                         
   1  21   5        189.81        151.42       150.37 o                         
   2  21   5         35.82         12.68       143.11 o                         
   3  21   5          6.98        -25.05       154.45 o                         
   4  21   5         66.08        -25.95       161.42 o                         
   5  21   5        246.66        142.48       102.34 o                         
   6  21   5        908.72        659.45       136.77 o                         
   7  21   5        490.99        391.28        54.43 o                         
   8  21   5        910.91        804.93        65.57 o                         
   9  21   5         11.86        -52.79        59.43 o                         
  10  21   5        127.51        125.85        72.72 o                         
  11  21   5        263.62         68.52        87.25 o                         
  12  21   5          8.00       -158.19       120.23 o                         
  13  21   5         93.85         18.99       139.89 o                         
   0  22   5        958.75        735.82       264.71 o                         
   1  22   5        374.60        428.08       178.57 o                         
   2  22   5        203.75        382.07       170.09 o                         
   3  22   5        304.43        324.22       173.44 o                         
   4  22   5       1115.65       1328.53       234.68 o                         
   5  22   5        124.03        212.35       108.48 o                         
   6  22   5       1124.67       1144.34       154.78 o                         
   7  22   5         63.04         21.11        49.05 o                         
   8  22   5       1274.82       1229.18        77.08 o                         
   9  22   5         90.37         29.39        70.36 o                         
  10  22   5        267.83        254.91        79.98 o                         
  11  22   5        173.27        119.73       104.40 o                         
  12  22   5        542.73        384.57       281.05 o                         
   1  23   5        198.15         69.57       163.83 o                         
   2  23   5         53.63        153.08       165.04 o                         
   3  23   5         33.54        141.71       171.29 o                         
   4  23   5        204.00        173.20       195.13 o                         
   5  23   5        755.49        690.95       131.85 o                         
   6  23   5        140.85        201.77       100.84 o                         
   7  23   5         17.38          2.01        59.87 o                         
   8  23   5        399.15        337.78        64.67 o                         
   9  23   5         57.26        -19.96        78.21 o                         
  10  23   5        660.81        613.09       106.55 o                         
  11  23   5         39.38        -73.46       138.29 o                         
   0  24   5       9744.72      10166.81       601.17 o                         
   1  24   5        390.09        432.41       194.64 o                         
   2  24   5       3861.40       4187.19       307.57 o                         
   3  24   5          5.36         66.25       197.56 o                         
   4  24   5        712.20       1017.12       246.56 o                         
   5  24   5        149.76        189.65       121.84 o                         
   6  24   5        597.08        523.93        99.66 o                         
   7  24   5         21.59        -41.22        73.54 o                         
   8  24   5        168.37        118.50        76.47 o                         
   9  24   5          7.58       -119.57        97.74 o                         
  10  24   5       1027.39       1025.84       422.31 o                         
   1  25   5         69.38        233.25       184.56 o                         
   2  25   5         79.89         87.36       190.07 o                         
   3  25   5        648.11        728.10       246.18 o                         
   4  25   5         30.71         91.27       205.98 o                         
   5  25   5        684.24        634.12       228.30 o                         
   6  25   5        272.40        259.65       147.94 o                         
   7  25   5        104.76        204.08       155.62 o                         
   8  25   5        960.59       1051.03       265.37 o                         
   0  26   5        107.64        107.13       264.96 o                         
   1  26   5         48.94         78.49       192.43 o                         
   2  26   5        882.04       1020.67       231.20 o                         
   3  26   5         42.11        136.55       232.64 o                         
   4  26   5        614.03        681.84       240.39 o                         
   5  26   5        132.04         73.02       219.74 o                         
   6  26   5       2162.00       2020.97       305.22 o                         
   1  27   5        168.02        143.77       199.55 o                         
   2  27   5         60.79        233.02       243.14 o                         
   0   0   6       1493.30       1505.26        88.36 o                         
   1   0   6        111.50        192.92        36.39 o                         
   2   0   6       3799.17       3915.98        95.61 o                         
   3   0   6       2493.30       2046.67        83.50 o                         
   4   0   6       3992.38       4233.98       139.70 o                         
   5   0   6      36944.13      36777.42       916.74 o                         
   6   0   6       4997.50       4960.73        85.81 o                         
   7   0   6      10266.46       9126.66       206.26 o                         
   8   0   6        155.52         84.32        37.10 o                         
   9   0   6       5526.45       5115.08       117.20 o                         
  10   0   6         41.16        -42.84        40.16 o                         
  11   0   6         25.87         56.14        46.55 o                         
  12   0   6        393.17        430.49        65.69 o                         
  13   0   6       1650.18       1685.92       160.48 o                         
  14   0   6       1712.23       1922.51       173.29 o                         
  15   0   6        647.77        656.53       149.59 o                         
  16   0   6         18.14        -64.30       137.36 o                         
  17   0   6        130.33        129.39       146.34 o                         
  18   0   6        307.89        248.22       164.26 o                         
  19   0   6        750.08        681.00       191.91 o                         
  20   0   6          3.26         36.80       182.44 o                         
  21   0   6       2711.40       3099.00       440.66 o                         
   1   1   6       1351.86       1303.26        64.15 o                         
   2   1   6       3333.61       3124.30        79.84 o                         
   3   1   6       1482.52       1536.49        42.55 o                         
   4   1   6      10911.88      11061.00       219.43 o                         
   5   1   6        230.90        262.64        24.04 o                         
   6   1   6        565.05        457.52        27.69 o                         
   7   1   6        199.07        300.40        28.31 o                         
   8   1   6       4320.05       4400.27        65.02 o                         
   9   1   6        162.35        162.23        29.79 o                         
  10   1   6       1008.86       1001.44        42.27 o                         
  11   1   6        789.08        790.03        45.56 o                         
  12   1   6          5.56        -56.54        37.69 o                         
  13   1   6       1334.23       1494.80       104.00 o                         
  14   1   6        342.99        228.59        90.48 o                         
  15   1   6       1283.39       1258.36       121.14 o                         
  16   1   6        308.02        321.41       104.76 o                         
  17   1   6        165.34         87.13       107.20 o                         
  18   1   6        174.32        194.27       118.96 o                         
  19   1   6        245.51        181.04       125.71 o                         
  20   1   6       1454.64       1793.62       172.44 o                         
  21   1   6        224.18        102.00       206.36 o                         
   0   2   6      13481.14      13291.48       194.91 o                         
   1   2   6      18713.92      15948.41       324.58 o                         
   2   2   6       3651.28       4137.21        69.70 o                         
   3   2   6      28416.36      26882.74       646.76 o                         
   4   2   6         81.57        185.11        19.67 o                         
   5   2   6      17593.73      16714.31       414.90 o                         
   6   2   6       1966.51       2110.07        54.91 o                         
   7   2   6      32039.06      31550.27       528.19 o                         
   8   2   6         97.92         40.31        21.68 o                         
   9   2   6       7543.97       7183.46       138.18 o                         
  10   2   6         41.69         50.58        31.94 o                         
  11   2   6      17492.41      16581.93       255.62 o                         
  12   2   6       2870.04       2864.94        76.28 o                         
  13   2   6       2234.16       2369.84       115.64 o                         
  14   2   6         17.54       -102.02        83.43 o                         
  15   2   6         48.76         -0.47        91.34 o                         
  16   2   6         99.92        -81.46        94.95 o                         
  17   2   6         78.77        -22.47       103.43 o                         
  18   2   6        899.77       1103.06       138.94 o                         
  19   2   6        277.28        295.83       127.57 o                         
  20   2   6        362.37        419.12       144.12 o                         
   1   3   6       1015.93       1226.30        37.05 o                         
   2   3   6      10061.99      11218.32       264.28 o                         
   3   3   6       9659.38      10087.72       236.92 o                         
   4   3   6         36.22         14.31        18.39 o                         
   5   3   6        892.19        815.75        27.78 o                         
   6   3   6       8068.33       8003.12       146.33 o                         
   7   3   6        152.77        132.04        24.40 o                         
   8   3   6        397.09        400.86        33.08 o                         
   9   3   6       1363.87       1289.36        52.57 o                         
  10   3   6        354.89        249.58        29.64 o                         
  11   3   6       1431.74       1490.83        60.84 o                         
  12   3   6       1301.31       1299.06        72.69 o                         
  13   3   6         94.71         38.43        74.82 o                         
  14   3   6         33.65        -63.58        75.09 o                         
  15   3   6       1377.40       1336.24       123.15 o                         
  16   3   6         40.61          2.40        97.38 o                         
  17   3   6        268.84        280.43       110.80 o                         
  18   3   6        162.67         83.12       114.71 o                         
  19   3   6         67.47        -38.84       117.98 o                         
  20   3   6         16.65       -149.53       129.70 o                         
   0   4   6       4909.14       4329.71        58.80 o                         
   1   4   6      41688.31      39612.38       613.14 o                         
   2   4   6        459.73        559.77        20.87 o                         
   3   4   6      10737.85      10210.13       221.05 o                         
   4   4   6        766.40        922.48        27.34 o                         
   5   4   6       9390.80       7722.57       146.76 o                         
   6   4   6       1440.81       1837.45        42.13 o                         
   7   4   6       7044.39       6305.66       179.58 o                         
   8   4   6       2550.70       2594.07        56.51 o                         
   9   4   6      27742.38      26874.58       517.12 o                         
  10   4   6       2595.21       2512.07        69.83 o                         
  11   4   6       2338.55       2323.68       103.24 o                         
  12   4   6        483.56        443.07        48.33 o                         
  13   4   6        934.19        958.73        86.91 o                         
  14   4   6         11.89        -80.07        75.94 o                         
  15   4   6        112.87         11.57        81.74 o                         
  16   4   6        277.29        261.06       102.65 o                         
  17   4   6        111.44         79.96       106.41 o                         
  18   4   6          9.33       -100.42       109.06 o                         
  19   4   6        832.36        843.39       140.34 o                         
  20   4   6         71.34        185.64       136.33 o                         
   2   5   6       1486.69       1372.48        40.25 o                         
   3   5   6       9977.96      10793.18       285.31 o                         
   4   5   6       1077.57       1097.78        38.46 o                         
   5   5   6       7764.82       8665.57       229.81 o                         
   6   5   6       5658.67       6531.20       136.64 o                         
   7   5   6       1864.53       1839.26        59.75 o                         
   8   5   6       1847.35       1761.37        55.86 o                         
   9   5   6        961.66       1036.23        47.69 o                         
  10   5   6       1344.52       1294.81        59.11 o                         
  11   5   6       4184.98       4033.69        90.83 o                         
  12   5   6        423.06        385.42        62.24 o                         
  13   5   6       2242.91       2503.64       111.65 o                         
  14   5   6        344.40        317.68        87.05 o                         
  15   5   6       4805.12       4502.44       160.94 o                         
  16   5   6         98.84        -28.44        79.35 o                         
  17   5   6       2795.57       2691.44       162.23 o                         
  18   5   6         30.86        -43.56       109.10 o                         
  19   5   6       1097.13        898.79       146.54 o                         
  20   5   6        385.91        505.90       147.75 o                         
   0   6   6       1025.14       1024.36        51.42 o                         
   1   6   6      17562.85      17605.58       413.15 o                         
   2   6   6       7101.27       7360.64       164.93 o                         
   3   6   6      15045.73      16148.51       400.15 o                         
   4   6   6      18174.02      19051.25       477.35 o                         
   5   6   6      13406.20      13309.23       379.81 o                         
   6   6   6        662.23        716.54        38.31 o                         
   7   6   6      12003.20      12373.84       248.67 o                         
   8   6   6       4258.16       4439.87       110.48 o                         
   9   6   6       7164.07       7253.57       185.81 o                         
  10   6   6         88.64         51.31        39.87 o                         
  11   6   6        506.36        416.90        44.45 o                         
  12   6   6       2485.98       2370.48        88.98 o                         
  13   6   6        921.52        825.77        84.50 o                         
  14   6   6        360.35        426.30        81.61 o                         
  15   6   6        276.37        313.11        83.41 o                         
  16   6   6        532.95        376.21        91.72 o                         
  17   6   6         33.94          4.82        84.82 o                         
  18   6   6          5.19        -27.03        89.90 o                         
  19   6   6        377.74        490.11       136.73 o                         
  20   6   6        219.24        176.66       134.35 o                         
   1   7   6       4519.10       5030.00       104.65 o                         
   2   7   6       9723.41      10259.81       204.55 o                         
   3   7   6       2378.72       2642.62        85.57 o                         
   4   7   6       7244.97       7631.89       201.92 o                         
   5   7   6       6754.39       7399.18       217.51 o                         
   6   7   6       2509.63       2816.89        62.61 o                         
   7   7   6       5471.81       5339.32        99.61 o                         
   8   7   6       1381.50       1549.48        55.24 o                         
   9   7   6       4680.92       4657.21       120.60 o                         
  10   7   6       2105.58       2092.74        66.69 o                         
  11   7   6       1292.52       1302.24        61.77 o                         
  12   7   6       1162.03       1167.07        65.52 o                         
  13   7   6       5166.15       4720.32       181.20 o                         
  14   7   6         19.68        -19.45        70.94 o                         
  15   7   6       2743.39       2778.50       130.78 o                         
  16   7   6       2126.36       2217.59       122.75 o                         
  17   7   6       2766.94       2968.84       140.66 o                         
  18   7   6         57.63        114.15        94.90 o                         
  19   7   6       3914.11       4087.15       204.30 o                         
  20   7   6         38.40         -5.41       102.35 o                         
   0   8   6         74.70         94.33        49.73 o                         
   1   8   6      18648.30      20096.76       466.46 o                         
   2   8   6       2304.53       2279.96        64.73 o                         
   3   8   6       8765.14       8424.21       227.27 o                         
   4   8   6         29.97         40.92        25.11 o                         
   5   8   6       7630.79       6898.72       208.71 o                         
   6   8   6        719.22        749.61        37.13 o                         
   7   8   6       3856.67       3855.93       102.48 o                         
   8   8   6        226.74        115.52        36.44 o                         
   9   8   6       4055.48       3789.52        97.10 o                         
  10   8   6         42.59         12.48        41.20 o                         
  11   8   6        144.27         98.89        42.60 o                         
  12   8   6       6254.78       6161.10       140.19 o                         
  13   8   6       5371.08       5138.93       155.97 o                         
  14   8   6       3236.85       3043.28       124.51 o                         
  15   8   6       1500.26       1620.54       106.72 o                         
  16   8   6         24.98        -29.28        80.92 o                         
  17   8   6        247.04        288.09        94.85 o                         
  18   8   6         97.94        100.36        94.94 o                         
  19   8   6         19.18        174.54       100.59 o                         
  20   8   6        125.91        107.33       104.36 o                         
   1   9   6      21721.40      24252.75       405.33 o                         
   2   9   6       1452.99       1722.33        56.18 o                         
   3   9   6       6427.40       7039.71       170.21 o                         
   4   9   6       1735.76       1582.48        62.09 o                         
   5   9   6      18520.70      19533.93       502.15 o                         
   6   9   6         40.19         27.46        30.44 o                         
   7   9   6       6621.01       6470.50       169.23 o                         
   8   9   6       1066.08        974.66        47.31 o                         
   9   9   6       1728.79       1704.81        58.99 o                         
  10   9   6       1254.95       1234.59        57.00 o                         
  11   9   6        155.63        194.18        46.38 o                         
  12   9   6        948.02        949.70        68.93 o                         
  13   9   6       2445.29       2507.51       115.62 o                         
  14   9   6        121.75         64.72        71.51 o                         
  15   9   6       5151.68       5398.51       192.10 o                         
  16   9   6        643.17        502.02        91.80 o                         
  17   9   6        759.41        662.14       103.15 o                         
  18   9   6         13.91        -84.67        90.97 o                         
  19   9   6       4990.66       4832.86       223.44 o                         
   0  10   6       5739.35       6453.43       107.62 o                         
   1  10   6       6234.56       6322.70        95.73 o                         
   2  10   6          1.43        -23.20        35.35 o                         
   3  10   6      22733.09      23167.57       621.81 o                         
   4  10   6       1049.51       1014.02        37.16 o                         
   5  10   6       4316.88       4440.55       134.63 o                         
   6  10   6        914.07       1003.66        42.86 o                         
   7  10   6       6844.08       6565.92       155.83 o                         
   8  10   6       1082.08       1097.81        46.97 o                         
   9  10   6        628.71        587.78        46.57 o                         
  10  10   6       1198.16       1245.39        59.09 o                         
  11  10   6         13.48        -60.60        43.23 o                         
  12  10   6         23.66        -49.18        52.22 o                         
  13  10   6         24.84        -13.43        64.48 o                         
  14  10   6        147.72         89.91        79.95 o                         
  15  10   6        341.65        322.94        88.25 o                         
  16  10   6         89.67         41.21        90.19 o                         
  17  10   6          0.55       -125.86        94.47 o                         
  18  10   6          9.80        -94.72        96.25 o                         
  19  10   6        362.51        570.84       120.81 o                         
   1  11   6         66.74        101.74        31.84 o                         
   2  11   6        609.46        770.46        47.13 o                         
   3  11   6         19.99        -31.38        32.48 o                         
   4  11   6        974.73       1041.06        53.57 o                         
   5  11   6        254.18        217.51        31.50 o                         
   6  11   6        210.56        274.11        37.12 o                         
   7  11   6       5687.10       5583.86       135.56 o                         
   8  11   6         70.85         87.37        38.49 o                         
   9  11   6         78.01         55.24        42.31 o                         
  10  11   6         97.11         90.32        39.50 o                         
  11  11   6       1440.20       1407.04        64.90 o                         
  12  11   6        293.60        283.14        57.42 o                         
  13  11   6       3809.90       3918.26       128.96 o                         
  14  11   6         93.04          3.93        78.83 o                         
  15  11   6        779.38        837.10       102.43 o                         
  16  11   6          2.07        -19.04        87.07 o                         
  17  11   6       2095.92       2289.04       143.06 o                         
  18  11   6         35.61        -48.24        95.99 o                         
  19  11   6       2754.72       2886.49       170.95 o                         
   0  12   6      10266.43      10905.79       166.07 o                         
   1  12   6       5091.13       5669.95        94.80 o                         
   2  12   6        916.03        883.35        59.66 o                         
   3  12   6       4136.56       4176.86       166.79 o                         
   4  12   6         13.36        -20.28        36.53 o                         
   5  12   6        699.32        719.88        36.51 o                         
   6  12   6       4829.15       4754.99       171.67 o                         
   7  12   6        160.52        136.05        38.69 o                         
   8  12   6          3.41        -17.01        36.77 o                         
   9  12   6         53.91         36.14        41.24 o                         
  10  12   6        153.29         84.96        45.38 o                         
  11  12   6       2325.06       2440.07        92.00 o                         
  12  12   6       6684.49       6024.89       215.68 o                         
  13  12   6        243.52        247.88        67.16 o                         
  14  12   6        692.20        635.61        90.62 o                         
  15  12   6        297.10        302.99        85.95 o                         
  16  12   6       1187.52       1008.43       107.21 o                         
  17  12   6        296.98        312.38       104.63 o                         
  18  12   6         87.21         32.97       112.26 o                         
   1  13   6       3411.79       3942.26        95.82 o                         
   2  13   6       2122.84       2324.84        75.37 o                         
   3  13   6        585.71        661.14        53.86 o                         
   4  13   6        416.17        397.59        37.93 o                         
   5  13   6       2767.82       2754.95        77.84 o                         
   6  13   6        886.61        872.37        53.12 o                         
   7  13   6       3909.36       3645.42       108.34 o                         
   8  13   6        594.61        560.33        50.41 o                         
   9  13   6       1403.78       1380.39        66.37 o                         
  10  13   6       1996.90       1980.79        73.92 o                         
  11  13   6       1699.54       1740.79        84.66 o                         
  12  13   6       5138.81       5035.43       187.45 o                         
  13  13   6        560.30        736.82        95.84 o                         
  14  13   6        143.45        154.40        98.76 o                         
  15  13   6       1659.22       1843.03       204.83 o                         
  16  13   6          2.22        -96.23       149.96 o                         
  17  13   6       1926.53       2252.66       234.43 o                         
  18  13   6        411.57        585.48       195.34 o                         
   0  14   6        270.88        297.90        80.46 o                         
   1  14   6       2621.09       2644.83        86.55 o                         
   2  14   6       2500.79       2747.28        96.64 o                         
   3  14   6       4794.92       5249.79       144.77 o                         
   4  14   6        251.69        310.41        53.06 o                         
   5  14   6       3251.48       3361.96        93.46 o                         
   6  14   6         93.57         49.36        35.37 o                         
   7  14   6        176.07        143.50        42.32 o                         
   8  14   6        206.43        151.26        46.17 o                         
   9  14   6        556.15        453.15        56.25 o                         
  10  14   6        559.30        573.88        64.58 o                         
  11  14   6        888.54        933.89        77.74 o                         
  12  14   6        302.60        273.13        81.55 o                         
  13  14   6          2.82         27.96        98.88 o                         
  14  14   6        112.54         14.94       120.60 o                         
  15  14   6        159.92        107.47       150.42 o                         
  16  14   6        674.52        621.14       173.01 o                         
  17  14   6       1178.52       1475.12       217.61 o                         
   1  15   6        249.83        360.44        66.61 o                         
   2  15   6         37.59        -27.05        60.64 o                         
   3  15   6       3366.65       3867.90       117.92 o                         
   4  15   6        499.08        549.47        59.72 o                         
   5  15   6       1608.96       1656.77        80.67 o                         
   6  15   6       3019.35       2931.89       121.48 o                         
   7  15   6        303.05        294.50        45.26 o                         
   8  15   6        493.46        449.19        51.57 o                         
   9  15   6       5294.51       5342.28       169.47 o                         
  10  15   6        442.53        416.48        64.56 o                         
  11  15   6       9045.70       8833.39       277.22 o                         
  12  15   6        627.11        600.96        89.96 o                         
  13  15   6       6606.81       6595.61       218.26 o                         
  14  15   6         43.60        -25.23       123.49 o                         
  15  15   6       2252.68       2492.78       222.38 o                         
  16  15   6         15.94        -37.60       158.55 o                         
  17  15   6       1732.86       2434.33       246.23 o                         
   0  16   6       3109.58       3130.41       183.44 o                         
   1  16   6        205.52        234.04        66.13 o                         
   2  16   6        665.88        817.64        81.80 o                         
   3  16   6        138.03        170.77        64.64 o                         
   4  16   6         46.30         74.18        51.44 o                         
   5  16   6        898.10       1007.06        78.80 o                         
   6  16   6        269.35        238.54        41.11 o                         
   7  16   6       1432.35       1431.74        75.65 o                         
   8  16   6         45.68         -3.69        46.21 o                         
   9  16   6         31.03         64.23        51.41 o                         
  10  16   6        429.09        423.33        66.92 o                         
  11  16   6        236.81        280.86        67.19 o                         
  12  16   6         11.82         32.96        84.18 o                         
  13  16   6         11.76        127.13       107.68 o                         
  14  16   6         12.74        -23.86       122.78 o                         
  15  16   6        251.95        319.97       160.76 o                         
  16  16   6         11.98       -101.39       158.65 o                         
   1  17   6        328.60        293.30        70.75 o                         
   2  17   6         70.86         57.76        66.01 o                         
   3  17   6        202.40        178.13        65.83 o                         
   4  17   6         10.43         33.75        66.08 o                         
   5  17   6        809.23        841.49        76.15 o                         
   6  17   6        433.62        453.30        50.35 o                         
   7  17   6        182.83        155.08        43.64 o                         
   8  17   6        467.02        414.43        53.95 o                         
   9  17   6      11235.91      11048.13       311.86 o                         
  10  17   6         11.17         36.42        60.56 o                         
  11  17   6       5278.56       5326.64       207.89 o                         
  12  17   6         35.81         20.97        81.52 o                         
  13  17   6       2681.38       2889.33       158.65 o                         
  14  17   6         96.49        150.57       122.61 o                         
  15  17   6       4186.18       4864.65       254.28 o                         
  16  17   6          9.97       -191.33       137.33 o                         
   0  18   6        177.77        179.97       110.82 o                         
   1  18   6        336.70        321.86        82.28 o                         
   2  18   6       2783.95       2923.75       133.59 o                         
   3  18   6        174.05        175.23        66.88 o                         
   4  18   6       1185.17       1310.89        92.23 o                         
   5  18   6        217.89        141.35        64.57 o                         
   6  18   6        208.41        199.99        54.97 o                         
   7  18   6        278.27        262.86        46.02 o                         
   8  18   6        258.42        193.68        51.24 o                         
   9  18   6         36.59         60.16        53.76 o                         
  10  18   6        659.78        558.17        72.25 o                         
  11  18   6         10.06         20.14        64.88 o                         
  12  18   6        444.13        433.02        93.93 o                         
  13  18   6         63.40        -17.46       101.71 o                         
  14  18   6         17.62         83.48       139.32 o                         
  15  18   6        373.55        326.16       146.90 o                         
   1  19   6         87.14        -41.72       125.47 o                         
   2  19   6        334.79        404.62       111.61 o                         
   3  19   6        277.92        246.41       121.65 o                         
   4  19   6         77.00         -3.10       115.29 o                         
   5  19   6        126.92         70.54        80.52 o                         
   6  19   6        384.01        365.68        74.19 o                         
   7  19   6        259.71        313.80        46.67 o                         
   8  19   6         37.70          8.09        48.24 o                         
   9  19   6       1843.84       1875.64        80.36 o                         
  10  19   6         30.01        -16.83        62.86 o                         
  11  19   6        984.62       1099.14        90.82 o                         
  12  19   6          4.46         15.09        93.39 o                         
  13  19   6       1398.02       1519.46       140.99 o                         
  14  19   6        258.70         54.80       143.75 o                         
   0  20   6         21.02       -215.56       180.67 o                         
   1  20   6       1307.47       1526.55       194.75 o                         
   2  20   6        535.42        389.13       155.46 o                         
   3  20   6       1386.28       1707.24       232.02 o                         
   4  20   6        606.65        533.27       140.20 o                         
   5  20   6       2659.22       2431.24       149.49 o                         
   6  20   6         40.10         -0.80        82.14 o                         
   7  20   6        158.60        139.93        48.48 o                         
   8  20   6        625.14        499.20        62.57 o                         
   9  20   6        290.19        257.52        65.05 o                         
  10  20   6        296.79        225.59        75.55 o                         
  11  20   6        127.61         98.17        90.66 o                         
  12  20   6         96.35       -110.32       117.45 o                         
  13  20   6          0.39       -126.90       108.00 o                         
  14  20   6         50.29        -38.88       174.62 o                         
   1  21   6         68.24         18.99       151.42 o                         
   2  21   6        365.80        335.75       163.87 o                         
   3  21   6        267.66        147.08       172.45 o                         
   4  21   6        291.80        307.46       190.43 o                         
   5  21   6        216.65        175.51       113.48 o                         
   6  21   6          2.91        -16.44        93.72 o                         
   7  21   6        570.80        565.00        56.99 o                         
   8  21   6        308.74        196.33        59.52 o                         
   9  21   6        566.40        666.19        78.27 o                         
  10  21   6         92.33         61.55        74.40 o                         
  11  21   6       1050.73       1172.94       115.98 o                         
  12  21   6        332.65        307.74       125.23 o                         
  13  21   6        625.36        637.94       158.77 o                         
   0  22   6       1494.24       1486.58       295.10 o                         
   1  22   6       1145.20       1839.82       223.21 o                         
   2  22   6       2010.46       2088.25       229.91 o                         
   3  22   6       2243.49       2784.62       287.50 o                         
   4  22   6        589.49        718.45       222.90 o                         
   5  22   6       1645.82       1634.68       162.55 o                         
   6  22   6        187.72         99.12       102.07 o                         
   7  22   6        171.49        128.57        51.75 o                         
   8  22   6        949.19        828.61        74.09 o                         
   9  22   6          3.55          3.83        69.55 o                         
  10  22   6        211.41        153.20        79.09 o                         
  11  22   6         16.91        100.98       109.44 o                         
  12  22   6         49.05        166.79       274.01 o                         
   1  23   6         14.02         -6.70       165.28 o                         
   2  23   6         68.19         88.62       174.50 o                         
   3  23   6        417.28        334.12       210.39 o                         
   4  23   6          1.13        -53.25        90.71 o                         
   5  23   6        492.48        435.28       101.47 o                         
   6  23   6          0.71        -51.38        98.98 o                         
   7  23   6       1102.44       1015.84        68.11 o                         
   8  23   6        104.71         57.49        61.35 o                         
   9  23   6       1054.91        917.57       113.27 o                         
  10  23   6        163.96        239.84       101.45 o                         
  11  23   6       4308.50       4128.73       396.37 o                         
   0  24   6       2252.08       1976.01       431.21 o                         
   1  24   6         41.72         31.31       172.78 o                         
   2  24   6         37.97        -87.02       169.89 o                         
   3  24   6        349.88        487.54       230.34 o                         
   4  24   6         86.13         40.31       100.38 o                         
   5  24   6        247.19        273.27       103.00 o                         
   6  24   6         29.19        -30.12        87.67 o                         
   7  24   6         18.52        -21.00        66.60 o                         
   8  24   6        209.43         95.81        85.86 o                         
   9  24   6         75.07         48.08       117.64 o                         
   1  25   6          7.67         -2.02       177.37 o                         
   2  25   6        429.49        449.94       228.33 o                         
   3  25   6         35.38         84.24       212.92 o                         
   4  25   6        270.91        172.93       217.10 o                         
   5  25   6        143.12        177.80       140.11 o                         
   6  25   6          0.51        114.77       147.54 o                         
   7  25   6          6.32         28.92       153.65 o                         
   8  25   6        284.06        196.63       219.51 o                         
   0  26   6         69.13        212.62       287.00 o                         
   1  26   6       2583.91       3350.31       303.86 o                         
   2  26   6        153.46         69.10       222.59 o                         
   3  26   6       1854.12       2064.15       310.63 o                         
   4  26   6        222.61        271.45       225.74 o                         
   5  26   6        473.05        816.59       252.22 o                         
   1  27   6        110.56        207.94       227.60 o                         
   1   1   7         86.68        112.66        22.80 o                         
   2   1   7       1939.10       1865.94        49.16 o                         
   3   1   7       1240.87       1197.85        40.90 o                         
   4   1   7       1865.76       2544.80        59.13 o                         
   5   1   7       1107.91       1263.92        35.63 o                         
   6   1   7       6944.15       6489.18        97.39 o                         
   7   1   7         92.47         97.53        25.95 o                         
   8   1   7      22882.78      21849.89       346.09 o                         
   9   1   7        257.83        252.66        31.47 o                         
  10   1   7       4801.70       4534.59        90.50 o                         
  11   1   7        287.30        261.37        38.92 o                         
  12   1   7      37323.32      35671.68       600.07 o                         
  13   1   7          0.13        -31.76        80.22 o                         
  14   1   7       3879.77       4257.90       161.32 o                         
  15   1   7        382.18        345.92        98.75 o                         
  16   1   7       3852.24       3915.02       170.05 o                         
  17   1   7        136.49         13.69       108.26 o                         
  18   1   7       5197.02       5534.65       209.34 o                         
  19   1   7         72.82         26.63       117.20 o                         
  20   1   7        272.40        304.98       135.07 o                         
   0   2   7       3479.45       3629.84       101.88 o                         
   1   2   7       2021.66       1840.68        47.79 o                         
   2   2   7       1384.64       1187.09        50.98 o                         
   3   2   7       1613.07       1769.83        54.74 o                         
   4   2   7        898.39       1001.10        31.08 o                         
   5   2   7        191.36        289.88        24.04 o                         
   6   2   7      16121.33      17085.69       324.26 o                         
   7   2   7        296.45        251.13        23.11 o                         
   8   2   7       1521.03       1787.02        46.72 o                         
   9   2   7        378.22        298.92        34.21 o                         
  10   2   7       1746.06       1708.17        52.06 o                         
  11   2   7        121.13         39.47        36.48 o                         
  12   2   7       7729.36       7490.35       191.18 o                         
  13   2   7        886.58        934.67        94.53 o                         
  14   2   7        179.00        211.67        93.58 o                         
  15   2   7        512.21        355.81       104.02 o                         
  16   2   7        703.64        750.78       116.51 o                         
  17   2   7         20.48         46.81       105.42 o                         
  18   2   7        760.16        924.93       134.69 o                         
  19   2   7        104.75         61.14       119.97 o                         
  20   2   7         18.99        -78.39       122.49 o                         
   1   3   7       4430.39       4189.85        55.38 o                         
   2   3   7        227.51        194.10        23.50 o                         
   3   3   7       4817.41       4999.73       132.60 o                         
   4   3   7        524.81        524.40        27.52 o                         
   5   3   7       4353.84       4674.60        81.01 o                         
   6   3   7        685.04        718.65        29.55 o                         
   7   3   7       1169.40       1270.86        38.66 o                         
   8   3   7       6808.33       6591.38       131.53 o                         
   9   3   7        919.96        770.04        50.54 o                         
  10   3   7       6328.81       5709.95       207.79 o                         
  11   3   7        321.57        276.46        45.10 o                         
  12   3   7      13232.67      13045.08       351.84 o                         
  13   3   7          0.65         58.42        75.04 o                         
  14   3   7      10157.79       9935.68       208.30 o                         
  15   3   7          0.45       -111.42        89.65 o                         
  16   3   7       2360.07       2567.77       150.47 o                         
  17   3   7       1070.22       1005.36       131.05 o                         
  18   3   7       4243.23       5152.71       208.01 o                         
  19   3   7         19.16         84.08       118.69 o                         
  20   3   7       2968.02       3791.59       204.77 o                         
   0   4   7      16124.88      15339.53       290.03 o                         
   1   4   7        173.71        180.87        18.85 o                         
   2   4   7       3017.90       2871.72        54.51 o                         
   3   4   7       5233.00       5355.66       116.55 o                         
   4   4   7        623.41        518.39        26.48 o                         
   5   4   7       6414.90       7450.03       145.05 o                         
   6   4   7       9980.56      10457.31       181.76 o                         
   7   4   7       3074.43       3205.46        65.48 o                         
   8   4   7         32.39        -28.56        26.25 o                         
   9   4   7         59.48        -47.34        31.56 o                         
  10   4   7          9.88         43.21        35.45 o                         
  11   4   7       7763.94       7205.92       267.42 o                         
  12   4   7       2305.99       2603.34       106.59 o                         
  13   4   7      14443.76      14234.77       222.03 o                         
  14   4   7          2.63        124.81        80.70 o                         
  15   4   7        424.65        316.37        91.17 o                         
  16   4   7        433.66        372.05       106.27 o                         
  17   4   7        190.20        152.13       109.20 o                         
  18   4   7        543.52        801.62       128.94 o                         
  19   4   7         32.88        -20.74       115.36 o                         
  20   4   7        259.35        465.08       138.85 o                         
   1   5   7       4266.93       4536.80        91.22 o                         
   2   5   7         18.44         58.31        18.53 o                         
   3   5   7         62.72         97.38        19.67 o                         
   4   5   7      11405.91      10950.67       268.76 o                         
   5   5   7       3081.95       3540.76        68.33 o                         
   6   5   7       4760.20       4652.77        93.61 o                         
   7   5   7        121.90        121.44        31.87 o                         
   8   5   7       8523.72       8389.18       200.36 o                         
   9   5   7         86.74         36.77        32.40 o                         
  10   5   7      27790.40      27244.38       611.96 o                         
  11   5   7       2393.14       2382.73        70.28 o                         
  12   5   7       9050.22       8898.39       223.87 o                         
  13   5   7        825.21        855.81        87.59 o                         
  14   5   7      14401.42      14187.42       313.10 o                         
  15   5   7        151.29         94.57        86.66 o                         
  16   5   7       4621.35       4881.09       170.41 o                         
  17   5   7         36.67         63.31       105.89 o                         
  18   5   7        658.93        592.88       127.24 o                         
  19   5   7          2.04       -132.80       114.71 o                         
  20   5   7       2429.94       2398.90       191.95 o                         
   0   6   7       9169.03       8512.73       183.95 o                         
   1   6   7         85.90         96.94        24.11 o                         
   2   6   7      24893.01      25741.33       812.04 o                         
   3   6   7       1650.79       1892.97        57.92 o                         
   4   6   7       1096.38       1060.71        41.25 o                         
   5   6   7        643.14        560.43        36.33 o                         
   6   6   7        467.36        401.11        35.95 o                         
   7   6   7         47.77         23.82        31.71 o                         
   8   6   7       3162.44       3050.22        73.06 o                         
   9   6   7         42.53        -15.43        36.69 o                         
  10   6   7        204.66        267.52        42.31 o                         
  11   6   7       1029.24       1037.60        54.22 o                         
  12   6   7       3142.51       3070.38       102.94 o                         
  13   6   7        600.72        529.38        80.61 o                         
  14   6   7       1401.10       1592.23       110.78 o                         
  15   6   7        307.98        327.16        93.31 o                         
  16   6   7        359.21        400.45        90.01 o                         
  17   6   7         34.52         -1.12        84.84 o                         
  18   6   7        270.64        251.65        97.99 o                         
  19   6   7         32.73        -48.96       118.71 o                         
  20   6   7        909.86       1075.72       159.99 o                         
   1   7   7       4184.47       4544.11        94.22 o                         
   2   7   7          1.82         16.11        26.69 o                         
   3   7   7        664.90        622.40        32.46 o                         
   4   7   7        559.46        494.00        34.24 o                         
   5   7   7        415.48        490.99        35.65 o                         
   6   7   7        199.27        123.14        32.58 o                         
   7   7   7        398.30        393.76        39.88 o                         
   8   7   7       9773.11       9818.61       221.53 o                         
   9   7   7          8.47        -49.91        37.89 o                         
  10   7   7       1783.47       1715.61        63.02 o                         
  11   7   7       2228.21       2226.00        72.23 o                         
  12   7   7        660.21        560.68        69.18 o                         
  13   7   7       2127.44       2064.26        99.58 o                         
  14   7   7       4986.04       4958.14       146.46 o                         
  15   7   7         45.74         22.79        78.07 o                         
  16   7   7       4180.73       4191.04       151.26 o                         
  17   7   7         63.95        -21.22        84.03 o                         
  18   7   7       1045.08       1106.33       116.31 o                         
  19   7   7        139.67         -3.14        99.31 o                         
  20   7   7       3323.30       3774.43       194.70 o                         
   0   8   7      23443.99      22447.41       738.32 o                         
   1   8   7        278.21        271.03        25.56 o                         
   2   8   7      28530.39      28887.61       698.53 o                         
   3   8   7        607.14        672.24        36.33 o                         
   4   8   7      17290.54      17227.92       478.07 o                         
   5   8   7       5714.34       6290.69       199.78 o                         
   6   8   7       3684.04       3336.90        98.56 o                         
   7   8   7         15.18        -12.41        32.01 o                         
   8   8   7       7362.47       7217.79       159.77 o                         
   9   8   7        134.13        132.79        40.39 o                         
  10   8   7       6876.13       6815.43       139.51 o                         
  11   8   7       2118.72       2225.00        75.36 o                         
  12   8   7        483.51        497.26        68.48 o                         
  13   8   7       1805.17       1620.88        92.57 o                         
  14   8   7       2908.72       2727.42       118.06 o                         
  15   8   7        252.17        189.10        80.04 o                         
  16   8   7         15.94         32.37        81.29 o                         
  17   8   7        305.21        374.04        93.60 o                         
  18   8   7        354.92        448.55       104.15 o                         
  19   8   7        342.78        356.00       105.41 o                         
   1   9   7       1122.53       1229.08        40.19 o                         
   2   9   7        255.45        262.45        24.30 o                         
   3   9   7       5875.79       6189.84       142.51 o                         
   4   9   7         48.86         74.81        29.77 o                         
   5   9   7       1717.82       1837.12        61.25 o                         
   6   9   7          7.84         -5.38        26.85 o                         
   7   9   7         77.21         46.68        32.77 o                         
   8   9   7        157.38        132.73        36.08 o                         
   9   9   7       1846.47       1909.39        71.44 o                         
  10   9   7        937.34        954.92        56.85 o                         
  11   9   7        461.26        505.95        53.96 o                         
  12   9   7        892.79        900.84        73.78 o                         
  13   9   7       1125.33       1215.71        93.03 o                         
  14   9   7         90.86         57.42        79.34 o                         
  15   9   7        386.68        299.64        90.76 o                         
  16   9   7       1619.07       1904.19       128.67 o                         
  17   9   7        200.97        124.30        96.70 o                         
  18   9   7        616.72        617.17       120.36 o                         
  19   9   7         83.57          3.19       109.48 o                         
   0  10   7      17568.08      18753.73       556.34 o                         
   1  10   7       2376.48       2642.29        66.37 o                         
   2  10   7      24470.10      24657.03       738.12 o                         
   3  10   7        219.02        270.20        27.66 o                         
   4  10   7      15534.15      15436.69       462.87 o                         
   5  10   7         65.84         71.03        33.46 o                         
   6  10   7       8557.25       8457.59       224.52 o                         
   7  10   7        289.33        265.36        39.19 o                         
   8  10   7        655.59        604.71        42.08 o                         
   9  10   7       1846.61       1981.92        69.13 o                         
  10  10   7         12.79        -14.77        42.17 o                         
  11  10   7        805.03        725.36        57.55 o                         
  12  10   7        530.81        548.29        67.92 o                         
  13  10   7          1.66         19.16        69.39 o                         
  14  10   7        114.75         17.66        77.47 o                         
  15  10   7         30.82        -60.78        79.88 o                         
  16  10   7         40.25        -28.72        89.35 o                         
  17  10   7          0.74       -135.75        91.36 o                         
  18  10   7        586.32        516.39       113.37 o                         
  19  10   7        190.71        118.07       112.62 o                         
   1  11   7       4346.08       5007.33       102.95 o                         
   2  11   7       3767.52       3794.51       140.54 o                         
   3  11   7       1689.13       1761.78        65.22 o                         
   4  11   7       1802.45       2105.11        62.86 o                         
   5  11   7         72.44         87.88        33.20 o                         
   6  11   7       8539.20       8788.39       242.18 o                         
   7  11   7         13.98         -8.96        33.79 o                         
   8  11   7        906.33        956.33        51.17 o                         
   9  11   7       1554.63       1744.84        65.39 o                         
  10  11   7        668.71        674.68        49.34 o                         
  11  11   7       3243.90       3094.47       105.57 o                         
  12  11   7       2233.96       2223.09        95.53 o                         
  13  11   7       1946.86       1898.75       101.75 o                         
  14  11   7         87.98         59.52        79.65 o                         
  15  11   7         15.19        -75.28        82.37 o                         
  16  11   7        698.19        639.30       103.44 o                         
  17  11   7          0.03        -87.40        93.23 o                         
  18  11   7       2301.70       2586.35       162.61 o                         
  19  11   7        266.81        162.97       208.22 o                         
   0  12   7      29608.31      32153.02       244.31 o                         
   1  12   7       2097.48       2436.32        67.94 o                         
   2  12   7       6762.42       7092.55       120.38 o                         
   3  12   7          3.84         19.56        35.22 o                         
   4  12   7       8836.43       8764.05       212.80 o                         
   5  12   7        423.05        454.66        37.72 o                         
   6  12   7       6298.87       6241.30       181.85 o                         
   7  12   7         71.70          4.02        38.14 o                         
   8  12   7        246.07        227.40        41.26 o                         
   9  12   7          4.91        -37.27        39.74 o                         
  10  12   7       4623.45       4590.00       141.40 o                         
  11  12   7        776.27        741.93        66.71 o                         
  12  12   7       2894.09       2693.73       129.68 o                         
  13  12   7        992.16        934.67        86.07 o                         
  14  12   7         11.85       -110.29        73.52 o                         
  15  12   7         57.88         21.88        82.66 o                         
  16  12   7        699.58        687.72       112.07 o                         
  17  12   7        441.31        303.10       136.67 o                         
  18  12   7        262.10        209.79       119.31 o                         
   1  13   7          2.32         -1.05        33.89 o                         
   2  13   7        180.09        204.78        30.66 o                         
   3  13   7         76.44         66.52        32.82 o                         
   4  13   7       1679.27       1803.18        58.68 o                         
   5  13   7         11.00        -12.54        31.48 o                         
   6  13   7       3296.77       3436.93       107.20 o                         
   7  13   7        400.48        419.06        46.69 o                         
   8  13   7          7.57        -16.61        42.57 o                         
   9  13   7       1357.55       1361.93        65.47 o                         
  10  13   7         63.68         48.33        47.79 o                         
  11  13   7          1.72        -77.12        51.42 o                         
  12  13   7        875.76       1031.75        98.83 o                         
  13  13   7          0.39        -18.63        95.14 o                         
  14  13   7          9.99        -71.45       137.90 o                         
  15  13   7          0.49        -70.00       146.69 o                         
  16  13   7        607.91        644.84       182.22 o                         
  17  13   7         51.07         25.79       168.18 o                         
  18  13   7        706.53        469.33       195.70 o                         
   0  14   7       9833.30      10783.29       195.21 o                         
   1  14   7         55.63         86.97        58.04 o                         
   2  14   7      13103.39      14329.85       241.25 o                         
   3  14   7        855.81        929.71        70.52 o                         
   4  14   7      15050.84      15180.90       451.64 o                         
   5  14   7        730.51        644.84        41.09 o                         
   6  14   7      12053.25      11714.29       391.53 o                         
   7  14   7         42.22        -22.46        40.38 o                         
   8  14   7       2656.91       2717.46       114.13 o                         
   9  14   7         15.38         -5.36        48.91 o                         
  10  14   7       1782.89       1883.03        85.48 o                         
  11  14   7        181.55        168.33        65.69 o                         
  12  14   7        938.16       1022.23       103.88 o                         
  13  14   7          2.51        -26.53       113.31 o                         
  14  14   7        317.16         61.24       145.51 o                         
  15  14   7         15.40         57.22       157.82 o                         
  16  14   7        227.24        238.29       168.68 o                         
  17  14   7         49.66        -39.53       165.81 o                         
   1  15   7       2625.88       2884.42       110.61 o                         
   2  15   7        266.17        311.08        73.17 o                         
   3  15   7        828.23        905.07        89.19 o                         
   4  15   7         91.64         94.20        52.06 o                         
   5  15   7         20.96         24.76        35.53 o                         
   6  15   7        500.75        542.82        47.68 o                         
   7  15   7         62.80         24.99        42.77 o                         
   8  15   7         47.70         54.10        47.05 o                         
   9  15   7        496.72        453.15        59.30 o                         
  10  15   7        851.87        824.19        75.65 o                         
  11  15   7          1.75        -94.86        63.24 o                         
  12  15   7       2192.26       2061.26       124.93 o                         
  13  15   7        101.79        143.04       122.14 o                         
  14  15   7        232.60        251.68       152.41 o                         
  15  15   7         30.44         28.74       154.08 o                         
  16  15   7        157.67        163.99       167.29 o                         
  17  15   7        112.67         -6.07       170.90 o                         
   0  16   7      11948.67      12794.09       313.30 o                         
   1  16   7       1938.47       2152.58       104.49 o                         
   2  16   7       6963.87       7399.97       175.82 o                         
   3  16   7         12.80         20.88        70.33 o                         
   4  16   7       1429.98       1540.24        80.99 o                         
   5  16   7         89.38         52.62        46.96 o                         
   6  16   7       3845.73       3799.26       152.09 o                         
   7  16   7        350.93        286.13        47.45 o                         
   8  16   7       2569.06       2589.27        90.79 o                         
   9  16   7        260.10        228.56        55.75 o                         
  10  16   7       1607.10       1713.23        89.59 o                         
  11  16   7        400.21        316.41        70.71 o                         
  12  16   7       1488.35       1430.46       114.48 o                         
  13  16   7         45.93         21.89       116.25 o                         
  14  16   7        573.73        563.58       160.59 o                         
  15  16   7          5.07        -85.62       150.41 o                         
  16  16   7          0.73        -30.29       157.29 o                         
   1  17   7        765.69        986.19       101.68 o                         
   2  17   7         29.01        -11.49        78.43 o                         
   3  17   7         19.17        -19.60        63.05 o                         
   4  17   7         16.30        -32.77        49.00 o                         
   5  17   7       1095.19       1102.89        76.02 o                         
   6  17   7        590.14        572.57        47.27 o                         
   7  17   7        518.27        446.11        50.71 o                         
   8  17   7       1229.45       1229.28        66.35 o                         
   9  17   7         58.94        -14.45        53.96 o                         
  10  17   7        731.43        576.77        71.90 o                         
  11  17   7       1921.51       1916.30       128.18 o                         
  12  17   7       1382.79       1381.76       117.16 o                         
  13  17   7        106.38        177.01       115.09 o                         
  14  17   7         17.76        125.66       150.63 o                         
  15  17   7         17.91        -72.05       153.70 o                         
  16  17   7        188.83        148.09       166.31 o                         
   0  18   7       3560.22       4124.99       215.46 o                         
   1  18   7          3.49       -114.82        76.54 o                         
   2  18   7       7912.12       8684.73       199.40 o                         
   3  18   7        307.32        319.73        82.45 o                         
   4  18   7       4657.10       4819.31       160.47 o                         
   5  18   7        142.66        112.64        59.46 o                         
   6  18   7       2868.78       2735.66       112.36 o                         
   7  18   7          1.88        -11.52        44.51 o                         
   8  18   7       5899.13       5673.92       199.25 o                         
   9  18   7          0.60        -13.48        53.62 o                         
  10  18   7        389.55        357.21        70.57 o                         
  11  18   7        472.81        284.56        78.36 o                         
  12  18   7        576.73        493.10       111.00 o                         
  13  18   7       1110.57       1034.20       130.60 o                         
  14  18   7          5.02        -13.44       137.09 o                         
  15  18   7         67.79         61.14       143.14 o                         
   1  19   7         54.79         -0.95        97.73 o                         
   2  19   7         26.18         71.15       104.72 o                         
   3  19   7        179.51        105.70       120.71 o                         
   4  19   7         62.20         60.03        66.56 o                         
   5  19   7          6.53         31.06        69.43 o                         
   6  19   7         81.08         16.07        41.81 o                         
   7  19   7       2149.24       2034.73        93.98 o                         
   8  19   7        646.24        656.01        61.06 o                         
   9  19   7          0.75        -36.87        57.69 o                         
  10  19   7          2.30        -92.33        61.55 o                         
  11  19   7         24.46       -108.20        81.33 o                         
  12  19   7        333.63        251.82       107.19 o                         
  13  19   7        181.00        246.18       112.26 o                         
  14  19   7        308.78        340.53       146.04 o                         
   0  20   7       7754.86       8294.53       473.59 o                         
   1  20   7        349.83        399.88       159.60 o                         
   2  20   7       4122.09       4389.62       303.63 o                         
   3  20   7         89.60         22.37       167.31 o                         
   4  20   7       4317.93       4425.18       222.89 o                         
   5  20   7        457.03        488.91        90.85 o                         
   6  20   7       1772.05       1798.79        72.07 o                         
   7  20   7        861.03        625.90        61.59 o                         
   8  20   7       3975.36       3550.64       126.31 o                         
   9  20   7          8.31        -24.45        64.88 o                         
  10  20   7       1361.85       1309.32        96.12 o                         
  11  20   7        173.92         39.91        95.43 o                         
  12  20   7         52.47        -19.18       105.58 o                         
  13  20   7         50.91         48.91       116.16 o                         
   1  21   7          2.01         25.09       142.79 o                         
   2  21   7        105.30        127.80       180.15 o                         
   3  21   7       1008.99        931.73       216.76 o                         
   4  21   7          7.70         30.66        77.81 o                         
   5  21   7        173.51        166.50        94.83 o                         
   6  21   7       1811.55       1646.62       109.06 o                         
   7  21   7        198.92        146.91        54.91 o                         
   8  21   7        416.19        315.64        63.34 o                         
   9  21   7        170.15        163.25        70.59 o                         
  10  21   7        204.93        177.87        78.23 o                         
  11  21   7         20.17        -75.43        97.47 o                         
  12  21   7        135.71         88.82       132.03 o                         
  13  21   7        119.60        152.39       189.50 o                         
   0  22   7        411.82        721.67       268.51 o                         
   1  22   7         10.58       -117.96       151.51 o                         
   2  22   7        736.59       1013.68       230.39 o                         
   3  22   7        176.61         42.61       184.45 o                         
   4  22   7       3499.38       3210.03       146.32 o                         
   5  22   7        872.04        740.42       113.08 o                         
   6  22   7        980.96        973.67        85.09 o                         
   7  22   7         30.57        -40.00        53.34 o                         
   8  22   7        697.97        583.37        73.24 o                         
   9  22   7          7.70         11.81        71.38 o                         
  10  22   7        441.59        379.14        85.99 o                         
  11  22   7        172.11        144.00       105.66 o                         
  12  22   7          6.42       -289.63       347.88 o                         
   1  23   7        126.78        143.81       172.63 o                         
   2  23   7         13.26        -29.08       185.89 o                         
   3  23   7          1.26         -2.70       190.51 o                         
   4  23   7         29.37         40.08        84.96 o                         
   5  23   7        644.69        577.40       112.84 o                         
   6  23   7        312.55        220.19        71.86 o                         
   7  23   7        178.87        117.42        58.41 o                         
   8  23   7         29.63        -12.98        66.14 o                         
   9  23   7        231.39        211.66        93.69 o                         
  10  23   7        379.94        251.88       149.76 o                         
   0  24   7        498.28        515.25       276.44 o                         
   1  24   7        335.96        173.28       187.90 o                         
   2  24   7         42.35        -19.07       206.71 o                         
   3  24   7        175.62        147.02       210.16 o                         
   4  24   7         44.45         48.68        94.31 o                         
   5  24   7         55.98         39.78       104.45 o                         
   6  24   7       1285.52       1213.12       100.83 o                         
   7  24   7          0.51        -87.89        69.06 o                         
   8  24   7        127.25        132.17        96.84 o                         
   9  24   7         39.83        -78.42       108.37 o                         
   1  25   7          1.06         97.74       211.64 o                         
   2  25   7        127.34        192.54       218.38 o                         
   3  25   7         32.33        -16.58       112.24 o                         
   4  25   7        426.98        279.39       141.44 o                         
   5  25   7         28.11        -68.29       137.91 o                         
   6  25   7        739.65        692.59       169.34 o                         
   7  25   7        224.41        164.69       220.67 o                         
   0  26   7         96.60         31.46       271.64 o                         
   1  26   7        129.88        205.82       228.53 o                         
   2  26   7        310.45        323.96       223.83 o                         
   3  26   7         12.94        -79.84       213.97 o                         
   4  26   7         73.57         53.27       220.58 o                         
   5  26   7        324.46        152.94       218.32 o                         
   0   0   8      24511.59      22105.32       843.91 o                         
   1   0   8      10771.87       8334.30       193.17 o                         
   2   0   8       1797.13       2147.94        77.97 o                         
   3   0   8      24095.39      21114.13       764.23 o                         
   4   0   8      35538.04      36148.75       925.67 o                         
   5   0   8      26613.30      28296.18       814.34 o                         
   6   0   8       3089.69       3267.11        77.76 o                         
   7   0   8      22680.80      21324.20       573.95 o                         
   8   0   8       4094.42       4380.50        92.72 o                         
   9   0   8      10651.10      10265.48       224.14 o                         
  10   0   8       2277.96       2228.26        79.47 o                         
  11   0   8      19040.36      18169.84       425.35 o                         
  12   0   8       7873.67       8152.22       264.06 o                         
  13   0   8          8.49         66.21       115.71 o                         
  14   0   8       1457.36       1425.63       168.66 o                         
  15   0   8        590.95        557.79       151.89 o                         
  16   0   8       2820.29       2959.15       222.49 o                         
  17   0   8         43.44        -15.93       152.47 o                         
  18   0   8        100.09         63.52       154.87 o                         
  19   0   8          2.73        -72.49       167.54 o                         
  20   0   8       1039.14       1159.79       216.32 o                         
   1   1   8        888.64        725.33        33.26 o                         
   2   1   8       7746.62       8093.94       154.86 o                         
   3   1   8       1028.40       1135.15        59.96 o                         
   4   1   8        605.86        846.67        30.24 o                         
   5   1   8       1944.12       2019.82        55.64 o                         
   6   1   8        656.03        734.05        34.78 o                         
   7   1   8         21.22         23.70        25.46 o                         
   8   1   8       1475.15       1201.48        41.75 o                         
   9   1   8        161.86        144.87        30.39 o                         
  10   1   8       2600.01       2429.94        60.85 o                         
  11   1   8       1197.55       1262.43        51.87 o                         
  12   1   8      11267.67      11177.23       197.03 o                         
  13   1   8       5410.64       5609.07       172.12 o                         
  14   1   8        576.04        432.63        97.87 o                         
  15   1   8        345.84        307.19       100.40 o                         
  16   1   8        853.57        755.20       118.92 o                         
  17   1   8          0.34         10.61       102.22 o                         
  18   1   8          3.45        -20.39       112.23 o                         
  19   1   8         28.09        -95.92       114.42 o                         
  20   1   8         52.43          4.05       124.82 o                         
   0   2   8          2.79         51.36        32.17 o                         
   1   2   8      32440.99      29867.08       559.58 o                         
   2   2   8        313.88        248.94        21.48 o                         
   3   2   8      79383.28      75027.24      2507.94 o                         
   4   2   8         81.02         82.08        21.64 o                         
   5   2   8     160249.77     170058.14      3702.18 o                         
   6   2   8        225.79        200.93        21.17 o                         
   7   2   8      17076.85      16822.08       369.07 o                         
   8   2   8       1040.59       1049.94        39.49 o                         
   9   2   8      10085.07       9969.44       205.32 o                         
  10   2   8          4.65        -25.29        31.52 o                         
  11   2   8        739.26        686.21        47.89 o                         
  12   2   8       2466.93       2562.19       101.46 o                         
  13   2   8      10821.15      10339.97       196.80 o                         
  14   2   8        167.53        142.40        91.90 o                         
  15   2   8        231.51        178.16        98.03 o                         
  16   2   8        124.94         88.74       100.44 o                         
  17   2   8         46.74         10.78       106.88 o                         
  18   2   8        118.24        170.47       115.30 o                         
  19   2   8          5.40         57.47       121.18 o                         
  20   2   8         36.64         13.72       125.03 o                         
   1   3   8        250.67        304.53        26.04 o                         
   2   3   8      18394.14      19482.71       438.30 o                         
   3   3   8      16027.96      17190.74       457.42 o                         
   4   3   8        880.41        936.76        33.77 o                         
   6   3   8       2967.49       3222.00        74.64 o                         
   7   3   8         64.17        152.46        29.45 o                         
   8   3   8         54.82         17.10        27.76 o                         
   9   3   8       3600.05       3273.37       105.60 o                         
  10   3   8        960.84        838.05        43.68 o                         
  11   3   8       1384.93       1411.91        62.92 o                         
  12   3   8       7123.42       7029.10       198.07 o                         
  13   3   8        426.23        557.72        86.46 o                         
  14   3   8        886.61        830.05        97.86 o                         
  15   3   8       1176.60       1027.41       119.29 o                         
  16   3   8        302.51        263.50       108.05 o                         
  17   3   8       2469.29       2507.56       161.78 o                         
  18   3   8        120.98         85.68       113.42 o                         
  19   3   8        135.60        148.94       121.43 o                         
  20   3   8        159.99         99.38       125.89 o                         
   0   4   8         69.98        121.86        30.34 o                         
   1   4   8      21570.88      19841.81       291.53 o                         
   2   4   8       1671.77       1660.59        38.44 o                         
   3   4   8      42574.64      43006.24      1029.55 o                         
   4   4   8       3374.53       3116.84        52.81 o                         
   5   4   8      14041.04      12648.63       301.95 o                         
   6   4   8          6.25        -17.84        25.61 o                         
   7   4   8      20775.38      20706.53       481.03 o                         
   8   4   8       1432.32       1449.85        52.16 o                         
   9   4   8      14925.52      14576.77       339.03 o                         
  10   4   8       6420.60       6338.51       140.93 o                         
  11   4   8        566.24        514.23        46.58 o                         
  12   4   8       4236.21       4292.46       132.19 o                         
  13   4   8        182.83        121.30        80.35 o                         
  14   4   8        158.28        118.56        80.22 o                         
  15   4   8          1.81         -0.64        82.37 o                         
  16   4   8        191.77        104.61       100.06 o                         
  17   4   8         85.18        124.77       110.43 o                         
  18   4   8        669.11        583.56       127.10 o                         
  19   4   8          9.14        -83.37       118.85 o                         
  20   4   8        179.43        155.50       128.00 o                         
   1   5   8       3749.92       4153.41        72.02 o                         
   2   5   8       2579.46       2900.32        54.83 o                         
   3   5   8      24410.96      26964.54       677.58 o                         
   4   5   8       4875.39       5407.47       162.97 o                         
   5   5   8       6070.11       6745.54       167.64 o                         
   6   5   8       4396.41       5114.03        89.64 o                         
   7   5   8        396.73        393.54        35.03 o                         
   8   5   8       4672.76       4382.47       104.60 o                         
   9   5   8       4308.34       4571.93        83.72 o                         
  10   5   8        306.88        319.23        42.83 o                         
  11   5   8        979.04        970.48        62.99 o                         
  12   5   8       1663.39       1518.54        93.34 o                         
  13   5   8         11.55        -70.22        74.55 o                         
  14   5   8         61.51        -47.72        78.60 o                         
  15   5   8       5023.99       5092.51       166.59 o                         
  16   5   8        216.94         84.87        91.41 o                         
  17   5   8       2220.31       2432.65       157.97 o                         
  18   5   8        136.84         52.35       114.43 o                         
  19   5   8        951.92       1213.71       151.32 o                         
  20   5   8         10.45        -91.62       121.57 o                         
   0   6   8        198.08        205.96        38.52 o                         
   1   6   8      38414.13      37736.15       657.92 o                         
   2   6   8      14733.09      15274.00       395.61 o                         
   3   6   8      10632.11      10738.78       283.61 o                         
   4   6   8          1.54          1.49        28.61 o                         
   5   6   8      20652.33      20713.05       582.44 o                         
   6   6   8       5523.71       5859.34       149.24 o                         
   7   6   8       9170.44       9918.72       247.55 o                         
   8   6   8        704.89        734.29        47.02 o                         
   9   6   8      10472.45      10575.70       196.87 o                         
  10   6   8         13.29        -33.43        37.06 o                         
  11   6   8         45.20         97.36        50.78 o                         
  12   6   8       1920.63       1803.06        92.99 o                         
  13   6   8         37.61        -39.89        74.03 o                         
  14   6   8        530.05        447.04        90.84 o                         
  15   6   8        358.00        415.51        95.11 o                         
  16   6   8        104.71        120.13        90.40 o                         
  17   6   8        415.60        469.19        96.16 o                         
  18   6   8         13.28        -79.43        98.57 o                         
  19   6   8        126.78        175.69       122.30 o                         
  20   6   8         61.43        236.79       136.06 o                         
   1   7   8       5067.46       5697.48       114.32 o                         
   2   7   8       9523.56      10683.48       258.28 o                         
   3   7   8       2114.00       1948.43        76.34 o                         
   4   7   8         38.94         69.75        29.11 o                         
   5   7   8       5010.68       5244.35       158.03 o                         
   6   7   8       1262.22       1646.88        57.12 o                         
   7   7   8       3538.56       3558.57       101.25 o                         
   8   7   8        171.57        141.19        37.29 o                         
   9   7   8         29.91         16.11        38.89 o                         
  10   7   8        224.37        139.51        45.14 o                         
  11   7   8       1276.21       1372.18        74.14 o                         
  12   7   8        836.95        724.20        76.08 o                         
  13   7   8       2211.77       2331.05       110.08 o                         
  14   7   8        105.04         56.20        81.33 o                         
  15   7   8       1781.79       1899.67       114.19 o                         
  16   7   8         17.92        -68.78        80.64 o                         
  17   7   8       2435.75       2348.50       131.18 o                         
  18   7   8        585.42        423.42       101.45 o                         
  19   7   8        339.01        264.21       100.79 o                         
  20   7   8        550.50        513.04       271.66 o                         
   0   8   8        628.73        493.92        50.69 o                         
   1   8   8      30273.81      29938.15       685.62 o                         
   2   8   8        666.18        817.43        39.55 o                         
   3   8   8        952.19        735.53        41.01 o                         
   4   8   8       1271.61       1411.22        56.20 o                         
   5   8   8        916.98        658.87        38.94 o                         
   6   8   8         23.96         46.92        33.05 o                         
   7   8   8       6361.31       6111.60       146.73 o                         
   8   8   8        236.44        237.70        41.21 o                         
   9   8   8        706.77        736.23        52.47 o                         
  10   8   8       1330.32       1533.92        66.51 o                         
  11   8   8          9.75        -13.70        50.27 o                         
  12   8   8         29.08        -33.63        56.72 o                         
  13   8   8       3667.39       3610.89       128.37 o                         
  14   8   8          8.43        -19.22        79.04 o                         
  15   8   8        165.76        254.75        81.40 o                         
  16   8   8         11.66         12.41        80.30 o                         
  17   8   8        359.66        377.25        94.19 o                         
  18   8   8        177.45        156.14        92.56 o                         
  19   8   8          5.75         27.15        98.17 o                         
   1   9   8        871.74        917.21        48.82 o                         
   2   9   8        130.37         72.59        29.86 o                         
   3   9   8       3543.25       4324.55       120.32 o                         
   4   9   8       1379.33       1550.40        53.72 o                         
   5   9   8       2382.27       2286.17        60.72 o                         
   6   9   8       5495.00       5439.38       161.88 o                         
   7   9   8       3552.90       3436.70        94.94 o                         
   8   9   8          1.34        -32.47        34.13 o                         
   9   9   8        996.00       1091.72        55.69 o                         
  10   9   8       1272.10       1352.66        62.64 o                         
  11   9   8        273.03        280.65        53.50 o                         
  12   9   8        149.83         20.89        58.97 o                         
  13   9   8        112.45        190.39        73.42 o                         
  14   9   8        951.46        792.69        96.26 o                         
  15   9   8       1885.86       2154.78       126.94 o                         
  16   9   8        464.98        478.61        99.05 o                         
  17   9   8       3478.03       3511.37       158.69 o                         
  18   9   8          5.00         59.67       106.06 o                         
  19   9   8       3473.72       3651.47       184.19 o                         
   0  10   8        932.46        969.11        51.96 o                         
   1  10   8      15826.42      16121.33       332.47 o                         
   2  10   8        770.69        831.11        38.57 o                         
   3  10   8       2297.43       2191.57        70.66 o                         
   4  10   8       1369.25       1546.91        63.67 o                         
   5  10   8       2630.02       2429.54        89.95 o                         
   6  10   8          0.52        -10.33        32.92 o                         
   7  10   8       2507.82       2570.13        88.57 o                         
   8  10   8         33.62        -22.91        34.56 o                         
   9  10   8         18.22         12.01        39.68 o                         
  10  10   8       1506.10       1502.04        65.21 o                         
  11  10   8       8365.75       8286.45       187.37 o                         
  12  10   8          5.78          2.72        58.44 o                         
  13  10   8       5216.46       5079.01       143.38 o                         
  14  10   8         21.35        -52.02        73.67 o                         
  15  10   8       2182.83       2142.23       125.24 o                         
  16  10   8        149.54        -13.69        89.95 o                         
  17  10   8        120.10        133.94       102.89 o                         
  18  10   8        164.54        185.24       104.44 o                         
  19  10   8        251.97        333.04       123.42 o                         
   1  11   8        522.97        504.03        33.33 o                         
   2  11   8        721.66        758.26        33.06 o                         
   3  11   8         30.07         23.51        28.88 o                         
   4  11   8          0.28         12.61        31.70 o                         
   5  11   8       6505.01       6763.67       212.32 o                         
   6  11   8        742.09        822.84        47.43 o                         
   7  11   8       3921.88       3876.29       121.33 o                         
   8  11   8         63.94         84.37        40.64 o                         
   9  11   8         23.92         -8.27        41.53 o                         
  10  11   8       2082.33       2026.91        69.01 o                         
  11  11   8      16733.47      16331.03       473.50 o                         
  12  11   8       1916.95       1881.53        99.32 o                         
  13  11   8       9034.64       8965.34       288.05 o                         
  14  11   8          3.85         -9.31        81.08 o                         
  15  11   8        501.87        434.86        97.06 o                         
  16  11   8          0.73        -71.07        87.13 o                         
  17  11   8       4287.69       4524.22       188.91 o                         
  18  11   8        152.84        207.45       114.46 o                         
   0  12   8        389.00        378.01        78.93 o                         
   1  12   8         25.36          9.15        36.09 o                         
   2  12   8        469.84        486.08        32.38 o                         
   3  12   8         12.90        -21.88        27.39 o                         
   4  12   8        807.81        834.08        41.96 o                         
   5  12   8       1270.41       1412.26        53.72 o                         
   6  12   8        779.09        691.66        46.01 o                         
   7  12   8        395.52        507.06        46.35 o                         
   8  12   8         43.60         40.34        39.48 o                         
   9  12   8        640.85        657.87        53.04 o                         
  10  12   8        241.85        175.32        52.01 o                         
  11  12   8       2528.19       2680.05       108.05 o                         
  12  12   8          3.07        -30.28        55.30 o                         
  13  12   8       4097.56       4017.89       205.63 o                         
  14  12   8        145.80         24.96        84.60 o                         
  15  12   8       1546.73       1430.12       123.86 o                         
  16  12   8        169.04        209.29       100.85 o                         
  17  12   8        969.99       1156.64       173.94 o                         
  18  12   8        212.20        305.30       126.21 o                         
   1  13   8         74.60         44.10        40.00 o                         
   2  13   8       1396.54       1563.58        62.96 o                         
   3  13   8       7982.38       7880.77       165.79 o                         
   4  13   8       1416.64       1379.00        48.99 o                         
   5  13   8       5991.87       5823.34       154.75 o                         
   6  13   8       1257.79       1238.43        54.34 o                         
   7  13   8       1557.21       1617.54        68.71 o                         
   8  13   8       1972.03       1981.23        77.91 o                         
   9  13   8       2512.55       2599.72        93.55 o                         
  10  13   8       3056.23       3129.48       103.60 o                         
  11  13   8       8874.39       8867.54       317.40 o                         
  12  13   8         20.98         61.36        84.15 o                         
  13  13   8       7373.65       8406.62       240.54 o                         
  14  13   8         79.18        128.91       146.65 o                         
  15  13   8       1536.23       1942.17       209.72 o                         
  16  13   8        132.39        133.02       160.90 o                         
  17  13   8       2886.70       3437.27       269.76 o                         
  18  13   8         16.73          6.20       174.28 o                         
   0  14   8          1.07        -17.83        95.48 o                         
   1  14   8        608.00        565.59        71.83 o                         
   2  14   8       2876.59       2789.87       102.60 o                         
   3  14   8        236.76        198.53        54.36 o                         
   4  14   8        425.58        396.21        37.61 o                         
   5  14   8        589.91        597.80        45.57 o                         
   6  14   8        223.65        209.87        45.62 o                         
   7  14   8       2047.45       1976.36        88.92 o                         
   8  14   8        676.22        584.51        57.03 o                         
   9  14   8         20.24         37.36        50.57 o                         
  10  14   8          2.60         43.67        62.94 o                         
  11  14   8       3106.35       3252.93       148.90 o                         
  12  14   8          5.24        -37.64        98.13 o                         
  13  14   8        993.84        963.33       143.23 o                         
  14  14   8        278.62        181.11       152.24 o                         
  15  14   8        413.15        539.39       169.38 o                         
  16  14   8         35.39        -93.37       153.14 o                         
  17  14   8        593.38        705.58       189.89 o                         
   1  15   8       1317.01       1581.51        93.33 o                         
   2  15   8         28.59         39.49        51.97 o                         
   3  15   8        353.83        339.90        57.41 o                         
   4  15   8        578.29        601.02        50.88 o                         
   5  15   8        388.41        361.28        43.06 o                         
   6  15   8       1101.28       1045.02        57.28 o                         
   7  15   8       2266.17       2284.76       114.55 o                         
   8  15   8        268.09        265.92        52.66 o                         
   9  15   8       6520.37       6655.95       234.97 o                         
  10  15   8        412.89        391.19        69.03 o                         
  11  15   8       6505.73       6420.36       258.54 o                         
  12  15   8        413.48        508.57       126.81 o                         
  13  15   8       2444.33       2568.58       179.21 o                         
  14  15   8       1967.20       2095.35       207.87 o                         
  15  15   8       1676.64       1913.57       213.45 o                         
  16  15   8         77.65        -50.25       160.14 o                         
  17  15   8       1837.12       2152.38       237.20 o                         
   0  16   8        296.94        540.39       130.06 o                         
   1  16   8       1353.22       1634.76       120.88 o                         
   2  16   8         13.14         -1.64        83.01 o                         
   3  16   8         59.43         28.88        51.02 o                         
   4  16   8        354.38        307.50        50.05 o                         
   5  16   8        457.23        457.91        43.76 o                         
   6  16   8        363.16        349.80        48.39 o                         
   7  16   8       2679.40       2453.94       101.90 o                         
   8  16   8        353.97        258.74        54.22 o                         
   9  16   8        205.92        180.21        57.10 o                         
  10  16   8         49.10        -49.80        61.37 o                         
  11  16   8        205.02        139.46        84.05 o                         
  12  16   8        521.98        483.90       124.93 o                         
  13  16   8        156.50        123.02       126.84 o                         
  14  16   8         69.49         41.21       149.02 o                         
  15  16   8         15.80         88.35       154.30 o                         
  16  16   8         48.61         56.15       159.78 o                         
   1  17   8          1.46        -22.04        80.21 o                         
   2  17   8        211.52        262.69        94.92 o                         
   3  17   8         11.71        -30.65        54.36 o                         
   4  17   8        355.16        379.81        61.32 o                         
   5  17   8          7.85         13.83        37.25 o                         
   6  17   8        368.27        297.99        47.24 o                         
   7  17   8       1004.84       1018.22        60.06 o                         
   8  17   8         92.54         26.81        51.54 o                         
   9  17   8       4688.04       4376.59       182.93 o                         
  10  17   8          5.42        -78.75        59.96 o                         
  11  17   8         22.72        -11.66        80.75 o                         
  12  17   8        396.50        398.97       121.63 o                         
  13  17   8        775.23       1208.74       156.30 o                         
  14  17   8          3.13        -27.58       149.16 o                         
  15  17   8       5901.00       6632.92       306.83 o                         
   0  18   8        778.29        882.40       147.97 o                         
   1  18   8        758.98        814.42       105.09 o                         
   2  18   8         78.09        130.08        91.71 o                         
   3  18   8        745.56        760.66        78.03 o                         
   4  18   8         26.88         20.66        60.13 o                         
   5  18   8        215.10        198.22        45.77 o                         
   6  18   8          2.41        -54.89        42.57 o                         
   7  18   8        550.30        555.61        55.72 o                         
   8  18   8        127.44         83.40        53.71 o                         
   9  18   8         14.24        -34.94        56.37 o                         
  10  18   8        276.32        144.76        67.05 o                         
  11  18   8        371.46        329.82        90.94 o                         
  12  18   8        266.14        298.30       115.83 o                         
  13  18   8         44.49        -24.82       111.58 o                         
  14  18   8          2.58       -117.56       136.07 o                         
  15  18   8         97.59        209.13       147.17 o                         
   1  19   8        776.46        850.30       106.03 o                         
   2  19   8        133.06        129.22        92.89 o                         
   3  19   8        143.75        167.39        61.06 o                         
   4  19   8        502.16        418.78        75.21 o                         
   5  19   8         66.72          2.50        51.71 o                         
   6  19   8        329.51        322.85        50.54 o                         
   7  19   8       2430.13       2495.35       104.57 o                         
   8  19   8       1236.53       1250.51        73.32 o                         
   9  19   8       6025.46       5908.28       218.58 o                         
  10  19   8        353.62        210.59        69.71 o                         
  11  19   8       3768.73       3926.84       177.85 o                         
  12  19   8       1241.48       1374.42       146.47 o                         
  13  19   8       1807.35       2135.60       168.76 o                         
  14  19   8        365.41        322.73       149.19 o                         
   0  20   8         81.68        151.79       225.72 o                         
   1  20   8         47.77         13.96       163.27 o                         
   2  20   8        705.09        528.90       188.93 o                         
   3  20   8         22.10        -41.67        64.26 o                         
   4  20   8          0.21         24.05        78.73 o                         
   5  20   8         26.91        -81.04        55.64 o                         
   6  20   8         90.47         78.61        52.16 o                         
   7  20   8         19.39         -8.66        54.59 o                         
   8  20   8        323.91        222.94        64.77 o                         
   9  20   8       1207.32       1173.47        90.35 o                         
  10  20   8         13.88        -32.72        73.41 o                         
  11  20   8        944.48        903.02       118.10 o                         
  12  20   8          1.17         -2.85       123.61 o                         
  13  20   8          3.67         46.80       126.97 o                         
   1  21   8        713.50        869.63       212.95 o                         
   2  21   8          2.60         -1.29       171.69 o                         
   3  21   8        192.76        130.54        76.82 o                         
   4  21   8         22.52         79.11        87.33 o                         
   5  21   8         91.24         52.57        61.15 o                         
   6  21   8         81.65         91.38        52.53 o                         
   7  21   8        398.50        455.65        62.78 o                         
   8  21   8        103.35         80.19        60.98 o                         
   9  21   8        801.21        745.32        83.25 o                         
  10  21   8        109.34        -19.37        87.69 o                         
  11  21   8        743.52        794.34       144.54 o                         
  12  21   8        372.83        533.39       172.32 o                         
   0  22   8        340.10        366.72       241.28 o                         
   1  22   8       1536.07       1808.22       254.04 o                         
   2  22   8          4.50         -3.02       176.43 o                         
   3  22   8        929.87        916.54       124.52 o                         
   4  22   8        477.60        404.84       100.72 o                         
   5  22   8        400.35        331.45        69.87 o                         
   6  22   8         32.39         18.51        54.86 o                         
   7  22   8        486.66        323.83        64.74 o                         
   8  22   8         56.06         20.55        67.67 o                         
   9  22   8        154.73         38.08        75.70 o                         
  10  22   8         27.28        -50.40        97.19 o                         
  11  22   8        249.31         70.01       249.93 o                         
   1  23   8          2.58       -176.00       176.35 o                         
   2  23   8        165.86        161.17       196.15 o                         
   3  23   8         96.57         72.41       105.21 o                         
   4  23   8          0.08        -60.18        91.29 o                         
   5  23   8          7.50         21.06        64.34 o                         
   6  23   8        178.21        145.37        59.05 o                         
   7  23   8        433.57        350.78        66.23 o                         
   8  23   8        223.16        199.34        81.30 o                         
   9  23   8         41.87         10.02        88.72 o                         
  10  23   8        744.75        435.12       180.10 o                         
   0  24   8         26.12         53.25       244.53 o                         
   1  24   8       1897.39       2394.61       297.19 o                         
   2  24   8          5.01       -110.81       201.69 o                         
   3  24   8       2484.49       2491.40       199.38 o                         
   4  24   8          5.45        -90.55        96.45 o                         
   5  24   8       1460.47       1365.77       142.20 o                         
   6  24   8        132.63        102.92        72.44 o                         
   7  24   8          5.21        -57.29        79.42 o                         
   8  24   8        153.03         64.18       109.14 o                         
   9  24   8        482.16        409.56       222.49 o                         
   1  25   8        114.13        -49.31       211.44 o                         
   2  25   8          1.56        -70.96       111.04 o                         
   3  25   8         44.75        -46.49       125.42 o                         
   4  25   8         25.42         58.19       134.77 o                         
   5  25   8        428.07        508.20       156.12 o                         
   6  25   8         37.36        -61.07       144.89 o                         
   7  25   8        561.43        738.30       245.35 o                         
   0  26   8          1.07       -292.86       372.15 o                         
   1  26   8        676.41       1285.19       286.15 o                         
   2  26   8         12.44       -178.72       207.57 o                         
   3  26   8        405.64        513.23       250.40 o                         
   4  26   8          2.65        -14.09       214.19 o                         
   1   1   9      11861.41      11930.88       213.41 o                         
   2   1   9      13107.19      12371.33       266.25 o                         
   3   1   9        159.41        158.56        26.85 o                         
   4   1   9       5192.68       5581.97       121.66 o                         
   5   1   9       1386.40       1718.24        41.08 o                         
   6   1   9      20679.51      20815.32       362.65 o                         
   7   1   9       1152.04       1345.06        42.31 o                         
   8   1   9       5220.34       4923.93        79.53 o                         
   9   1   9       1604.49       1439.02        47.64 o                         
  10   1   9       8761.99       8319.47       170.79 o                         
  11   1   9       1472.57       1422.49        56.79 o                         
  12   1   9      30027.14      30166.58       532.99 o                         
  13   1   9         69.65        -17.39        79.99 o                         
  14   1   9       5143.11       5235.52       176.76 o                         
  15   1   9       2596.39       2681.41       147.11 o                         
  16   1   9       2695.27       2930.67       160.06 o                         
  17   1   9        101.47         61.76       108.27 o                         
  18   1   9       8367.82       8967.98       254.43 o                         
  19   1   9       1005.71       1055.69       146.93 o                         
  20   1   9       1787.18       1978.90       171.70 o                         
   0   2   9        974.80        812.35       128.59 o                         
   1   2   9       1172.96       1273.71        77.86 o                         
   2   2   9       3374.65       3684.50        89.07 o                         
   3   2   9         56.04         74.76        20.43 o                         
   4   2   9        238.38        144.99        20.14 o                         
   5   2   9        443.73        343.95        28.61 o                         
   6   2   9       3038.19       3170.79        86.53 o                         
   7   2   9       1352.33       1546.01        47.09 o                         
   8   2   9         17.23         24.95        28.22 o                         
   9   2   9         37.37        -19.92        31.15 o                         
  10   2   9       1821.01       1829.08        57.25 o                         
  11   2   9       3349.05       3204.41        78.88 o                         
  12   2   9        196.15        278.05        73.25 o                         
  13   2   9        323.80        344.66        84.23 o                         
  14   2   9        227.59        232.32        94.32 o                         
  15   2   9         10.51        -55.77        89.77 o                         
  16   2   9        369.52        423.40       109.87 o                         
  17   2   9        800.63        813.97       123.87 o                         
  18   2   9         28.61        197.86       115.19 o                         
  19   2   9        140.95        177.90       123.75 o                         
  20   2   9        198.71        120.22       127.10 o                         
   1   3   9       1992.27       1842.93        46.30 o                         
   2   3   9      10917.08      11368.56       199.10 o                         
   3   3   9      16556.09      17059.04       450.16 o                         
   4   3   9       1219.58       1397.51        54.07 o                         
   5   3   9       7774.80       8151.64       168.64 o                         
   6   3   9      11381.76      11152.42       200.89 o                         
   7   3   9       2048.37       1992.27        54.00 o                         
   8   3   9       4786.65       4434.77        87.59 o                         
   9   3   9       3830.11       3533.69       145.68 o                         
  10   3   9       7240.45       6758.39       131.99 o                         
  11   3   9       4392.13       4296.92        93.14 o                         
  12   3   9        953.93       1018.70        85.52 o                         
  13   3   9       5234.54       5059.29       154.98 o                         
  14   3   9       1781.03       1900.08       117.17 o                         
  15   3   9       1038.73       1058.54       119.90 o                         
  16   3   9       5970.23       6825.00       210.41 o                         
  17   3   9        749.03        809.37       127.46 o                         
  18   3   9       2387.51       2619.90       169.63 o                         
  19   3   9        570.13        559.49       133.87 o                         
  20   3   9       1707.20       1795.83       167.04 o                         
   0   4   9       7584.10       7122.79       101.10 o                         
   1   4   9          1.97          1.92        21.12 o                         
   2   4   9        420.37        501.06        28.13 o                         
   3   4   9       1307.50       1431.69        41.81 o                         
   4   4   9       6594.19       8012.07       186.44 o                         
   5   4   9       3317.81       3695.67        86.85 o                         
   6   4   9        788.61        697.11        37.01 o                         
   7   4   9        682.20        637.90        35.24 o                         
   8   4   9         34.77         29.05        36.85 o                         
   9   4   9        992.70        941.08        51.96 o                         
  10   4   9        445.89        328.26        42.70 o                         
  11   4   9       1932.32       1829.93        73.82 o                         
  12   4   9       5782.55       5581.69       144.04 o                         
  13   4   9       3919.85       3905.56       141.24 o                         
  14   4   9       1729.39       1654.51       112.72 o                         
  15   4   9        133.22         21.93        86.04 o                         
  16   4   9         10.80        232.53       106.60 o                         
  17   4   9         38.74        -68.70       103.58 o                         
  18   4   9         10.17         18.64       111.89 o                         
  19   4   9         20.61        -10.74       119.20 o                         
  20   4   9          7.47        -25.57       126.44 o                         
   1   5   9        815.93        956.33        34.00 o                         
   2   5   9       5253.42       5770.25       117.51 o                         
   3   5   9       1781.81       1927.73        75.10 o                         
   4   5   9       1178.16        984.20        42.62 o                         
   5   5   9        608.19        719.84        41.57 o                         
   6   5   9        231.66        377.65        38.24 o                         
   7   5   9        304.91        283.97        38.25 o                         
   8   5   9       1088.78        925.28        49.60 o                         
   9   5   9       1334.77       1160.57        56.99 o                         
  10   5   9        629.42        594.42        55.07 o                         
  11   5   9          7.24        -58.11        48.68 o                         
  12   5   9       3519.92       3532.94       123.85 o                         
  13   5   9       7534.80       7472.54       184.33 o                         
  14   5   9       5372.37       5407.10       165.13 o                         
  15   5   9         11.25        -62.97        82.65 o                         
  16   5   9       5850.64       6028.10       187.69 o                         
  17   5   9        827.09        995.59       133.71 o                         
  18   5   9        803.63        879.04       136.08 o                         
  19   5   9        540.18        543.36       134.88 o                         
  20   5   9       1714.12       1824.74       169.14 o                         
   0   6   9      19948.25      17753.07       564.66 o                         
   1   6   9        190.93        215.89        32.40 o                         
   2   6   9       3017.25       2630.39        83.08 o                         
   3   6   9         27.80         33.39        29.84 o                         
   4   6   9       5831.09       5633.24       163.19 o                         
   5   6   9         71.66          8.76        32.44 o                         
   6   6   9       1349.06       1189.87        52.29 o                         
   7   6   9        349.34        326.38        38.57 o                         
   8   6   9       3734.63       3977.89       100.71 o                         
   9   6   9        309.79        319.51        42.75 o                         
  10   6   9        102.35         68.85        39.71 o                         
  11   6   9        771.92        766.24        63.04 o                         
  12   6   9       1436.26       1423.33        92.52 o                         
  13   6   9        206.77        145.64        77.28 o                         
  14   6   9         40.10        112.05        82.01 o                         
  15   6   9        102.03         76.15        84.50 o                         
  16   6   9       1543.35       1703.00       124.11 o                         
  17   6   9        596.01        730.37       102.92 o                         
  18   6   9         74.44         10.37       110.75 o                         
  19   6   9         60.83        -61.86       115.85 o                         
  20   6   9         42.11         62.54       189.80 o                         
   1   7   9       2164.73       2124.39        58.18 o                         
   2   7   9        926.76        816.96        40.06 o                         
   3   7   9       8870.87       9088.48       289.79 o                         
   4   7   9       1920.35       2058.81        73.92 o                         
   5   7   9         92.01        132.58        32.73 o                         
   6   7   9       1860.86       1713.83        55.47 o                         
   7   7   9       1567.99       1606.06        55.85 o                         
   8   7   9       2290.73       2232.05        71.49 o                         
   9   7   9        435.66        385.08        45.84 o                         
  10   7   9      15674.25      15597.77       349.37 o                         
  11   7   9        696.03        695.57        65.00 o                         
  12   7   9       2205.31       2203.07       111.78 o                         
  13   7   9        597.87        516.89        89.32 o                         
  14   7   9       4202.53       4164.89       150.59 o                         
  15   7   9        303.32        221.55        87.29 o                         
  16   7   9       2436.91       2595.00       131.66 o                         
  17   7   9         23.49        -30.99        86.87 o                         
  18   7   9        301.37        300.42        97.98 o                         
  19   7   9        155.24         10.94        97.24 o                         
   0   8   9       7241.55       6459.28       177.67 o                         
   1   8   9       2176.52       2071.34        57.99 o                         
   2   8   9       4289.97       3888.01       123.64 o                         
   3   8   9        125.17        218.64        37.40 o                         
   4   8   9         73.04         49.72        32.31 o                         
   5   8   9       1797.11       2290.73        70.73 o                         
   6   8   9       1374.09       1819.95        58.13 o                         
   7   8   9       1271.46       1421.32        54.85 o                         
   8   8   9       5822.67       5797.54       142.22 o                         
   9   8   9        535.85        572.52        51.13 o                         
  10   8   9       1771.21       1880.20        70.70 o                         
  11   8   9       1836.35       2028.34        86.00 o                         
  12   8   9       2033.01       2322.11       114.74 o                         
  13   8   9       1137.86       1316.33       112.93 o                         
  14   8   9       1000.36       1006.77       101.78 o                         
  15   8   9        432.47        420.28        95.81 o                         
  16   8   9        211.78        221.78        94.10 o                         
  17   8   9        188.79        103.45        96.90 o                         
  18   8   9         59.07         59.70       100.38 o                         
  19   8   9        655.13        711.91       129.82 o                         
   1   9   9       1061.69       1102.81        44.68 o                         
   2   9   9      10113.52      10655.65       236.56 o                         
   3   9   9       3568.15       3527.35        99.85 o                         
   4   9   9       2551.17       2761.51        71.09 o                         
   5   9   9        486.25        437.77        33.83 o                         
   6   9   9        762.43        784.97        43.15 o                         
   7   9   9        308.83        292.83        38.52 o                         
   8   9   9       1337.72       1390.90        55.35 o                         
   9   9   9       1582.06       1544.65        62.40 o                         
  10   9   9       1018.34       1078.18        59.23 o                         
  11   9   9        520.36        521.91        61.82 o                         
  12   9   9       6455.97       6535.04       170.64 o                         
  13   9   9        405.11        389.11        85.10 o                         
  14   9   9       5591.39       5646.18       164.97 o                         
  15   9   9        991.04        946.70       104.88 o                         
  16   9   9        979.44        889.90       109.57 o                         
  17   9   9         14.64         27.60        98.31 o                         
  18   9   9       1295.00       1351.06       137.65 o                         
  19   9   9        219.09        232.52       126.54 o                         
   0  10   9      10094.08       9990.86       321.64 o                         
   1  10   9       2131.59       2071.75        66.95 o                         
   2  10   9      14318.12      13874.01       338.52 o                         
   3  10   9        868.30        880.56        46.35 o                         
   4  10   9      25022.07      25623.38       678.64 o                         
   5  10   9        719.56        667.96        49.16 o                         
   6  10   9        719.40        666.96        44.66 o                         
   7  10   9       1439.07       1413.40        59.99 o                         
   8  10   9       2311.41       2350.43        88.86 o                         
   9  10   9         12.98        -48.59        38.57 o                         
  10  10   9       2943.94       2955.74        82.20 o                         
  11  10   9        119.02        133.01        57.47 o                         
  12  10   9       1876.52       1977.60       102.84 o                         
  13  10   9       1386.77       1449.38       101.88 o                         
  14  10   9        363.52        305.67        84.51 o                         
  15  10   9         22.58         19.30        84.35 o                         
  16  10   9         34.61         46.74        89.93 o                         
  17  10   9         11.03        -68.54       104.35 o                         
  18  10   9          1.88         16.54       110.79 o                         
  19  10   9         92.75          6.23       229.72 o                         
   1  11   9       1279.54       1401.80        46.25 o                         
   2  11   9       1090.51       1205.13        47.67 o                         
   3  11   9        150.69        181.88        35.60 o                         
   4  11   9        161.17        152.14        38.35 o                         
   5  11   9       2889.55       3035.03       101.17 o                         
   6  11   9        331.67        315.26        43.61 o                         
   7  11   9         59.77         30.42        36.46 o                         
   8  11   9       2565.63       2442.80        72.40 o                         
   9  11   9        738.80        738.11        46.59 o                         
  10  11   9         19.84          5.18        43.89 o                         
  11  11   9       6444.29       6219.40       218.33 o                         
  12  11   9       2071.24       2168.89       104.70 o                         
  13  11   9        142.18         53.68        75.52 o                         
  14  11   9          6.64         51.85        80.63 o                         
  15  11   9        153.08         76.82        99.73 o                         
  16  11   9        307.86        270.70       109.74 o                         
  17  11   9         41.35        -68.65       104.15 o                         
  18  11   9        641.31        579.60       123.72 o                         
   0  12   9      11138.28      10490.64       439.59 o                         
   1  12   9        615.50        538.52        34.40 o                         
   2  12   9      10905.63      10826.34       265.54 o                         
   3  12   9       2073.78       2019.75        59.63 o                         
   4  12   9       8789.36       8401.79       223.71 o                         
   5  12   9         66.71         19.08        39.95 o                         
   6  12   9       7998.08       7790.98       265.45 o                         
   7  12   9        901.15        844.36        54.17 o                         
   8  12   9       1223.56       1288.66        63.19 o                         
   9  12   9        365.14        413.79        53.19 o                         
  10  12   9       6107.18       6339.14       197.54 o                         
  11  12   9         21.33         18.58        79.19 o                         
  12  12   9       3931.89       3584.47       202.68 o                         
  13  12   9         65.47        -59.76        72.10 o                         
  14  12   9        136.47         85.58        85.76 o                         
  15  12   9         18.69          1.21        89.64 o                         
  16  12   9        300.13        340.82       110.53 o                         
  17  12   9         55.49         25.51       115.25 o                         
  18  12   9         95.67        119.63       119.49 o                         
   1  13   9        229.33        203.32        30.54 o                         
   2  13   9        193.23        264.60        32.29 o                         
   3  13   9        218.98        247.06        36.39 o                         
   4  13   9         70.49         43.29        37.04 o                         
   5  13   9        296.84        291.92        44.65 o                         
   6  13   9          2.37         25.02        41.80 o                         
   7  13   9       1475.95       1509.21        64.71 o                         
   8  13   9        329.86        321.09        52.28 o                         
   9  13   9          0.76        -21.82        47.28 o                         
  10  13   9         59.92        -18.88        54.99 o                         
  11  13   9         51.55        -57.08        75.34 o                         
  12  13   9       1592.33       1639.12       128.77 o                         
  13  13   9         89.88         80.68       107.36 o                         
  14  13   9        139.53        122.46       147.35 o                         
  15  13   9          0.41       -138.38       145.21 o                         
  16  13   9         23.17         19.93       158.85 o                         
  17  13   9        133.23        131.45       170.73 o                         
   0  14   9       8320.06       7924.85       435.32 o                         
   1  14   9       1428.98       1399.14        60.57 o                         
   2  14   9       7337.77       7030.44       216.90 o                         
   3  14   9       2849.22       2807.59       108.06 o                         
   4  14   9       6492.85       6408.04       209.16 o                         
   5  14   9       1384.58       1353.98        66.74 o                         
   6  14   9       8206.29       8422.80       307.30 o                         
   7  14   9        539.38        433.38        55.22 o                         
   8  14   9         40.07         -0.01        49.69 o                         
   9  14   9          7.74        -53.15        52.80 o                         
  10  14   9         98.04         82.41        64.09 o                         
  11  14   9          2.22        -91.78        87.94 o                         
  12  14   9        230.74        216.25       123.60 o                         
  13  14   9          6.06        -47.51       114.03 o                         
  14  14   9         98.89         35.88       148.39 o                         
  15  14   9         13.35        -10.55       149.87 o                         
  16  14   9        195.03         78.22       162.67 o                         
  17  14   9         32.13         69.17       168.92 o                         
   1  15   9        532.42        474.49        58.72 o                         
   2  15   9         60.44         79.66        42.67 o                         
   3  15   9       2286.51       2320.77        72.33 o                         
   4  15   9        156.44         91.16        40.66 o                         
   5  15   9        206.52        146.64        43.92 o                         
   6  15   9        168.10        184.82        47.14 o                         
   7  15   9       1508.18       1485.10        88.71 o                         
   8  15   9        613.11        563.26        62.29 o                         
   9  15   9        367.95        381.61        63.35 o                         
  10  15   9        301.87        260.02        67.82 o                         
  11  15   9          6.61        -70.83        91.65 o                         
  12  15   9          0.06        -55.35       117.50 o                         
  13  15   9         99.08         21.63       122.98 o                         
  14  15   9        109.23        188.32       153.57 o                         
  15  15   9          4.79        -91.76       151.41 o                         
  16  15   9          1.34       -177.67       157.94 o                         
   0  16   9       7829.37       8540.87       461.95 o                         
   1  16   9       2058.56       2100.42       105.12 o                         
   2  16   9       7470.96       7204.87       317.04 o                         
   3  16   9        761.99        769.79        56.40 o                         
   4  16   9       5743.74       5502.56       187.82 o                         
   5  16   9       1960.49       1893.18        77.93 o                         
   6  16   9       5898.96       5749.44       168.28 o                         
   7  16   9        372.67        402.92        53.71 o                         
   8  16   9       3053.27       2978.79       143.59 o                         
   9  16   9       1217.15       1292.59        83.46 o                         
  10  16   9        382.17        345.87        70.99 o                         
  11  16   9         20.12        -75.56        89.41 o                         
  12  16   9        204.18        133.22       127.01 o                         
  13  16   9         14.06        -24.06       119.74 o                         
  14  16   9          2.02         39.79       146.19 o                         
  15  16   9         14.92         -7.86       156.44 o                         
  16  16   9          7.50        -76.12       158.51 o                         
   1  17   9        366.00        342.33        68.74 o                         
   2  17   9        273.89        284.88        52.11 o                         
   3  17   9          6.86         -4.20        44.26 o                         
   4  17   9         12.43        -12.74        38.35 o                         
   5  17   9        543.60        535.30        51.71 o                         
   6  17   9         51.03          3.31        46.10 o                         
   7  17   9         40.98          6.52        47.58 o                         
   8  17   9        273.26        184.12        58.61 o                         
   9  17   9         44.15         21.37        61.31 o                         
  10  17   9        628.84        563.93        79.96 o                         
  11  17   9         41.61        -29.47        93.23 o                         
  12  17   9        264.72        138.73       125.12 o                         
  13  17   9        359.91        423.49       132.38 o                         
  14  17   9          4.82         11.23       148.72 o                         
  15  17   9         34.96        -47.74       157.04 o                         
   0  18   9       5558.70       6066.64       339.79 o                         
   1  18   9       1382.07       1602.69       133.40 o                         
   2  18   9       8765.19       8150.05       436.27 o                         
   3  18   9       1977.42       1855.92        94.10 o                         
   4  18   9       5867.09       5697.26       164.12 o                         
   5  18   9       1146.30       1112.10        59.67 o                         
   6  18   9       1935.84       1979.58        75.93 o                         
   7  18   9        911.14        817.68        63.24 o                         
   8  18   9       4231.66       4009.71       153.48 o                         
   9  18   9         72.31         58.82        63.40 o                         
  10  18   9         22.93         -6.73        69.39 o                         
  11  18   9        145.92         64.61        93.73 o                         
  12  18   9          5.14        -27.02       113.24 o                         
  13  18   9         46.49         18.20       112.67 o                         
  14  18   9        342.44        428.87       153.82 o                         
  15  18   9        172.01        175.84       239.40 o                         
   1  19   9         68.64         -4.94        93.43 o                         
   2  19   9        330.33        298.67        64.37 o                         
   3  19   9         32.72         39.91        62.21 o                         
   4  19   9         98.25         55.16        44.12 o                         
   5  19   9          3.70         -9.02        44.07 o                         
   6  19   9        571.39        527.47        58.17 o                         
   7  19   9         10.17        -36.47        51.13 o                         
   8  19   9        102.85         92.19        57.42 o                         
   9  19   9        257.91        221.41        70.74 o                         
  10  19   9        831.27        705.74        95.90 o                         
  11  19   9        131.31        102.62        96.70 o                         
  12  19   9        430.36        288.06       122.68 o                         
  13  19   9         44.07         53.48       118.02 o                         
  14  19   9          5.57        -16.03       136.81 o                         
   0  20   9       5660.31       6438.17       652.07 o                         
   1  20   9        756.23        661.47       199.09 o                         
   2  20   9       5730.79       5320.21       410.03 o                         
   3  20   9       2435.17       2441.69       125.02 o                         
   4  20   9       4497.00       4440.68       195.55 o                         
   5  20   9        347.39        316.99        54.65 o                         
   6  20   9       2388.14       2245.43       104.88 o                         
   7  20   9        264.30        192.42        61.21 o                         
   8  20   9       2845.65       2516.79       155.44 o                         
   9  20   9        819.42        664.56        90.24 o                         
  10  20   9        114.18         67.77        96.90 o                         
  11  20   9         19.47        -52.21       114.66 o                         
  12  20   9         35.61         48.54       132.48 o                         
  13  20   9        262.19        127.09       140.86 o                         
   1  21   9        420.19        408.86       185.75 o                         
   2  21   9         72.54         61.27        76.14 o                         
   3  21   9         13.12         24.79        84.33 o                         
   4  21   9          1.12         -5.88        60.49 o                         
   5  21   9         10.87         15.86        52.18 o                         
   6  21   9        218.82        260.59        60.70 o                         
   7  21   9        140.19        126.06        60.20 o                         
   8  21   9          3.53         -5.00        69.29 o                         
   9  21   9          4.49         -0.38        75.31 o                         
  10  21   9        125.35        179.97       111.09 o                         
  11  21   9         47.56         85.90       165.75 o                         
  12  21   9         49.13         91.57       165.15 o                         
   0  22   9       3053.63       3805.62       546.90 o                         
   1  22   9          5.30         44.82       181.17 o                         
   2  22   9       3384.88       3317.13       398.18 o                         
   3  22   9       1145.90       1107.94       113.07 o                         
   4  22   9       2920.46       2831.19       156.62 o                         
   5  22   9        438.45        411.05        60.43 o                         
   6  22   9       3574.65       3254.42       142.76 o                         
   7  22   9        645.60        544.19        71.89 o                         
   8  22   9        877.01        817.64        92.73 o                         
   9  22   9          1.34        -37.33        76.01 o                         
  10  22   9        130.45         89.04       114.78 o                         
  11  22   9          2.25        -99.81       245.70 o                         
   1  23   9          4.45        -42.57       181.58 o                         
   2  23   9         48.41         41.36        62.32 o                         
   3  23   9         58.69         74.11        91.06 o                         
   4  23   9          1.68         54.48        76.30 o                         
   5  23   9         88.75         53.80        57.25 o                         
   6  23   9         45.16         65.27        66.05 o                         
   7  23   9        411.64        363.35        80.54 o                         
   8  23   9         57.89        -55.09        84.98 o                         
   9  23   9         32.96        -32.61       111.41 o                         
  10  23   9        320.96        313.71       170.38 o                         
   0  24   9       1689.32       2279.81       537.19 o                         
   1  24   9        394.95        356.94       140.12 o                         
   2  24   9        829.09        725.96        83.75 o                         
   3  24   9         25.26          9.23        96.16 o                         
   4  24   9       1241.72       1173.47       108.02 o                         
   5  24   9        393.46        367.81        84.09 o                         
   6  24   9       1702.13       1689.89       105.94 o                         
   7  24   9         50.99          3.89        93.72 o                         
   8  24   9         13.71        -40.98       107.77 o                         
   1  25   9         59.34         65.97       123.80 o                         
   2  25   9         93.69         21.09       128.60 o                         
   3  25   9          1.14        -36.13       131.32 o                         
   4  25   9        118.13        118.70       144.28 o                         
   5  25   9         42.34         -8.29       144.38 o                         
   6  25   9          3.08        -32.82       218.05 o                         
   0  26   9         58.03       -255.65       380.24 o                         
   1  26   9         82.79        183.39       278.50 o                         
   2  26   9         20.84       -183.60       240.25 o                         
   3  26   9         40.89         -0.08       215.74 o                         
   0   0  10         33.41        -28.53        53.40 o                         
   1   0  10        752.15        451.25        51.26 o                         
   2   0  10       3053.74       2747.84        97.81 o                         
   3   0  10      37127.26      33936.01      1149.30 o                         
   4   0  10      19923.89      19745.49       603.55 o                         
   5   0  10      21464.28      20179.89       620.63 o                         
   6   0  10       2401.04       2188.14        74.82 o                         
   7   0  10      21364.76      19526.64       507.54 o                         
   8   0  10       1903.35       1864.14        74.81 o                         
   9   0  10       4421.16       4110.02       126.48 o                         
  10   0  10        966.67       1032.75        65.02 o                         
  11   0  10      14724.68      14143.68       505.50 o                         
  12   0  10       2070.22       2281.69       177.65 o                         
  13   0  10        418.90        496.67       133.36 o                         
  14   0  10         24.00        -10.81       125.53 o                         
  15   0  10        184.06        -57.47       134.59 o                         
  16   0  10        550.80        506.04       162.16 o                         
  17   0  10       1347.00       1559.40       197.71 o                         
  18   0  10        260.81        211.52       172.21 o                         
  19   0  10         56.85        167.18       176.90 o                         
  20   0  10          4.78          8.32       178.65 o                         
   1   1  10       5791.00       5634.07       100.72 o                         
   2   1  10          0.60        -26.76        24.37 o                         
   3   1  10      42636.75      45237.80      1172.40 o                         
   4   1  10       2811.68       3547.06        85.17 o                         
   5   1  10        284.64        403.79        29.72 o                         
   6   1  10       4447.95       4129.54        75.29 o                         
   7   1  10       1510.49       1443.30        45.52 o                         
   8   1  10         75.10         14.57        29.08 o                         
   9   1  10       8988.10       8710.59       141.07 o                         
  10   1  10      10856.24      10103.14       179.39 o                         
  11   1  10        144.99        120.98        44.65 o                         
  12   1  10        900.05        856.12        92.37 o                         
  13   1  10       2088.81       2289.90       128.85 o                         
  14   1  10          0.88        -91.10        84.20 o                         
  15   1  10        161.60        -76.47        92.82 o                         
  16   1  10        441.41        424.67       111.40 o                         
  17   1  10        189.15         85.85       110.09 o                         
  18   1  10         49.00        -91.31       111.45 o                         
  19   1  10        517.35        590.30       136.42 o                         
  20   1  10        132.93        145.44       130.27 o                         
   0   2  10       2006.07       1404.91        70.85 o                         
   1   2  10       7742.68       6147.73       137.58 o                         
   2   2  10      23439.78      21258.77       513.09 o                         
   3   2  10      40033.17      38298.83       961.77 o                         
   4   2  10      46583.58      50011.72      1240.33 o                         
   5   2  10      21666.65      22307.74       544.43 o                         
   6   2  10      10319.81      10852.34       237.21 o                         
   7   2  10      21835.36      21604.65       420.01 o                         
   8   2  10       3625.79       3427.58        74.95 o                         
   9   2  10       3938.45       3785.58        95.59 o                         
  10   2  10         24.46         54.12        36.87 o                         
  11   2  10       5944.29       6017.33       133.26 o                         
  12   2  10        217.86        132.97        77.56 o                         
  13   2  10         19.39         -1.50        85.34 o                         
  14   2  10          1.45         44.39        89.95 o                         
  15   2  10        931.23        932.66       117.86 o                         
  16   2  10        132.70         63.29       100.63 o                         
  17   2  10        160.62         76.84       109.69 o                         
  18   2  10          0.05       -131.94       110.23 o                         
  19   2  10         46.37         27.78       121.66 o                         
  20   2  10         33.53         84.92       125.40 o                         
   1   3  10       2511.66       2208.40        51.24 o                         
   2   3  10       4242.50       4358.58       121.77 o                         
   3   3  10      29774.99      32442.74       858.11 o                         
   4   3  10      30515.46      30946.61       754.32 o                         
   5   3  10       3241.86       3503.73        89.57 o                         
   6   3  10      12553.23      12171.43       240.17 o                         
   7   3  10        945.27        940.18        66.41 o                         
   8   3  10        506.01        362.34        39.93 o                         
   9   3  10       3718.15       3705.22        79.40 o                         
  10   3  10       7002.43       6775.36       159.87 o                         
  11   3  10       2695.14       2669.15        92.11 o                         
  12   3  10        950.30        853.10        90.94 o                         
  13   3  10        967.99        973.66        98.01 o                         
  14   3  10       5509.46       5621.02       182.01 o                         
  15   3  10       1825.76       1703.74       132.75 o                         
  16   3  10        226.92        129.90       106.87 o                         
  17   3  10       1341.04       1478.19       144.46 o                         
  18   3  10          6.59        -21.94       111.78 o                         
  19   3  10          1.88       -140.60       115.09 o                         
  20   3  10         68.84        137.98       127.72 o                         
   0   4  10      13332.01      11522.02       212.36 o                         
   1   4  10       4198.93       3302.33        55.20 o                         
   2   4  10       6364.17       5831.20       139.86 o                         
   3   4  10       5454.61       5010.43       155.61 o                         
   4   4  10         32.82        170.05        29.03 o                         
   5   4  10       2179.61       1773.70        76.45 o                         
   6   4  10       7773.31       7565.09       196.98 o                         
   7   4  10      10834.43      10514.44       279.76 o                         
   8   4  10       1522.63       1497.88        60.94 o                         
   9   4  10       2935.93       2601.53       100.24 o                         
  10   4  10       3263.20       3123.88       129.12 o                         
  11   4  10        375.06        380.08        60.34 o                         
  12   4  10        416.66        370.17        80.04 o                         
  13   4  10       2713.92       2731.76       126.06 o                         
  14   4  10         41.82        -54.95        78.18 o                         
  15   4  10        161.03         84.51        97.65 o                         
  16   4  10          2.43        -60.73       100.71 o                         
  17   4  10        400.93        264.05       114.03 o                         
  18   4  10         39.39       -163.84       109.23 o                         
  19   4  10          4.47        -12.84       117.24 o                         
  20   4  10        112.38        162.71       132.72 o                         
   1   5  10         53.73        110.00        25.89 o                         
   2   5  10         78.43         95.54        27.48 o                         
   3   5  10      17508.19      18293.25       505.84 o                         
   4   5  10        172.35        187.86        33.83 o                         
   6   5  10       3127.65       3221.36        78.51 o                         
   7   5  10        563.91        782.38        47.92 o                         
   8   5  10        664.38        529.70        40.52 o                         
   9   5  10       1200.59       1147.14        63.43 o                         
  10   5  10        760.86        734.36        59.40 o                         
  11   5  10      26523.26      25924.78       624.69 o                         
  12   5  10        657.54        596.55        81.41 o                         
  13   5  10       1215.49       1120.75       101.05 o                         
  14   5  10          5.28        -85.07        78.40 o                         
  15   5  10       2947.24       2894.12       139.14 o                         
  16   5  10       1003.68       1102.14       115.29 o                         
  17   5  10        519.69        392.32       117.56 o                         
  18   5  10          2.25        -99.10       109.73 o                         
  19   5  10        792.31        636.77       136.29 o                         
   0   6  10       9533.16       8618.10       320.24 o                         
   1   6  10      36900.04      35386.25       740.81 o                         
   2   6  10      23714.11      23542.18       676.57 o                         
   3   6  10      22652.27      23439.04       599.24 o                         
   4   6  10       2315.83       2300.74        75.62 o                         
   5   6  10      12713.08      11811.61       354.48 o                         
   6   6  10       8844.46       9510.42       280.52 o                         
   7   6  10      14320.47      14695.48       362.00 o                         
   8   6  10       1359.53       1459.61        66.33 o                         
   9   6  10       4289.15       4535.79       133.76 o                         
  10   6  10        163.39        204.84        47.54 o                         
  11   6  10        508.21        686.51        73.96 o                         
  12   6  10         44.23         46.65        67.50 o                         
  13   6  10         11.19         23.35        75.81 o                         
  14   6  10         80.59         95.68        80.54 o                         
  15   6  10          3.38         65.76        84.46 o                         
  16   6  10         55.17         28.22        91.29 o                         
  17   6  10        361.82        389.63       106.76 o                         
  18   6  10        222.07         93.49       113.42 o                         
  19   6  10         38.44        150.48       123.69 o                         
   1   7  10       2418.59       2536.61        67.68 o                         
   2   7  10        258.85        199.59        34.62 o                         
   3   7  10        103.51        106.92        34.80 o                         
   4   7  10       1794.76       2414.18        76.47 o                         
   6   7  10        793.53        871.41        49.69 o                         
   7   7  10       3782.26       3810.52       108.31 o                         
   8   7  10       6061.42       5999.93       148.60 o                         
   9   7  10        733.24        739.67        52.52 o                         
  10   7  10         21.62          9.21        48.38 o                         
  11   7  10       1071.35       1016.70        82.59 o                         
  12   7  10       3479.89       3500.67       132.37 o                         
  13   7  10         40.07        -10.69        85.67 o                         
  14   7  10       1620.74       1802.93       129.14 o                         
  15   7  10       2036.89       2333.37       142.75 o                         
  16   7  10        218.63        135.49        94.14 o                         
  17   7  10       1666.41       1570.27       121.59 o                         
  18   7  10        203.92         99.48        92.96 o                         
  19   7  10       1771.38       1877.14       148.61 o                         
   0   8  10       2467.31       2162.90        95.79 o                         
   1   8  10      14261.27      14069.64       334.31 o                         
   2   8  10        183.96        106.49        36.12 o                         
   3   8  10       3144.38       2969.38       103.18 o                         
   4   8  10       1568.49       1435.91        63.39 o                         
   5   8  10         57.00         73.17        35.57 o                         
   6   8  10       3016.40       2885.79       103.82 o                         
   7   8  10       6907.16       6970.77       175.89 o                         
   8   8  10       5629.36       5707.28       158.20 o                         
   9   8  10        208.05        211.53        46.36 o                         
  10   8  10       2470.57       2490.62        91.33 o                         
  11   8  10        332.81        317.06        69.12 o                         
  12   8  10        974.16       1050.98        96.04 o                         
  13   8  10       2779.16       2966.07       140.68 o                         
  14   8  10        931.98        892.31       110.89 o                         
  15   8  10        233.26        169.39        91.47 o                         
  16   8  10         17.65         15.54        87.76 o                         
  17   8  10          6.75        -37.05        95.15 o                         
  18   8  10          0.33         33.70       100.04 o                         
  19   8  10         27.37        182.02       112.69 o                         
   1   9  10        583.32        601.82        47.59 o                         
   2   9  10       5197.70       5517.27       151.11 o                         
   3   9  10      13147.94      13534.36       331.95 o                         
   4   9  10       1264.02       1203.23        58.52 o                         
   5   9  10       3992.18       4155.86       131.74 o                         
   6   9  10       3034.31       2877.37        75.31 o                         
   7   9  10        398.20        408.33        43.92 o                         
   8   9  10        872.12        924.30        53.41 o                         
   9   9  10       2169.51       2201.48        71.96 o                         
  10   9  10        505.19        469.37        62.62 o                         
  11   9  10        118.53        106.87        66.94 o                         
  12   9  10       6124.94       5930.61       174.36 o                         
  13   9  10       3590.93       3939.57       142.86 o                         
  14   9  10       1226.05       1392.44       108.93 o                         
  15   9  10        965.95       1093.77       108.88 o                         
  16   9  10        578.90        512.51       102.51 o                         
  17   9  10       1969.74       2156.96       147.73 o                         
  18   9  10       1010.75        949.57       139.77 o                         
  19   9  10       4295.15       4375.50       212.05 o                         
   0  10  10       2278.03       2269.21        91.67 o                         
   1  10  10       6558.03       6110.83       187.58 o                         
   2  10  10        305.31        181.90        38.95 o                         
   3  10  10        269.57        290.84        43.48 o                         
   4  10  10         80.93         86.24        41.56 o                         
   5  10  10       4206.29       4360.47       128.42 o                         
   6  10  10        175.60        189.63        37.32 o                         
   7  10  10          9.73         -3.00        33.81 o                         
   8  10  10       1408.90       1446.34        60.28 o                         
   9  10  10         83.08        122.74        41.55 o                         
  10  10  10          2.82         24.26        48.74 o                         
  11  10  10        160.32        282.12        65.16 o                         
  12  10  10       5134.79       5269.48       159.06 o                         
  13  10  10        541.89        591.92        90.79 o                         
  14  10  10       3419.21       3446.76       145.28 o                         
  15  10  10       1299.79       1263.47       119.65 o                         
  16  10  10          2.19       -146.79        97.86 o                         
  17  10  10          2.07         47.75       105.84 o                         
  18  10  10          1.43         45.65       112.93 o                         
   1  11  10         24.73         37.46        35.05 o                         
   2  11  10        208.66        281.94        40.19 o                         
   3  11  10        317.02        270.24        41.37 o                         
   4  11  10       2183.57       2216.52        68.64 o                         
   5  11  10       4720.88       5048.53       136.55 o                         
   6  11  10        987.27        951.90        56.26 o                         
   7  11  10        778.61        833.48        49.74 o                         
   8  11  10       1590.22       1646.79        63.94 o                         
   9  11  10        111.32         89.14        39.08 o                         
  10  11  10       8781.22       8484.29       271.50 o                         
  11  11  10       5423.45       5523.79       281.71 o                         
  12  11  10       7938.44       7461.60       298.52 o                         
  13  11  10       6308.07       6336.13       246.94 o                         
  14  11  10       1336.01       1451.78       127.02 o                         
  15  11  10        143.93         22.18        98.48 o                         
  16  11  10          7.97        -61.85       101.11 o                         
  17  11  10       1681.57       1862.38       154.10 o                         
  18  11  10        118.75        167.13       116.68 o                         
   0  12  10       3986.19       3878.76       118.31 o                         
   1  12  10       4795.33       4605.27       114.43 o                         
   2  12  10        394.99        538.28        44.24 o                         
   3  12  10       3337.81       3243.74        73.53 o                         
   4  12  10       1615.93       1624.65        60.51 o                         
   5  12  10        111.46        112.83        43.21 o                         
   6  12  10         48.31         18.45        42.61 o                         
   7  12  10        126.79         54.09        43.77 o                         
   8  12  10        374.36        355.06        51.20 o                         
   9  12  10        183.83        147.11        49.66 o                         
  10  12  10       3159.67       3173.61       148.50 o                         
  11  12  10          2.02        -33.92        78.52 o                         
  12  12  10         91.16        109.26        69.85 o                         
  13  12  10        712.42        683.57        95.38 o                         
  14  12  10         43.84         -4.07        88.34 o                         
  15  12  10        116.46        125.98        93.47 o                         
  16  12  10        175.02        127.48       104.59 o                         
  17  12  10         26.83       -110.77       114.02 o                         
  18  12  10         15.24        -43.96       196.02 o                         
   1  13  10        254.32        285.52        39.18 o                         
   2  13  10        144.70        202.50        37.00 o                         
   3  13  10        176.91        180.48        39.47 o                         
   4  13  10        988.06       1019.80        53.40 o                         
   5  13  10       1815.68       1826.45        77.87 o                         
   6  13  10        659.90        667.25        53.13 o                         
   7  13  10         70.77         58.06        45.44 o                         
   8  13  10        302.02        243.67        51.11 o                         
   9  13  10       1386.65       1394.47        72.34 o                         
  10  13  10        697.94        809.42        76.61 o                         
  11  13  10        154.37        108.29        81.92 o                         
  12  13  10         16.41         33.16        99.11 o                         
  13  13  10       1549.78       1927.79       192.81 o                         
  14  13  10       1228.19       1471.60       187.02 o                         
  15  13  10       1905.73       2465.52       224.46 o                         
  16  13  10       1258.74       1371.92       205.36 o                         
  17  13  10       1236.71       1405.73       214.90 o                         
   0  14  10        140.39        142.91        57.93 o                         
   1  14  10         64.95         32.35        39.68 o                         
   2  14  10          0.93        -26.23        39.73 o                         
   3  14  10       1339.54       1504.27        63.20 o                         
   4  14  10       1451.59       1549.99        68.34 o                         
   5  14  10        117.88         82.84        49.95 o                         
   6  14  10        156.28        148.16        51.98 o                         
   7  14  10       4480.21       4153.64       186.32 o                         
   8  14  10        131.00         47.24        52.76 o                         
   9  14  10       1547.21       1729.77        92.14 o                         
  10  14  10       2575.78       2498.83       109.19 o                         
  11  14  10       1343.26       1250.97       122.07 o                         
  12  14  10       2815.26       3152.41       195.44 o                         
  13  14  10        392.82        280.89       148.02 o                         
  14  14  10        333.76        242.38       157.34 o                         
  15  14  10       1483.97       1547.42       204.35 o                         
  16  14  10        448.40        595.57       183.26 o                         
  17  14  10        380.01        246.44       186.05 o                         
   1  15  10        428.43        340.87        43.39 o                         
   2  15  10        288.44        218.33        45.36 o                         
   3  15  10        124.79         72.92        45.49 o                         
   4  15  10        573.57        626.49        55.14 o                         
   5  15  10        354.70        382.80        54.97 o                         
   6  15  10       1563.48       1538.69        73.25 o                         
   7  15  10       1784.95       1722.80        76.76 o                         
   8  15  10       2264.43       2275.78        97.45 o                         
   9  15  10       6815.75       6772.73       297.66 o                         
  10  15  10       5909.17       5902.82       258.29 o                         
  11  15  10       4669.42       4615.75       373.15 o                         
  12  15  10        771.61        879.47       149.23 o                         
  13  15  10       3111.28       3426.83       231.17 o                         
  14  15  10        161.85        188.07       156.26 o                         
  15  15  10       1959.05       2218.23       224.59 o                         
  16  15  10        302.68        277.56       177.48 o                         
   0  16  10        925.02        823.21        69.34 o                         
   1  16  10        120.37        106.09        40.04 o                         
   2  16  10         51.65         64.36        40.64 o                         
   3  16  10        544.84        544.60        53.89 o                         
   4  16  10          1.64        -14.99        47.13 o                         
   5  16  10        727.99        697.76        58.09 o                         
   6  16  10         82.50         55.54        50.55 o                         
   7  16  10       1373.96       1341.78        71.78 o                         
   8  16  10        240.46        223.41        59.65 o                         
   9  16  10         24.67         61.17        62.59 o                         
  10  16  10        721.51        742.31        92.66 o                         
  11  16  10         21.24         77.34        93.29 o                         
  12  16  10        694.72        732.57       148.14 o                         
  13  16  10        328.35        350.76       151.44 o                         
  14  16  10        984.76        838.70       176.33 o                         
  15  16  10          2.04         46.19       160.33 o                         
  16  16  10        174.92        200.45       171.11 o                         
   1  17  10        158.37        110.01        39.88 o                         
   2  17  10        476.35        416.50        45.52 o                         
   3  17  10         91.16         52.51        45.54 o                         
   4  17  10        143.77        173.68        50.64 o                         
   5  17  10          6.34        -21.57        48.38 o                         
   6  17  10        639.57        622.82        62.72 o                         
   7  17  10       1849.56       1866.32        79.30 o                         
   8  17  10       1642.21       1666.57        81.07 o                         
   9  17  10       5541.23       5752.04       201.41 o                         
  10  17  10         82.71         39.85        77.93 o                         
  11  17  10       2682.88       2894.62       166.71 o                         
  12  17  10        473.39        621.74       144.34 o                         
  13  17  10        787.76       1023.65       179.40 o                         
  14  17  10        639.54        557.21       173.62 o                         
  15  17  10       1841.23       2385.90       230.91 o                         
   0  18  10          0.65        -14.95        53.12 o                         
   1  18  10        248.27        214.46        46.25 o                         
   2  18  10        429.94        446.58        46.59 o                         
   3  18  10          8.56        -26.09        45.96 o                         
   4  18  10          0.31         -7.62        47.17 o                         
   5  18  10        447.11        364.43        57.28 o                         
   6  18  10         46.19          2.37        54.14 o                         
   7  18  10        192.47        103.51        57.05 o                         
   8  18  10        305.07        312.05        64.81 o                         
   9  18  10        753.94        731.54        79.83 o                         
  10  18  10          3.30        -64.47        80.07 o                         
  11  18  10        398.89        512.97       113.62 o                         
  12  18  10        581.97        692.29       137.76 o                         
  13  18  10         78.79         14.87       148.05 o                         
  14  18  10          0.31        -23.00       147.48 o                         
   1  19  10         12.26        -18.78        43.04 o                         
   2  19  10        104.58         43.43        45.66 o                         
   3  19  10        399.69        292.78        52.12 o                         
   4  19  10         63.68         69.08        49.02 o                         
   5  19  10         89.29         10.85        51.78 o                         
   6  19  10         67.58         23.86        55.27 o                         
   7  19  10        477.98        510.36        66.28 o                         
   8  19  10       1788.94       1711.24        93.37 o                         
   9  19  10       3002.76       3000.12       151.56 o                         
  10  19  10          7.34        -81.46        87.22 o                         
  11  19  10       3293.46       3607.83       209.14 o                         
  12  19  10          6.17          0.40       125.35 o                         
  13  19  10        881.35       1201.91       185.27 o                         
   0  20  10         62.81         63.41        74.22 o                         
   1  20  10        233.70        217.52        58.25 o                         
   2  20  10        290.32        240.43        53.22 o                         
   3  20  10        615.82        616.64        60.68 o                         
   4  20  10          4.35        -13.31        54.32 o                         
   5  20  10        296.58        148.92        61.92 o                         
   6  20  10        131.29        112.60        65.11 o                         
   7  20  10        131.97        112.09        65.77 o                         
   8  20  10          1.98         -1.77        71.38 o                         
   9  20  10        170.00        139.71        78.55 o                         
  10  20  10        919.29        824.68       119.88 o                         
  11  20  10        438.95        468.53       152.74 o                         
  12  20  10        337.75        411.57       157.14 o                         
  13  20  10        323.45        433.38       188.42 o                         
   1  21  10        372.18        300.94        62.47 o                         
   2  21  10        223.19        175.60        59.68 o                         
   3  21  10         83.76         58.36        54.17 o                         
   4  21  10          2.00         -6.87        57.31 o                         
   5  21  10          4.02        -16.79        58.66 o                         
   6  21  10        173.17        166.09        66.42 o                         
   7  21  10        414.75        399.95        72.84 o                         
   8  21  10        430.72        392.28        81.57 o                         
   9  21  10       2692.43       2470.09       161.52 o                         
  10  21  10        174.90        217.88       115.90 o                         
  11  21  10       1491.44       1511.23       213.33 o                         
  12  21  10         28.78        277.98       184.46 o                         
   0  22  10        143.98        116.56        82.62 o                         
   1  22  10       1994.66       1728.20        82.17 o                         
   2  22  10        352.82        290.61        80.26 o                         
   3  22  10       1059.71       1139.57        74.11 o                         
   4  22  10        105.16        139.55        61.47 o                         
   5  22  10        307.04        255.78        70.09 o                         
   6  22  10          1.47        -59.64        65.65 o                         
   7  22  10        231.47        156.05        76.86 o                         
   8  22  10          6.79        -61.70        76.83 o                         
   9  22  10         12.48         88.75       104.99 o                         
  10  22  10        568.54        553.94       126.36 o                         
  11  22  10         44.37        317.14       430.40 o                         
   1  23  10          3.40          7.74        51.70 o                         
   2  23  10         65.61         51.56        77.42 o                         
   3  23  10        126.39        184.49        59.94 o                         
   4  23  10        168.74        106.54        63.48 o                         
   5  23  10         46.93         28.31        65.21 o                         
   6  23  10        113.16         75.92        71.53 o                         
   7  23  10        104.81          7.77        75.30 o                         
   8  23  10          8.03        -60.38        86.35 o                         
   9  23  10        433.09        274.35       153.08 o                         
   0  24  10          3.18        -40.27        89.09 o                         
   1  24  10        926.10        859.96        72.43 o                         
   2  24  10         86.89         11.17        68.50 o                         
   3  24  10        952.42        839.15        88.80 o                         
   4  24  10        102.05          9.97        76.90 o                         
   5  24  10        597.50        476.08        94.17 o                         
   6  24  10         35.43        -42.70        92.11 o                         
   7  24  10         22.22        -73.89       109.18 o                         
   8  24  10        406.09        255.68       176.70 o                         
   1  25  10        361.64        359.64        90.86 o                         
   2  25  10         88.60         -9.44       104.52 o                         
   3  25  10         12.84         80.96       159.07 o                         
   4  25  10        151.34        161.35       151.39 o                         
   5  25  10        350.40        359.94       165.62 o                         
   6  25  10        280.94        380.32       231.06 o                         
   0  26  10        343.02        393.18       419.07 o                         
   1  26  10       1550.79       2025.98       457.90 o                         
   2  26  10        235.42        302.73       302.49 o                         
   1   1  11          5.80          7.53        26.77 o                         
   2   1  11        366.94        368.94        32.75 o                         
   3   1  11       3656.79       3424.85        85.98 o                         
   4   1  11       1452.59       1991.20        54.99 o                         
   5   1  11      30368.67      32329.37       676.32 o                         
   6   1  11        947.85        798.13        40.33 o                         
   7   1  11       2763.44       2679.62        71.55 o                         
   8   1  11       5144.21       4297.07        83.07 o                         
   9   1  11      10030.97       9530.70       238.77 o                         
  10   1  11       2939.06       2716.55        69.85 o                         
  11   1  11      46157.82      46231.09       947.05 o                         
  12   1  11      10930.20      11102.83       215.37 o                         
  13   1  11       3312.35       3335.19       145.58 o                         
  14   1  11       2996.04       2970.61       148.85 o                         
  15   1  11       2975.16       3290.94       160.02 o                         
  16   1  11        715.25        732.52       117.19 o                         
  17   1  11       1375.66       1427.77       141.81 o                         
  18   1  11       1876.09       1681.92       156.99 o                         
  19   1  11        633.02        604.49       135.61 o                         
  20   1  11        746.34        942.88       152.79 o                         
   0   2  11       4279.05       3811.24       160.09 o                         
   1   2  11        715.37        641.11        37.35 o                         
   2   2  11       1917.58       1780.17        53.92 o                         
   3   2  11       9983.49      10331.05       213.12 o                         
   4   2  11        266.93        231.47        27.24 o                         
   5   2  11        222.57        221.12        28.19 o                         
   6   2  11          3.37        -32.86        24.80 o                         
   7   2  11        550.60        458.88        39.19 o                         
   8   2  11       1299.95       1241.54        48.78 o                         
   9   2  11       4195.27       4065.57       114.55 o                         
  10   2  11         83.10         44.98        40.67 o                         
  11   2  11        196.25        296.31        71.56 o                         
  12   2  11        552.69        727.60        89.46 o                         
  13   2  11       1783.68       1901.79       122.58 o                         
  14   2  11         43.32         50.14        88.19 o                         
  15   2  11        117.48         38.01        95.92 o                         
  16   2  11        186.42        245.99       110.52 o                         
  17   2  11         33.43         41.68       106.94 o                         
  18   2  11         40.52        -53.03       112.24 o                         
  19   2  11        945.37        633.20       142.03 o                         
  20   2  11          9.03         12.94       195.17 o                         
   1   3  11          2.41        -18.62        24.61 o                         
   2   3  11       4598.37       4102.51        83.30 o                         
   3   3  11      10427.06      11108.53       272.40 o                         
   4   3  11      13126.88      11938.36       299.39 o                         
   5   3  11        340.87        196.66        29.69 o                         
   6   3  11        963.47        629.86        55.87 o                         
   7   3  11      10509.43      10510.52       185.68 o                         
   8   3  11       5808.41       5140.86       214.76 o                         
   9   3  11       4696.73       4434.79        89.51 o                         
  10   3  11       6493.68       6108.26       164.68 o                         
  11   3  11       1655.01       1708.91        95.65 o                         
  12   3  11      12054.58      11877.84       224.88 o                         
  13   3  11         84.13         47.10        78.19 o                         
  14   3  11       6947.60       6991.55       196.64 o                         
  15   3  11        357.43        488.90       109.36 o                         
  16   3  11       2740.33       2998.82       163.68 o                         
  17   3  11       1073.16       1248.63       137.37 o                         
  18   3  11       1188.99       1378.48       150.81 o                         
  19   3  11         93.20         32.15       124.01 o                         
   0   4  11       2932.28       2553.27        89.44 o                         
   1   4  11         22.43        -15.32        24.15 o                         
   2   4  11       3740.79       3606.62        75.62 o                         
   3   4  11        361.86        515.75        36.12 o                         
   4   4  11       4888.97       5182.98       158.77 o                         
   5   4  11       1370.36       1196.61        57.55 o                         
   6   4  11       5737.96       6021.11       180.92 o                         
   7   4  11        426.37        540.11        44.75 o                         
   8   4  11        156.52        113.15        39.22 o                         
   9   4  11       6276.53       5866.06       324.07 o                         
  10   4  11        125.21        132.07        36.93 o                         
  11   4  11        136.22        166.35        68.90 o                         
  12   4  11        599.07        685.08        88.40 o                         
  13   4  11       3407.72       3222.35       133.08 o                         
  14   4  11        227.32        295.94        88.46 o                         
  15   4  11       1457.72       1597.06       130.20 o                         
  16   4  11         84.84         68.07       103.15 o                         
  17   4  11        502.38        534.46       122.42 o                         
  18   4  11         17.64       -138.68       107.36 o                         
  19   4  11        448.93        300.53       128.31 o                         
   1   5  11       9429.81       9098.28       194.41 o                         
   2   5  11       3008.72       3069.06        70.75 o                         
   3   5  11       4233.01       4766.14       148.54 o                         
   4   5  11        394.48        437.10        41.41 o                         
   5   5  11        308.13        386.76        39.87 o                         
   6   5  11       1430.87       1194.76        53.62 o                         
   7   5  11       8728.18       8635.80       204.03 o                         
   8   5  11        402.27        331.89        44.78 o                         
   9   5  11        336.75        275.82        50.48 o                         
  10   5  11      18281.93      17625.24       407.58 o                         
  11   5  11         56.87        -32.92        69.45 o                         
  12   5  11       2405.75       2527.85       119.17 o                         
  13   5  11       1428.81       1463.20       108.24 o                         
  14   5  11       1634.01       1812.13       120.25 o                         
  15   5  11        993.57       1144.81       112.55 o                         
  16   5  11       2731.52       2924.78       163.82 o                         
  17   5  11       2197.36       2329.68       159.05 o                         
  18   5  11         22.39       -147.79       110.00 o                         
  19   5  11        125.26         44.73       121.90 o                         
   0   6  11       2124.46       2057.77        95.58 o                         
   1   6  11      13012.73      12181.20       301.91 o                         
   2   6  11       5487.52       5575.45       161.39 o                         
   3   6  11       2036.47       1742.04        64.89 o                         
   4   6  11       1512.76       1680.58        71.78 o                         
   5   6  11       6311.70       6583.58       230.53 o                         
   6   6  11       1711.70       1779.04        68.92 o                         
   7   6  11       2369.59       2606.16        76.65 o                         
   8   6  11          5.04         12.25        40.64 o                         
   9   6  11        314.88        265.54        45.95 o                         
  10   6  11       3504.50       3611.47       105.11 o                         
  11   6  11         30.94        -73.75        68.68 o                         
  12   6  11         62.26        118.47        81.59 o                         
  13   6  11         12.91        -34.24        84.10 o                         
  14   6  11          1.48        -27.22        88.06 o                         
  15   6  11          6.50         11.07        86.06 o                         
  16   6  11        203.37        108.49        91.00 o                         
  17   6  11        251.75        185.02       100.73 o                         
  18   6  11         10.33        -66.22       108.92 o                         
  19   6  11        228.07        323.94       127.53 o                         
   1   7  11        263.87        320.35        38.18 o                         
   2   7  11         46.50         21.76        35.49 o                         
   3   7  11       3767.09       4036.09       145.54 o                         
   4   7  11         32.01         34.90        34.36 o                         
   5   7  11        790.65        834.41        49.23 o                         
   6   7  11        832.89        959.91        52.29 o                         
   7   7  11       7950.10       8127.36       264.10 o                         
   8   7  11         55.21        -11.33        41.02 o                         
   9   7  11       5262.91       5298.78       112.57 o                         
  10   7  11         79.91        123.81        56.55 o                         
  11   7  11       2798.05       3095.55       120.64 o                         
  12   7  11       1425.63       1190.90        98.53 o                         
  13   7  11       6093.57       6216.82       185.26 o                         
  14   7  11       2314.27       2556.41       143.40 o                         
  15   7  11        451.99        325.85       105.16 o                         
  16   7  11       1718.85       1722.21       140.39 o                         
  17   7  11        634.35        567.76       112.85 o                         
  18   7  11        848.29        808.97       122.54 o                         
  19   7  11       1549.71       1739.96       147.11 o                         
   0   8  11       9767.93       9154.87       190.68 o                         
   1   8  11      13645.61      12251.67       335.96 o                         
   2   8  11      10437.61      10194.10       262.47 o                         
   3   8  11        229.60        194.91        38.48 o                         
   4   8  11      17240.62      17430.36       642.18 o                         
   5   8  11       6536.99       6361.05       202.45 o                         
   6   8  11        596.99        553.78        47.05 o                         
   7   8  11        130.75        189.55        44.21 o                         
   8   8  11       1764.30       1795.35        69.45 o                         
   9   8  11       9244.17       9646.47       220.93 o                         
  10   8  11       1053.97       1157.62        74.14 o                         
  11   8  11       7016.44       7353.42       206.75 o                         
  12   8  11       1092.86       1112.12        98.60 o                         
  13   8  11        106.68         97.54        87.31 o                         
  14   8  11        163.42        133.94        92.61 o                         
  15   8  11       1084.28       1114.69       122.76 o                         
  16   8  11        127.87         94.64        93.24 o                         
  17   8  11          2.09        -48.99        95.79 o                         
  18   8  11          0.91        -48.62       105.13 o                         
  19   8  11       1035.41       1096.48       150.09 o                         
   1   9  11        501.60        522.39        49.31 o                         
   2   9  11        365.80        417.49        44.20 o                         
   3   9  11       8242.87       8604.18       302.52 o                         
   4   9  11         72.28        120.46        38.06 o                         
   5   9  11       1282.06       1325.17        66.00 o                         
   6   9  11       4193.81       4054.70       108.31 o                         
   7   9  11        263.39        278.34        47.65 o                         
   8   9  11       2672.47       2671.39        92.74 o                         
   9   9  11        430.51        479.63        54.66 o                         
  10   9  11       3620.77       3732.90       108.14 o                         
  11   9  11       3162.94       3432.46       130.33 o                         
  12   9  11        639.99        613.96        96.51 o                         
  13   9  11       2045.09       2223.70       124.04 o                         
  14   9  11        192.01        176.09        83.78 o                         
  15   9  11       2906.78       2933.15       141.55 o                         
  16   9  11        494.06        452.65       108.48 o                         
  17   9  11        462.05        497.36       123.88 o                         
  18   9  11         94.85         72.95       115.80 o                         
   0  10  11       9033.84       8627.78       330.04 o                         
   1  10  11       7731.24       7392.76       177.23 o                         
   2  10  11      14916.11      15027.49       370.66 o                         
   3  10  11      12210.58      12170.61       373.01 o                         
   4  10  11       7149.96       6995.61       254.18 o                         
   5  10  11       6613.97       6553.65       213.33 o                         
   6  10  11        750.97        828.47        43.21 o                         
   7  10  11       3148.17       2946.52       103.58 o                         
   8  10  11       2660.36       2687.55        89.87 o                         
   9  10  11       1522.31       1568.11        65.41 o                         
  10  10  11        710.09        619.15        60.91 o                         
  11  10  11       1522.90       1472.55        91.51 o                         
  12  10  11        230.59        262.49        77.84 o                         
  13  10  11        957.14        941.56       110.83 o                         
  14  10  11         48.03        -27.74        90.51 o                         
  15  10  11         14.59        -18.96       100.67 o                         
  16  10  11        112.13         61.95       108.38 o                         
  17  10  11        258.56        232.25       117.72 o                         
  18  10  11          4.37         29.65       117.55 o                         
   1  11  11        285.63        228.04        45.40 o                         
   2  11  11       2736.44       2745.01       110.92 o                         
   3  11  11       2292.75       2249.14        85.40 o                         
   4  11  11        762.23        825.64        55.18 o                         
   5  11  11        948.16        929.32        59.94 o                         
   6  11  11        170.54        155.34        45.19 o                         
   7  11  11         95.19         88.34        44.66 o                         
   8  11  11       1274.68       1254.34        64.07 o                         
   9  11  11       1165.41       1037.41        67.96 o                         
  10  11  11        734.91        723.22        71.34 o                         
  11  11  11        124.22        -36.25        68.86 o                         
  12  11  11       1627.93       1610.39       111.33 o                         
  13  11  11        108.22         47.08        90.92 o                         
  14  11  11        581.86        598.95       109.57 o                         
  15  11  11       1969.33       1874.65       144.56 o                         
  16  11  11        413.33        338.72       114.36 o                         
  17  11  11        374.21        364.38       120.62 o                         
  18  11  11       1329.13       1428.37       163.40 o                         
   0  12  11       3095.24       3170.34       124.22 o                         
   1  12  11       3844.54       3545.03        91.08 o
[truncated: 401,761 more chars]
